# Supplementary material for: Endocrine lineage biases arise in temporally distinct endocrine progenitors during pancreatic morphogenesis
Source: Nat Commun. 2018 Aug 22;9:3356. doi: 10.1038/s41467-018-05740-1 (PMC6105717; doi:10.1038/s41467-018-05740-1)
Supplement: Supplementary file 4 — Supplementary Data 1 [file 41467_2018_5740_MOESM4_ESM.xlsx]

## Sheet: Sheet1
Supplementary Data 1. Enriched genes in different subtypes of e14.5 pancreatic cells.
cluster number	cluster identity	gene name	average difference	percentage of cluster expressing gene	percentage of all other cells expressing gene	p value
0	Mes1	Itm2a	1.26415	0.897	0.437	0
0	Mes1	Cdkn1c	1.1394	0.982	0.697	0
0	Mes1	Sparcl1	1.09474	0.777	0.321	0
0	Mes1	Ptn	0.970508	0.985	0.737	0
0	Mes1	Col3a1	0.861749	0.954	0.543	0
0	Mes1	Igf2	0.826164	0.963	0.775	0
0	Mes1	H19	0.825177	0.995	0.882	0
0	Mes1	Mest	0.815678	0.885	0.578	5.99943913745026e-320
0	Mes1	Col1a2	0.731868	0.915	0.541	8.08493e-286
0	Mes1	Lgals1	0.682882	0.886	0.602	1.14551e-273
0	Mes1	AV026068	1.10033	0.418	0.142	2.00181e-224
0	Mes1	Csrp2	0.770636	0.526	0.405	1.22998e-211
0	Mes1	Mfap2	0.773879	0.727	0.474	4.59381e-202
0	Mes1	Akap12	0.890396	0.631	0.356	8.17111e-198
0	Mes1	Gap43	1.10375	0.407	0.136	4.85402e-192
0	Mes1	Arf4	0.356725	0.457	0.538	1.14617e-173
0	Mes1	Serpine2	0.883069	0.383	0.243	8.14698e-172
0	Mes1	Serpinh1	0.557431	0.753	0.675	7.78819e-168
0	Mes1	Basp1	0.859005	0.483	0.295	5.22114e-167
0	Mes1	Sub1	0.335542	0.643	0.737	1.96237e-165
0	Mes1	Fstl1	0.680325	0.628	0.433	2.95679e-163
0	Mes1	Hand2	0.932073	0.294	0.128	1.30213e-159
0	Mes1	Tmem167	0.2833	0.305	0.412	2.81729e-158
0	Mes1	Col1a1	0.694184	0.652	0.379	8.25234e-158
0	Mes1	Igfbp4	0.619789	0.608	0.472	1.04801e-157
0	Mes1	Plagl1	0.794432	0.443	0.261	7.39374e-156
0	Mes1	Cox6c	0.307379	0.67	0.757	1.64868e-154
0	Mes1	Nrp1	0.682991	0.399	0.307	3.68276e-153
0	Mes1	Cnn3	0.360606	0.372	0.44	4.1917e-151
0	Mes1	Islr	0.840067	0.347	0.178	9.6281e-151
0	Mes1	2410006H16Rik	0.25718	0.393	0.517	2.22979e-150
0	Mes1	Sec13	0.276278	0.239	0.347	2.31308e-150
0	Mes1	Atxn7l3b	0.364996	0.637	0.703	5.16333e-147
0	Mes1	Ccdc23	0.317565	0.286	0.376	9.5221e-147
0	Mes1	Atp1b3	0.397809	0.262	0.32	5.41276e-145
0	Mes1	Snhg18	0.72545	0.301	0.199	3.39318e-144
0	Mes1	Sfrp1	0.736122	0.609	0.389	6.686e-144
0	Mes1	Eid1	0.264858	0.483	0.578	2.80805e-143
0	Mes1	Ndn	0.658188	0.368	0.279	5.63624e-141
0	Mes1	Lamp2	0.336061	0.272	0.338	1.19321e-131
0	Mes1	Tshz2	0.62853	0.402	0.315	1.90305e-130
0	Mes1	Ppic	0.527196	0.414	0.359	3.9759e-130
0	Mes1	Vkorc1	0.317121	0.207	0.268	5.74428e-127
0	Mes1	Cald1	0.556959	0.467	0.382	7.6704e-125
0	Mes1	Col6a1	0.780399	0.321	0.153	2.03746e-123
0	Mes1	Sparc	0.392021	0.856	0.682	1.60961e-122
0	Mes1	Rcn1	0.253552	0.226	0.304	7.00911e-121
0	Mes1	Rcn3	0.554261	0.374	0.313	1.02823e-120
0	Mes1	Slc25a4	0.29388	0.673	0.736	3.25171e-120
0	Mes1	Isoc1	0.261835	0.227	0.303	1.85727e-119
0	Mes1	Col6a2	0.728822	0.267	0.138	1.19615e-117
0	Mes1	Sox4	0.264418	0.405	0.494	1.12342e-116
0	Mes1	Nrep	0.281386	0.461	0.512	6.07578e-112
0	Mes1	Srm	0.255825	0.224	0.293	6.9944e-112
0	Mes1	Gas1	0.568696	0.356	0.259	1.28632e-109
0	Mes1	Dcn	0.622244	0.514	0.272	3.9403e-109
0	Mes1	6330403K07Rik	0.635508	0.266	0.176	1.63714e-108
0	Mes1	Adprh	0.258178	0.223	0.29	8.6051e-108
0	Mes1	Prrx1	0.750928	0.252	0.126	2.88165e-105
0	Mes1	Fus	0.251218	0.702	0.788	5.78731e-105
0	Mes1	Mdk	0.433754	0.898	0.826	9.93109e-105
0	Mes1	Tuba1a	0.415194	0.469	0.411	2.3001e-104
0	Mes1	Wls	0.288197	0.233	0.286	9.86989e-104
0	Mes1	Kcnq1ot1	0.354354	0.325	0.38	2.69048e-101
0	Mes1	Nrk	0.661994	0.327	0.214	1.43305e-98
0	Mes1	Osr1	0.712131	0.308	0.168	5.41172e-98
0	Mes1	Emp3	0.464614	0.303	0.246	7.26963e-97
0	Mes1	Lum	0.83439	0.301	0.129	2.93635e-95
0	Mes1	Mfap4	0.645576	0.274	0.161	1.28643e-89
0	Mes1	Igfbp3	0.725534	0.306	0.187	1.38493e-87
0	Mes1	Snai2	0.557119	0.272	0.188	2.07197e-85
0	Mes1	Col5a2	0.53209	0.313	0.244	3.12348e-83
0	Mes1	Igf1	0.41247	0.418	0.35	3.81643e-82
0	Mes1	Smoc2	0.661198	0.285	0.176	3.5169e-81
0	Mes1	Cdh11	0.327807	0.423	0.351	1.48136e-60
1	Mes2	Kazald1	1.9534	0.764	0.078	0
1	Mes2	Slc40a1	1.79387	0.743	0.12	0
1	Mes2	Tgfbi	1.60158	0.776	0.201	0
1	Mes2	Tlx1	1.40254	0.51	0.063	0
1	Mes2	Clca3a1	1.39015	0.544	0.118	0
1	Mes2	Tcf21	1.27417	0.67	0.195	0
1	Mes2	Lbh	1.23559	0.569	0.197	1.53645304186679e-310
1	Mes2	Nkx2-5	1.22177	0.379	0.04	0
1	Mes2	Cdh11	1.07119	0.749	0.32	2.73052e-289
1	Mes2	Robo2	1.19885	0.376	0.052	3.66903e-277
1	Mes2	Itga8	1.17096	0.4	0.064	2.97462e-266
1	Mes2	Vegfa	1.04226	0.479	0.187	6.72678e-238
1	Mes2	Ntm	1.11638	0.367	0.066	7.15984e-227
1	Mes2	Tmsb4x	0.344344	0.975	0.808	9.21533e-224
1	Mes2	Nedd4	0.566837	0.922	0.805	1.94498e-195
1	Mes2	Tpm4	0.7879	0.684	0.424	2.33812e-190
1	Mes2	Rspo3	1.06259	0.36	0.082	2.37286e-185
1	Mes2	Hmga2	0.895423	0.485	0.271	2.85603e-176
1	Mes2	Col13a1	0.981366	0.316	0.062	3.15706e-175
1	Mes2	Anxa2	0.72964	0.776	0.485	2.98172e-173
1	Mes2	Npnt	0.932726	0.336	0.104	6.12473e-160
1	Mes2	Myh10	0.745939	0.627	0.406	1.03297e-157
1	Mes2	Jak1	0.759191	0.541	0.323	4.60344e-151
1	Mes2	Nr2f2	0.824245	0.616	0.305	3.71957e-148
1	Mes2	Nnat	0.551189	0.522	0.24	1.01173e-146
1	Mes2	Rab28	0.812388	0.396	0.177	3.91e-141
1	Mes2	Fblim1	0.830107	0.416	0.164	6.51288e-141
1	Mes2	Rdh10	0.860566	0.419	0.165	6.63565e-136
1	Mes2	Ets1	0.843078	0.336	0.102	8.421e-136
1	Mes2	Ntrk2	0.815524	0.29	0.076	1.61667e-121
1	Mes2	2016-09-07	0.526657	0.765	0.651	2.27813e-120
1	Mes2	S100a6	0.689855	0.567	0.275	7.67433e-119
1	Mes2	Lims1	0.734645	0.393	0.209	1.73406e-117
1	Mes2	Csnk1a1	0.461791	0.774	0.694	2.24683e-114
1	Mes2	Cdc42ep3	0.836522	0.329	0.152	1.88036e-113
1	Mes2	Kitl	0.768478	0.304	0.11	2.97502e-111
1	Mes2	Smad5	0.715115	0.329	0.156	6.10552e-111
1	Mes2	Sox11	0.808192	0.339	0.14	3.26615e-104
1	Mes2	Tpt1	0.438617	0.873	0.745	1.16769e-102
1	Mes2	Zeb2	0.717483	0.419	0.182	4.5654e-101
1	Mes2	Vim	0.462565	0.803	0.617	2.8039e-100
1	Mes2	Cwc22	0.573881	0.507	0.357	6.90166e-98
1	Mes2	Wt1	0.721688	0.266	0.083	9.96431e-98
1	Mes2	F2r	0.655629	0.348	0.151	1.75086e-90
1	Mes2	Zfp36l1	0.570847	0.57	0.431	7.54728e-88
1	Mes2	Nkx2-3	0.675016	0.3	0.107	1.71258e-84
1	Mes2	Sema5a	0.67755	0.318	0.124	1.99037e-83
1	Mes2	Snai2	0.674169	0.396	0.177	5.575e-83
1	Mes2	Lta4h	0.561744	0.334	0.219	9.42331e-82
1	Mes2	Mfap2	0.277992	0.692	0.479	4.58303e-80
1	Mes2	Fgfr1	0.592375	0.273	0.128	1.10411e-77
1	Mes2	Eef1a1	0.357271	0.869	0.779	3.21614e-77
1	Mes2	Tshz2	0.510383	0.501	0.306	5.30277e-77
1	Mes2	mt-Nd5	0.351263	0.887	0.824	6.09309e-76
1	Mes2	Sh3bgrl	0.476838	0.438	0.344	1.35989e-74
1	Mes2	Hs6st2	0.652759	0.293	0.142	6.16389e-73
1	Mes2	Mtpn	0.42539	0.383	0.328	2.42742e-72
1	Mes2	Pcdh18	0.604611	0.369	0.167	5.02053e-71
1	Mes2	Eid1	0.407279	0.669	0.559	5.58742e-70
1	Mes2	Tnfaip8	0.464876	0.348	0.275	7.28733e-70
1	Mes2	Dab2	0.408064	0.33	0.163	4.02029e-69
1	Mes2	Igfbp4	0.378239	0.653	0.469	7.26654e-69
1	Mes2	Cdo1	0.533137	0.288	0.184	9.43095e-68
1	Mes2	Gng11	0.590432	0.31	0.14	1.67248e-67
1	Mes2	Rps27a	0.270729	0.967	0.913	9.21365e-67
1	Mes2	Col26a1	0.607922	0.256	0.1	3.39197e-66
1	Mes2	Sned1	0.573066	0.287	0.115	6.94812e-66
1	Mes2	Igfbp5	0.2677	0.455	0.294	1.92318e-65
1	Mes2	Hnrnph1	0.36591	0.556	0.498	1.15315e-64
1	Mes2	Tcf12	0.500917	0.336	0.244	3.25684e-64
1	Mes2	Rest	0.487735	0.33	0.247	1.38032e-62
1	Mes2	Alcam	0.38101	0.511	0.362	1.23264e-61
1	Mes2	Pnisr	0.358287	0.618	0.556	3.78997e-61
1	Mes2	Fermt2	0.488812	0.426	0.306	3.1762e-60
1	Mes2	Aldh7a1	0.44804	0.267	0.202	8.181e-60
1	Mes2	Gnaq	0.453406	0.276	0.19	1.17928e-59
1	Mes2	Sox4	0.41568	0.537	0.48	1.64851e-59
1	Mes2	Cdca7	0.434642	0.284	0.212	2.33011e-59
1	Mes2	Grb2	0.403345	0.316	0.254	8.13491e-59
1	Mes2	App	0.343096	0.635	0.567	1.19822e-58
1	Mes2	Atrx	0.370765	0.647	0.594	2.23354e-58
1	Mes2	Ssr3	0.362403	0.55	0.497	1.60277e-57
1	Mes2	Rpl10	0.346436	0.818	0.709	1.83056e-55
1	Mes2	Bmp1	0.490129	0.258	0.14	5.97338e-55
1	Mes2	Oxct1	0.369502	0.401	0.33	1.13638e-54
1	Mes2	Cxcl12	0.410068	0.457	0.281	1.77131e-54
1	Mes2	Mmp2	0.517157	0.315	0.15	1.43967e-53
1	Mes2	Nid1	0.547759	0.311	0.161	4.28433e-52
1	Mes2	Ank3	0.468119	0.277	0.181	2.30841e-51
1	Mes2	Snhg18	0.443945	0.324	0.197	2.46343e-51
1	Mes2	Rbpms	0.378269	0.322	0.255	2.68784e-51
1	Mes2	Rps3a1	0.262914	0.916	0.846	4.75029e-51
1	Mes2	2016-09-11	0.307683	0.547	0.469	3.91531e-50
1	Mes2	Rpl26	0.278333	0.861	0.727	8.11431e-49
1	Mes2	Ppic	0.31241	0.48	0.353	1.74464e-48
1	Mes2	Ccnd2	0.356926	0.589	0.492	1.92232e-47
1	Mes2	Meis1	0.426539	0.37	0.266	4.92502e-47
1	Mes2	Tpt1-ps3	0.355218	0.28	0.221	1.77267e-46
1	Mes2	Rsu1	0.413357	0.287	0.212	4.77098e-46
1	Mes2	Macf1	0.373373	0.336	0.284	1.10688e-45
1	Mes2	Rpl15	0.32208	0.556	0.49	4.30429e-45
1	Mes2	Cnot6l	0.365956	0.288	0.22	3.40217e-44
1	Mes2	Rps16	0.283152	0.832	0.768	1.10078e-43
1	Mes2	Lsp1	0.446349	0.281	0.138	1.39628e-43
1	Mes2	Fbln1	0.342474	0.277	0.204	3.20073e-43
1	Mes2	Limd2	0.314167	0.306	0.255	7.86755e-43
1	Mes2	Smarca2	0.360689	0.384	0.311	1.74154e-42
1	Mes2	Rbms1	0.339036	0.344	0.287	6.78131e-41
1	Mes2	Pcolce	0.401733	0.284	0.172	7.27751e-41
1	Mes2	Rpl34	0.269096	0.776	0.711	1.87935e-40
1	Mes2	Xist	0.361403	0.559	0.478	9.17565e-36
1	Mes2	Mxd4	0.33223	0.26	0.199	8.36267e-35
1	Mes2	Cnn2	0.372445	0.343	0.217	7.53432e-34
1	Mes2	Nfia	0.406825	0.258	0.183	2.30945e-33
1	Mes2	Cmtm3	0.328861	0.365	0.256	8.90261e-33
1	Mes2	Emp1	0.351329	0.263	0.155	5.97026e-29
1	Mes2	Vcan	0.368831	0.273	0.159	6.31941e-29
1	Mes2	Dnm3os	0.340619	0.251	0.147	2.92213e-25
1	Mes2	Smarca1	0.26625	0.292	0.241	5.97092e-25
1	Mes2	Ptrf	0.292882	0.29	0.193	2.82763e-20
2	Mes1	Cdkn1c	1.18762	0.997	0.701	0
2	Mes1	Itm2a	1.16636	0.981	0.438	0
2	Mes1	Akap12	1.15314	0.889	0.339	0
2	Mes1	Sparcl1	1.11355	0.94	0.316	0
2	Mes1	Gap43	1.0991	0.621	0.123	0
2	Mes1	Ptn	1.09754	0.999	0.74	0
2	Mes1	Col3a1	1.02727	0.997	0.547	0
2	Mes1	Col1a2	0.945467	0.996	0.541	0
2	Mes1	Mest	0.933045	0.987	0.575	0
2	Mes1	Igf2	0.821129	0.998	0.776	0
2	Mes1	H19	0.735921	1	0.884	0
2	Mes1	Lgals1	0.651377	0.971	0.6	8.52171249561727e-313
2	Mes1	AV026068	1.08014	0.624	0.13	4.30817606571984e-310
2	Mes1	Col1a1	0.798587	0.884	0.365	9.52036e-304
2	Mes1	Prrx1	1.10014	0.559	0.103	1.42819e-296
2	Mes1	Mfap2	0.836962	0.921	0.462	3.05589e-294
2	Mes1	Dcn	0.754645	0.769	0.255	1.20619e-292
2	Mes1	Plagl1	0.98228	0.716	0.241	6.90387e-265
2	Mes1	Basp1	0.966868	0.752	0.275	2.27895e-255
2	Mes1	Nrk	1.02679	0.643	0.189	4.49786e-243
2	Mes1	Fstl1	0.816291	0.854	0.417	3.93201e-241
2	Mes1	Col6a1	0.888284	0.558	0.136	6.22683e-237
2	Mes1	Sfrp1	0.750489	0.825	0.375	7.85052e-225
2	Mes1	Islr	0.868934	0.585	0.161	2.9815e-223
2	Mes1	Aspn	1.20932	0.401	0.06	8.90872e-221
2	Mes1	Lum	0.91618	0.504	0.115	5.34045e-219
2	Mes1	Gnas	0.391647	0.992	0.912	1.49305e-216
2	Mes1	Htra1	0.915722	0.414	0.071	9.53453e-215
2	Mes1	Col6a2	0.786159	0.499	0.121	3.0353e-213
2	Mes1	Rgs5	0.991134	0.427	0.08	4.57691e-207
2	Mes1	Npr3	0.943054	0.439	0.088	7.09862e-205
2	Mes1	Col23a1	0.904117	0.344	0.047	6.75335e-204
2	Mes1	Sparc	0.417253	0.967	0.675	1.69982e-194
2	Mes1	Cdh11	0.618545	0.75	0.325	2.07946e-191
2	Mes1	Nrp1	0.841636	0.653	0.287	4.35767e-188
2	Mes1	Epha4	0.849357	0.371	0.069	1.41763e-185
2	Mes1	Igfbp4	0.683467	0.828	0.456	3.60246e-184
2	Mes1	Peg10	0.350596	0.444	0.151	3.18923e-183
2	Mes1	Hand2	0.751562	0.457	0.118	8.23653e-183
2	Mes1	Serpine2	0.908316	0.591	0.228	1.37418e-180
2	Mes1	Nkain4	0.819642	0.454	0.115	8.0585e-177
2	Mes1	Lpar1	0.90247	0.453	0.12	8.95241e-171
2	Mes1	Tenm4	0.834941	0.438	0.124	7.31131e-170
2	Mes1	Gas1	0.692904	0.616	0.239	1.31106e-168
2	Mes1	Dnm3os	0.938851	0.471	0.13	7.64662e-164
2	Mes1	Ldb2	0.855604	0.469	0.135	7.77901e-163
2	Mes1	Marcks	0.561195	0.94	0.729	1.08662e-161
2	Mes1	Igfbp3	0.897874	0.523	0.17	1.3024e-157
2	Mes1	Col5a2	0.720839	0.584	0.222	4.19547e-156
2	Mes1	Rnd3	0.733925	0.479	0.165	2.27751e-153
2	Mes1	Osr2	0.684911	0.253	0.033	1.39088e-151
2	Mes1	Celf2	0.846014	0.491	0.175	7.66872e-150
2	Mes1	Ndn	0.769658	0.6	0.261	2.06163e-149
2	Mes1	6330403K07Rik	0.732004	0.481	0.159	4.87696e-148
2	Mes1	Mmp2	0.731264	0.461	0.139	9.24834e-148
2	Mes1	Cald1	0.614578	0.708	0.363	6.83839e-146
2	Mes1	Sned1	0.793239	0.406	0.106	9.89992e-145
2	Mes1	Runx1t1	0.796228	0.453	0.148	3.63415e-144
2	Mes1	Adamts5	0.79756	0.336	0.073	7.33462e-144
2	Mes1	Osr1	0.704875	0.482	0.156	5.80343e-142
2	Mes1	Tshz2	0.647784	0.645	0.296	8.79699e-142
2	Mes1	2016-09-11	0.611153	0.751	0.452	1.36535e-138
2	Mes1	Postn	0.774252	0.406	0.11	1.79983e-137
2	Mes1	Ifitm1	0.674052	0.461	0.162	5.66747e-136
2	Mes1	Vcan	0.72956	0.454	0.144	3.84332e-135
2	Mes1	Csrp2	0.666832	0.701	0.393	8.61927e-135
2	Mes1	Mfap4	0.66256	0.455	0.147	7.0325e-134
2	Mes1	Lrrc17	0.68283	0.309	0.066	6.63375e-132
2	Mes1	Smoc2	0.806722	0.466	0.162	1.42565e-131
2	Mes1	Igf1	0.746236	0.662	0.33	6.155e-131
2	Mes1	Laptm4a	0.50768	0.861	0.627	1.15861e-127
2	Mes1	Pcdh18	0.696044	0.469	0.161	1.62901e-126
2	Mes1	Nfib	0.666126	0.71	0.402	4.58002e-126
2	Mes1	Tcf4	0.717769	0.57	0.278	4.96322e-126
2	Mes1	Ppap2b	0.729438	0.4	0.143	8.41858e-125
2	Mes1	Gpc3	0.49144	0.91	0.653	1.18757e-124
2	Mes1	Kcnq1ot1	0.815503	0.626	0.354	7.47282e-121
2	Mes1	Serpinh1	0.435909	0.893	0.665	3.21422e-120
2	Mes1	Snai2	0.66929	0.474	0.173	1.09756e-116
2	Mes1	Phactr2	0.685826	0.398	0.134	1.18455e-116
2	Mes1	Gsn	0.648506	0.453	0.17	1.35228e-115
2	Mes1	Lgi2	0.658446	0.327	0.107	2.07896e-113
2	Mes1	Ccdc80	0.626556	0.464	0.176	5.31731e-113
2	Mes1	Rbms3	0.689634	0.458	0.21	1.92292e-110
2	Mes1	Hoxa5	0.70463	0.362	0.108	2.61922e-110
2	Mes1	P3h3	0.628878	0.411	0.145	1.59982e-109
2	Mes1	Sfr1	0.478342	0.804	0.571	4.16984e-109
2	Mes1	S1pr3	0.633398	0.306	0.082	6.43641e-109
2	Mes1	Timp3	0.656131	0.406	0.142	1.01134e-108
2	Mes1	Igf2r	0.620539	0.47	0.221	2.17139e-108
2	Mes1	Lpar4	0.691452	0.32	0.086	2.82409e-108
2	Mes1	Zeb1	0.60579	0.314	0.09	3.86887e-108
2	Mes1	Rcn3	0.527556	0.589	0.296	2.45734e-107
2	Mes1	Pcolce	0.576272	0.415	0.162	6.28293e-107
2	Mes1	Slit2	0.656046	0.344	0.1	1.82157e-105
2	Mes1	Dpysl3	0.591883	0.291	0.081	9.32905e-105
2	Mes1	Des	0.601718	0.298	0.078	1.04262e-104
2	Mes1	Maf	0.459111	0.404	0.157	1.21371e-102
2	Mes1	Epha3	0.590942	0.252	0.057	2.55831e-102
2	Mes1	Lox	0.60778	0.368	0.124	6.28496e-102
2	Mes1	Snhg18	0.587711	0.449	0.188	6.41038e-102
2	Mes1	Col5a1	0.600015	0.387	0.137	8.27833e-102
2	Mes1	Eml4	0.561537	0.608	0.374	1.07608e-101
2	Mes1	Rrbp1	0.501641	0.826	0.588	1.90561e-101
2	Mes1	Lmo4	0.587676	0.537	0.296	3.09525e-101
2	Mes1	Spats2l	0.602476	0.392	0.151	2.13219e-100
2	Mes1	S100a6	0.31144	0.547	0.279	7.7448e-100
2	Mes1	Ppic	0.423595	0.599	0.344	1.35294e-96
2	Mes1	Pdgfra	0.570156	0.277	0.074	1.51282e-96
2	Mes1	Zeb2	0.557684	0.445	0.182	2.78341e-96
2	Mes1	Sema5a	0.626434	0.358	0.123	2.9265e-96
2	Mes1	Penk	0.71255	0.272	0.068	3.028e-94
2	Mes1	Nr2f2	0.458393	0.602	0.31	2.19706e-93
2	Mes1	Airn	0.579927	0.306	0.105	1.04983e-91
2	Mes1	Nefm	0.62402	0.286	0.08	1.07447e-91
2	Mes1	Bambi	0.624442	0.409	0.173	1.43762e-91
2	Mes1	Sdpr	0.639422	0.419	0.201	6.59928e-91
2	Mes1	Amot	0.588809	0.259	0.072	6.86953e-91
2	Mes1	Gpc1	0.52795	0.286	0.091	9.87476e-90
2	Mes1	Mmp14	0.47018	0.411	0.188	3.85909e-89
2	Mes1	Zim1	0.58216	0.33	0.13	5.04801e-89
2	Mes1	Tuba1a	0.276744	0.631	0.399	1.58817e-87
2	Mes1	Tshz3	0.560235	0.27	0.078	2.13791e-86
2	Mes1	Eid1	0.403492	0.771	0.552	2.93126e-85
2	Mes1	Cxcl12	0.369771	0.531	0.277	4.89567e-84
2	Mes1	Fzd2	0.519701	0.403	0.187	8.14257e-84
2	Mes1	Malat1	0.307523	0.992	0.934	1.44605e-83
2	Mes1	Fkbp7	0.494624	0.365	0.152	5.91368e-83
2	Mes1	Maged2	0.443166	0.584	0.36	3.78902e-81
2	Mes1	Mdk	0.285984	0.966	0.821	3.93606e-79
2	Mes1	Nrep	0.415688	0.702	0.491	3.66354e-78
2	Mes1	Bgn	0.461141	0.265	0.085	1.49145e-77
2	Mes1	Fxyd6	0.547163	0.369	0.168	3.65057e-77
2	Mes1	Gria3	0.53385	0.263	0.084	4.36137e-77
2	Mes1	Lama4	0.540563	0.264	0.082	2.80069e-76
2	Mes1	Stk3	0.515411	0.301	0.14	6.90117e-76
2	Mes1	Atp1b3	0.490276	0.486	0.3	9.45085e-74
2	Mes1	Clmp	0.483211	0.255	0.082	1.35297e-73
2	Mes1	Ckap4	0.423722	0.509	0.306	1.32504e-72
2	Mes1	Cd81	0.325471	0.742	0.539	2.44349e-72
2	Mes1	Sulf2	0.522294	0.312	0.131	4.7806e-72
2	Mes1	Timp2	0.434522	0.381	0.185	2.63404e-71
2	Mes1	Cd248	0.45019	0.287	0.107	3.83931e-71
2	Mes1	Flrt2	0.583817	0.433	0.227	3.95885e-71
2	Mes1	Capn6	0.482872	0.272	0.108	7.79273e-71
2	Mes1	Ogn	0.562131	0.314	0.116	1.10241e-70
2	Mes1	Map1lc3a	0.435359	0.422	0.221	3.65362e-70
2	Mes1	Ramp2	0.359247	0.29	0.115	6.09555e-70
2	Mes1	Ncam1	0.540806	0.355	0.148	8.79727e-70
2	Mes1	Guf1	0.503195	0.307	0.15	3.26373e-69
2	Mes1	Emp1	0.392221	0.343	0.15	7.14241e-69
2	Mes1	Meis1	0.404494	0.452	0.26	1.04631e-67
2	Mes1	Sox4	0.44843	0.682	0.469	1.27412e-65
2	Mes1	Ccnd2	0.428113	0.676	0.485	5.49475e-65
2	Mes1	Cmtm3	0.450812	0.467	0.249	1.7462e-64
2	Mes1	Wls	0.405809	0.448	0.267	2.0149e-64
2	Mes1	Loxl2	0.421524	0.298	0.127	3.42245e-63
2	Mes1	Gm8292	0.350159	0.648	0.46	4.43893e-63
2	Mes1	Man2a1	0.51734	0.257	0.128	1.24255e-62
2	Mes1	Emp3	0.389478	0.446	0.235	2.12714e-62
2	Mes1	Cd63	0.358764	0.835	0.671	3.47027e-62
2	Mes1	Arhgef25	0.425517	0.26	0.098	1.8716e-61
2	Mes1	Plxdc2	0.438155	0.259	0.097	3.88233e-61
2	Mes1	Fbn2	0.435826	0.356	0.162	2.59961e-60
2	Mes1	Col26a1	0.447396	0.268	0.101	3.01664e-60
2	Mes1	Ccnd3	0.384285	0.552	0.367	3.26851e-60
2	Mes1	Ttc3	0.355772	0.723	0.563	4.08725e-60
2	Mes1	Nid1	0.405598	0.343	0.16	1.77275e-59
2	Mes1	Pmp22	0.432378	0.293	0.12	4.93238e-58
2	Mes1	Gpx8	0.360933	0.458	0.282	5.43356e-58
2	Mes1	Il11ra1	0.421667	0.292	0.14	3.72708e-57
2	Mes1	Zfp503	0.439493	0.322	0.162	4.87922e-57
2	Mes1	Rbfox2	0.392833	0.368	0.202	8.55786e-57
2	Mes1	Oaf	0.433851	0.259	0.114	1.50885e-56
2	Mes1	Lsp1	0.403633	0.311	0.137	3.76346e-56
2	Mes1	Pds5b	0.421551	0.429	0.281	6.9974e-56
2	Mes1	Col4a1	0.271092	0.278	0.14	8.78727e-56
2	Mes1	Svil	0.400696	0.348	0.213	3.52137e-55
2	Mes1	Nid2	0.351052	0.259	0.112	5.29973e-55
2	Mes1	Ahnak	0.446042	0.267	0.112	6.66543e-55
2	Mes1	Iqgap2	0.489765	0.298	0.157	6.99269e-55
2	Mes1	Calr	0.316916	0.916	0.807	7.9499e-55
2	Mes1	Lamp2	0.380382	0.484	0.318	3.02677e-54
2	Mes1	Pik3r1	0.400301	0.344	0.211	1.07585e-53
2	Mes1	Atxn7l3b	0.279552	0.83	0.685	5.55666e-53
2	Mes1	Zfp36l1	0.316091	0.613	0.429	1.54371e-52
2	Mes1	Copz2	0.385786	0.276	0.131	2.17292e-52
2	Mes1	Tcf7l2	0.453744	0.276	0.146	2.92276e-52
2	Mes1	Trio	0.41484	0.254	0.125	4.44325e-52
2	Mes1	2610203C20Rik	0.458537	0.303	0.134	4.78748e-52
2	Mes1	Aebp1	0.406569	0.269	0.125	1.71116e-50
2	Mes1	Gm26735	0.430898	0.28	0.15	5.47237e-50
2	Mes1	Peg3	0.294981	0.849	0.694	1.91973e-49
2	Mes1	Nbl1	0.431835	0.27	0.116	2.04186e-49
2	Mes1	Xist	0.463174	0.558	0.479	4.65019e-49
2	Mes1	Tfpi	0.343452	0.282	0.149	4.10295e-48
2	Mes1	Kifap3	0.301645	0.327	0.202	1.18758e-47
2	Mes1	Tspan3	0.279823	0.626	0.484	1.36569e-47
2	Mes1	Nfic	0.335107	0.315	0.183	2.4622e-47
2	Mes1	Nktr	0.354526	0.562	0.422	6.97622e-47
2	Mes1	Pofut2	0.29487	0.292	0.192	9.71359e-47
2	Mes1	Tia1	0.325783	0.491	0.369	1.49901e-46
2	Mes1	Calu	0.319942	0.38	0.254	3.78604e-45
2	Mes1	Ank3	0.366152	0.294	0.181	9.4977e-45
2	Mes1	Luc7l2	0.361295	0.568	0.43	1.19601e-44
2	Mes1	Mpdz	0.404353	0.293	0.152	2.80887e-44
2	Mes1	Cd63-ps	0.298613	0.339	0.224	5.576e-44
2	Mes1	Epb41l2	0.352162	0.255	0.136	3.1231e-43
2	Mes1	Zfp950	0.391422	0.283	0.177	5.7063e-43
2	Mes1	Pnisr	0.30508	0.694	0.55	7.54712e-43
2	Mes1	Adprh	0.290646	0.388	0.275	1.27575e-42
2	Mes1	Rbm5	0.287111	0.539	0.412	1.45358e-42
2	Mes1	Smarca2	0.269683	0.43	0.308	6.66223e-42
2	Mes1	Cd47	0.306937	0.323	0.223	8.30861e-42
2	Mes1	Bmp1	0.330673	0.262	0.141	1.66876e-41
2	Mes1	Nfia	0.360438	0.302	0.18	2.51329e-41
2	Mes1	Erbb2ip	0.275299	0.346	0.247	1.9139e-40
2	Mes1	Gas5	0.261972	0.914	0.801	2.90541e-40
2	Mes1	Ccnl2	0.27464	0.4	0.306	5.70776e-40
2	Mes1	Acat1	0.275017	0.525	0.41	7.95376e-40
2	Mes1	Cwc22	0.339857	0.499	0.36	1.02092e-39
2	Mes1	Fblim1	0.348152	0.317	0.175	4.94511e-39
2	Mes1	Rfc1	0.338523	0.413	0.313	6.10138e-39
2	Mes1	Pbx1	0.340824	0.375	0.254	1.28203e-38
2	Mes1	Cd302	0.341161	0.252	0.122	1.90031e-38
2	Mes1	Ogt	0.259655	0.29	0.203	5.55524e-38
2	Mes1	Isoc1	0.281392	0.379	0.289	5.7215e-38
2	Mes1	Lima1	0.313934	0.282	0.185	1.67647e-37
2	Mes1	Tpm2	0.275009	0.296	0.163	3.90442e-37
2	Mes1	Ptprd	0.372253	0.275	0.144	6.90293e-37
2	Mes1	Fam178a	0.271693	0.254	0.177	1.25308e-36
2	Mes1	Gstm5	0.266811	0.327	0.233	4.91678e-36
2	Mes1	Cdc7	0.335753	0.261	0.169	5.59798e-36
2	Mes1	Tmem167	0.261238	0.485	0.395	1.29401e-35
2	Mes1	Lamb1	0.25644	0.314	0.221	2.49906e-35
2	Mes1	Rab34	0.254422	0.267	0.181	2.81719e-35
2	Mes1	Tnrc6c	0.274722	0.272	0.189	8.06442e-35
2	Mes1	Ccdc88a	0.348272	0.364	0.239	1.5473e-34
2	Mes1	Smc5	0.26307	0.34	0.264	2.21935e-34
2	Mes1	Kdelr2	0.278525	0.49	0.396	3.1547e-34
2	Mes1	Enah	0.251533	0.343	0.259	5.3463e-34
2	Mes1	Sec31a	0.270539	0.278	0.197	4.76286e-33
2	Mes1	Zfr	0.267426	0.519	0.423	7.44657e-33
2	Mes1	Casp8ap2	0.297913	0.304	0.224	1.4696e-32
2	Mes1	Thoc2	0.255638	0.429	0.349	6.99013e-30
2	Mes1	Ghr	0.280212	0.275	0.188	2.90359e-29
2	Mes1	Prrc2c	0.269387	0.767	0.645	7.30422e-29
2	Mes1	Ccdc186	0.259003	0.252	0.179	8.82459e-25
2	Mes1	Rdh10	0.285795	0.282	0.179	2.41084e-24
3	Acinar1	Ctrb1	2.55812	1	0.332	0
3	Acinar1	Cpa1	2.31384	0.993	0.232	0
3	Acinar1	Clps	2.31378	0.994	0.229	0
3	Acinar1	Pnliprp1	2.30459	0.988	0.203	0
3	Acinar1	Cpa2	2.20321	0.997	0.185	0
3	Acinar1	Serpina6	2.07974	0.98	0.172	0
3	Acinar1	Spink1	1.92643	0.742	0.088	0
3	Acinar1	Cela1	1.79813	0.89	0.098	0
3	Acinar1	Gc	1.79511	0.912	0.118	0
3	Acinar1	Nupr1	1.79277	0.897	0.107	0
3	Acinar1	Serpini2	1.45439	0.728	0.067	0
3	Acinar1	Cel	1.39098	0.707	0.057	0
3	Acinar1	Reep5	1.35325	0.925	0.262	0
3	Acinar1	Gstm1	1.35006	0.853	0.153	0
3	Acinar1	Gamt	1.26881	0.839	0.155	0
3	Acinar1	Rbpjl	1.26216	0.721	0.066	0
3	Acinar1	Tmem97	1.2049	0.829	0.168	0
3	Acinar1	Ambp	1.18783	0.945	0.236	0
3	Acinar1	P2rx1	1.1485	0.725	0.07	0
3	Acinar1	Mt2	1.14465	0.942	0.249	0
3	Acinar1	Mt1	1.11188	0.975	0.286	0
3	Acinar1	Tmed6	1.10855	0.641	0.067	0
3	Acinar1	Epcam	1.06232	0.966	0.287	0
3	Acinar1	Cldn10	1.048	0.718	0.112	0
3	Acinar1	Aldh1b1	1.02728	0.755	0.146	0
3	Acinar1	Gcat	1.02458	0.757	0.129	0
3	Acinar1	Bex1	1.0067	0.837	0.222	0
3	Acinar1	Mgst1	0.991615	0.88	0.257	0
3	Acinar1	Ptf1a	0.991576	0.553	0.05	0
3	Acinar1	Pcbd1	0.969345	0.832	0.205	0
3	Acinar1	Vtn	0.950991	0.515	0.045	0
3	Acinar1	Clu	0.903675	0.79	0.187	0
3	Acinar1	Spint2	0.895847	0.916	0.268	0
3	Acinar1	Wfdc15b	0.878056	0.655	0.11	0
3	Acinar1	Cpn1	0.864499	0.559	0.068	0
3	Acinar1	Ppib	0.815979	0.985	0.669	0
3	Acinar1	Cldn3	0.718275	0.713	0.156	0
3	Acinar1	Ttr	0.681819	0.984	0.292	0
3	Acinar1	Krt18	0.624497	0.765	0.207	0
3	Acinar1	Amy2b	1.49949	0.487	0.044	4.94065645841247e-324
3	Acinar1	Cckar	0.807383	0.503	0.053	4.94065645841247e-323
3	Acinar1	Tinag	0.801553	0.47	0.043	9.38102204384608e-319
3	Acinar1	Cdh1	0.775733	0.669	0.139	2.76817583423496e-314
3	Acinar1	Ifitm3	0.980988	0.867	0.294	3.92384838440568e-310
3	Acinar1	Cldn6	0.615313	0.647	0.153	1.00246e-293
3	Acinar1	Prss2	1.24534	0.423	0.033	4.17027e-293
3	Acinar1	Wfdc2	0.662203	0.655	0.153	1.12077e-292
3	Acinar1	Rnase4	0.836983	0.786	0.236	3.34503e-285
3	Acinar1	Nr5a2	0.825545	0.585	0.104	4.76422e-280
3	Acinar1	Smco4	0.832724	0.669	0.157	7.54827e-274
3	Acinar1	Reg1	0.919562	0.411	0.035	2.09419e-271
3	Acinar1	Ffar2	0.622812	0.577	0.124	1.4048e-269
3	Acinar1	Rpl11	0.449555	0.996	0.938	2.05657e-269
3	Acinar1	Slc38a3	0.676785	0.425	0.045	4.55589e-263
3	Acinar1	Itga6	0.72437	0.575	0.117	1.86372e-256
3	Acinar1	Cldn7	0.716205	0.595	0.128	1.6749e-255
3	Acinar1	Rps27l	0.756666	0.953	0.602	3.26366e-255
3	Acinar1	Tpd52	0.569603	0.685	0.203	1.91778e-252
3	Acinar1	Rnh1	0.738269	0.736	0.224	4.39429e-248
3	Acinar1	Homer2	0.654453	0.476	0.076	6.64154e-240
3	Acinar1	Car9	0.688331	0.445	0.062	2.56908e-237
3	Acinar1	Bex4	0.677215	0.565	0.125	4.83759e-234
3	Acinar1	Hist1h2bc	0.80778	0.637	0.164	3.47814e-233
3	Acinar1	Edem2	0.703851	0.539	0.109	1.95659e-232
3	Acinar1	Ddc	0.629415	0.476	0.084	3.16388e-232
3	Acinar1	Ncl	0.5861	0.989	0.843	4.11286e-230
3	Acinar1	Bex2	0.471611	0.75	0.279	4.46061e-230
3	Acinar1	Pla2g12a	0.673202	0.574	0.133	5.82041e-230
3	Acinar1	Dap	0.699883	0.713	0.223	7.01291e-229
3	Acinar1	Plk2	0.656427	0.627	0.168	5.18163e-228
3	Acinar1	Rpl4	0.388539	0.994	0.932	7.39858e-226
3	Acinar1	Arhgdig	0.71475	0.396	0.046	1.08839e-225
3	Acinar1	Xbp1	0.672938	0.816	0.315	2.27854e-225
3	Acinar1	Fam46c	0.633312	0.439	0.067	6.30352e-225
3	Acinar1	Krt8	0.420185	0.571	0.167	6.59424e-224
3	Acinar1	Erp27	0.636326	0.327	0.025	1.15099e-222
3	Acinar1	Dhx34	0.632373	0.38	0.044	2.09828e-221
3	Acinar1	Cd24a	0.390923	0.804	0.345	8.65939e-219
3	Acinar1	Tmem238	0.626919	0.485	0.094	5.93292e-217
3	Acinar1	Asns	0.678391	0.488	0.094	3.06547e-212
3	Acinar1	Fkbp11	0.678313	0.561	0.137	2.84151e-209
3	Acinar1	Cmtm8	0.498809	0.465	0.1	8.38223e-207
3	Acinar1	Cbs	0.576616	0.32	0.029	2.07056e-205
3	Acinar1	Edem1	0.60327	0.421	0.069	2.30256e-203
3	Acinar1	Noxa1	0.548467	0.338	0.038	2.49086e-201
3	Acinar1	Serp1	0.653883	0.837	0.37	1.39978e-200
3	Acinar1	Prdx6	0.668091	0.833	0.361	6.54773e-199
3	Acinar1	Mif	0.634192	0.953	0.617	8.7127e-199
3	Acinar1	Pdx1	0.491543	0.47	0.109	1.0512e-197
3	Acinar1	Pabpc4	0.56104	0.636	0.2	1.09519e-197
3	Acinar1	Chst2	0.546578	0.399	0.066	3.39025e-197
3	Acinar1	Dsg2	0.582957	0.449	0.086	6.28362e-197
3	Acinar1	Serpinb1a	0.528161	0.419	0.078	1.27962e-195
3	Acinar1	Ggh	0.743379	0.555	0.139	1.32918e-194
3	Acinar1	Rps8	0.354446	0.995	0.943	1.74634e-192
3	Acinar1	Dctpp1	0.635091	0.74	0.281	1.29545e-191
3	Acinar1	Eif5a	0.645919	0.943	0.58	1.30355e-191
3	Acinar1	Acaa2	0.487516	0.624	0.207	1.48708e-191
3	Acinar1	Tagln2	0.274646	0.662	0.275	4.46773e-191
3	Acinar1	Tspan13	0.43778	0.524	0.149	7.60968e-191
3	Acinar1	Hook1	0.590414	0.502	0.118	1.0067e-190
3	Acinar1	Rpl14	0.356712	0.995	0.942	1.09769e-190
3	Acinar1	Rps2	0.425603	0.993	0.92	2.43001e-190
3	Acinar1	Parm1	0.425902	0.49	0.131	2.47112e-189
3	Acinar1	Phlda1	0.533963	0.536	0.147	1.862e-187
3	Acinar1	5330417C22Rik	0.569583	0.374	0.056	4.8936e-186
3	Acinar1	Ssr4	0.591683	0.864	0.413	8.52877e-185
3	Acinar1	Rpl17	0.461621	0.988	0.839	1.7613e-184
3	Acinar1	Acer2	0.505493	0.469	0.112	1.05332e-182
3	Acinar1	Anxa4	0.431815	0.512	0.148	1.16131e-182
3	Acinar1	Cfi	0.502064	0.356	0.054	1.94953e-182
3	Acinar1	Tuba4a	0.519336	0.516	0.14	3.85557e-182
3	Acinar1	Dnajc3	0.503843	0.764	0.325	2.51051e-178
3	Acinar1	Akr1c12	0.540069	0.365	0.058	2.72995e-177
3	Acinar1	Mthfd1	0.552516	0.545	0.157	9.52182e-175
3	Acinar1	Mgll	0.491314	0.397	0.078	3.39094e-174
3	Acinar1	Rplp0	0.390596	0.998	0.903	1.16471e-173
3	Acinar1	Phgdh	0.561579	0.452	0.102	1.41471e-171
3	Acinar1	Ppa1	0.388601	0.61	0.229	1.0761e-170
3	Acinar1	Mia	0.493922	0.466	0.121	1.7452e-170
3	Acinar1	Tmem54	0.489619	0.291	0.032	3.91535e-170
3	Acinar1	Fabp5	0.271414	0.568	0.221	3.24433e-169
3	Acinar1	Bmp7	0.464449	0.36	0.063	4.96503e-168
3	Acinar1	Pa2g4	0.5974	0.855	0.428	1.64513e-167
3	Acinar1	Lyar	0.611666	0.782	0.345	5.99362e-167
3	Acinar1	Rpl13	0.281894	0.997	0.943	1.188e-166
3	Acinar1	Rps24	0.310724	1	0.938	7.49108e-166
3	Acinar1	Mybbp1a	0.453083	0.712	0.299	9.3924e-166
3	Acinar1	Rhov	0.504754	0.305	0.038	7.95491e-165
3	Acinar1	Syngr2	0.454282	0.493	0.143	1.59543e-164
3	Acinar1	Nme1	0.540531	0.926	0.541	2.97248e-164
3	Acinar1	Tmed3	0.414758	0.643	0.251	3.79102e-164
3	Acinar1	Pebp1	0.467979	0.79	0.369	2.68765e-163
3	Acinar1	Myc	0.578971	0.422	0.091	2.85053e-163
3	Acinar1	Mrpl17	0.433843	0.77	0.355	5.01293e-163
3	Acinar1	Rps20	0.384686	0.994	0.899	1.40792e-161
3	Acinar1	Tob1	0.513676	0.45	0.112	2.20824e-161
3	Acinar1	Prss23	0.407728	0.424	0.11	6.2368e-161
3	Acinar1	Sdf2l1	0.449912	0.482	0.141	1.15193e-160
3	Acinar1	Mrpl12	0.450843	0.651	0.254	1.36114e-160
3	Acinar1	Hprt	0.427465	0.585	0.21	1.76613e-159
3	Acinar1	Rab25	0.458275	0.366	0.072	1.76217e-157
3	Acinar1	Sox9	0.29845	0.482	0.164	1.97246e-156
3	Acinar1	Ssr2	0.509701	0.954	0.608	8.2454e-156
3	Acinar1	RP24-490A22.9	0.401747	0.692	0.297	9.92984e-156
3	Acinar1	Stard10	0.372022	0.463	0.14	2.58084e-155
3	Acinar1	Ang	0.461007	0.32	0.051	3.45529e-155
3	Acinar1	Eif1ax	0.461604	0.758	0.349	6.14991e-155
3	Acinar1	Dut	0.458649	0.767	0.358	1.44114e-154
3	Acinar1	Ppat	0.351943	0.48	0.156	2.47143e-154
3	Acinar1	Cyb5b	0.512174	0.493	0.142	1.3673e-153
3	Acinar1	Rpl36al	0.551838	0.887	0.49	1.53591e-153
3	Acinar1	Fkbp4	0.501318	0.834	0.422	2.32883e-153
3	Acinar1	Gar1	0.402975	0.595	0.226	3.78119e-152
3	Acinar1	Ldha	0.499187	0.83	0.42	4.40594e-152
3	Acinar1	Mrps24	0.337336	0.743	0.358	9.22902e-152
3	Acinar1	Nol7	0.395236	0.782	0.384	1.39716e-151
3	Acinar1	Snx5	0.299298	0.644	0.286	5.52107e-151
3	Acinar1	Hspe1	0.537741	0.926	0.584	1.39373e-150
3	Acinar1	Lrrc59	0.422405	0.497	0.157	1.6209e-150
3	Acinar1	Nhp2	0.358031	0.678	0.301	4.74624e-150
3	Acinar1	Gnb2l1	0.371338	0.992	0.869	5.40283e-150
3	Acinar1	Tyms	0.408827	0.676	0.29	5.84032e-150
3	Acinar1	Habp2	0.375175	0.381	0.095	1.20782e-149
3	Acinar1	Akr1c19	0.385006	0.406	0.108	5.52857e-149
3	Acinar1	Ung	0.421803	0.367	0.082	1.57057e-148
3	Acinar1	Cox17	0.366639	0.66	0.286	5.07482e-148
3	Acinar1	Uqcr11	0.399491	0.822	0.426	1.71092e-147
3	Acinar1	Serpini1	0.40243	0.257	0.032	3.35765e-147
3	Acinar1	Lsr	0.421767	0.45	0.129	3.59672e-147
3	Acinar1	Rpl18	0.419809	0.986	0.816	5.62038e-147
3	Acinar1	Serf1	0.379195	0.655	0.281	1.00327e-146
3	Acinar1	Rbm47	0.453664	0.345	0.068	1.36467e-146
3	Acinar1	Uchl5	0.526912	0.629	0.24	1.37387e-146
3	Acinar1	Akr1c13	0.449974	0.339	0.066	1.50239e-146
3	Acinar1	Tram1	0.400877	0.676	0.295	2.83005e-145
3	Acinar1	Umps	0.453963	0.478	0.143	5.01324e-144
3	Acinar1	Taldo1	0.318206	0.742	0.368	8.79717e-144
3	Acinar1	Nop56	0.316452	0.729	0.358	9.10619e-144
3	Acinar1	Ndufs6	0.394842	0.771	0.381	1.96774e-143
3	Acinar1	Naa10	0.404814	0.574	0.219	2.51965e-143
3	Acinar1	Suclg1	0.394935	0.703	0.322	2.56359e-143
3	Acinar1	Muc1	0.404883	0.329	0.065	5.51858e-143
3	Acinar1	Isyna1	0.404262	0.599	0.236	5.98039e-143
3	Acinar1	Nit2	0.335164	0.515	0.187	6.68484e-143
3	Acinar1	Ptma	0.416238	0.986	0.813	5.52583e-142
3	Acinar1	Tfrc	0.277747	0.408	0.13	6.61513e-142
3	Acinar1	Hspa9	0.393504	0.804	0.416	4.17633e-141
3	Acinar1	Phb2	0.372879	0.75	0.369	8.04284e-141
3	Acinar1	Gm6030	0.486548	0.443	0.121	1.06568e-140
3	Acinar1	Serpina1c	0.471657	0.309	0.055	1.10361e-140
3	Acinar1	Park7	0.432686	0.896	0.521	1.45381e-140
3	Acinar1	Sssca1	0.356068	0.544	0.207	1.77206e-140
3	Acinar1	Pigf	0.479685	0.408	0.102	2.44805e-140
3	Acinar1	Vps36	0.35329	0.644	0.283	1.0966e-139
3	Acinar1	C1qbp	0.43818	0.771	0.379	1.61322e-139
3	Acinar1	Srm	0.42075	0.629	0.261	1.71885e-139
3	Acinar1	Bzw2	0.368452	0.802	0.422	1.75106e-139
3	Acinar1	Metap2	0.377037	0.805	0.421	1.79544e-139
3	Acinar1	Uqcrfs1	0.316063	0.728	0.362	1.83363e-139
3	Acinar1	Gart	0.40824	0.477	0.153	3.10938e-139
3	Acinar1	Slfn9	0.416626	0.421	0.122	4.55967e-139
3	Acinar1	Npm1	0.407953	0.985	0.846	4.69648e-139
3	Acinar1	Sephs2	0.457079	0.461	0.136	6.24857e-139
3	Acinar1	Espn	0.449154	0.289	0.044	9.68167e-139
3	Acinar1	Sypl	0.32166	0.53	0.207	1.51655e-138
3	Acinar1	Cxadr	0.31812	0.394	0.115	1.56834e-138
3	Acinar1	Snrpf	0.447942	0.859	0.477	1.12001e-137
3	Acinar1	Uqcrc2	0.375885	0.722	0.346	2.40858e-137
3	Acinar1	Fbl	0.354337	0.547	0.212	3.05479e-137
3	Acinar1	Krtcap2	0.436449	0.831	0.444	3.26764e-137
3	Acinar1	Atic	0.2982	0.543	0.219	4.62039e-137
3	Acinar1	Rpl37	0.376778	0.988	0.863	6.71621e-137
3	Acinar1	Cox7a1	0.412808	0.265	0.036	1.40045e-136
3	Acinar1	Ybx3	0.407871	0.619	0.258	3.19921e-136
3	Acinar1	Gnl3	0.293368	0.621	0.281	1.61579e-135
3	Acinar1	Ddost	0.333104	0.817	0.446	1.98194e-135
3	Acinar1	Prr15l	0.338475	0.294	0.057	3.8309e-135
3	Acinar1	Polr2e	0.300299	0.666	0.318	7.81844e-135
3	Acinar1	Ccdc30	0.40521	0.277	0.043	8.54077e-135
3	Acinar1	Tmem147	0.285828	0.629	0.287	2.22508e-134
3	Acinar1	Mcm6	0.253358	0.58	0.261	2.31018e-134
3	Acinar1	Manf	0.324073	0.812	0.443	2.43765e-134
3	Acinar1	Anapc13	0.337059	0.75	0.381	6.26511e-134
3	Acinar1	Cyc1	0.362078	0.771	0.397	6.86132e-134
3	Acinar1	Rpl23a	0.368483	0.99	0.892	7.03598e-134
3	Acinar1	Rpl38	0.493074	0.942	0.644	9.59257e-134
3	Acinar1	Atox1	0.274155	0.832	0.474	2.00401e-133
3	Acinar1	Iah1	0.348441	0.489	0.176	2.19527e-133
3	Acinar1	Edf1	0.267834	0.852	0.499	7.74793e-133
3	Acinar1	Prmt1	0.345127	0.667	0.308	1.05299e-131
3	Acinar1	Dtymk	0.371307	0.767	0.395	1.48615e-131
3	Acinar1	Ak3	0.316642	0.446	0.152	2.38988e-131
3	Acinar1	Ndufa6	0.281964	0.886	0.537	2.70176e-131
3	Acinar1	Mrto4	0.368722	0.442	0.141	3.18197e-131
3	Acinar1	H2afj	0.270885	0.573	0.25	4.46733e-131
3	Acinar1	Dkc1	0.312898	0.604	0.268	4.80167e-131
3	Acinar1	Acot1	0.283346	0.459	0.168	4.85252e-131
3	Acinar1	AU020206	0.339472	0.365	0.099	1.20865e-130
3	Acinar1	Mphosph10	0.314512	0.564	0.237	2.98702e-130
3	Acinar1	Hacd1	0.393877	0.408	0.118	4.45163e-130
3	Acinar1	Gm10076	0.280705	0.718	0.368	5.0378e-130
3	Acinar1	Aes	0.286131	0.715	0.365	1.07713e-129
3	Acinar1	Tmed2	0.331182	0.521	0.202	1.16968e-129
3	Acinar1	Gm10263	0.449187	0.532	0.199	2.00905e-129
3	Acinar1	Magoh	0.316179	0.765	0.407	2.08974e-129
3	Acinar1	Smim22	0.336635	0.373	0.106	2.12086e-129
3	Acinar1	Apex1	0.278561	0.634	0.3	2.26784e-129
3	Acinar1	Apoc1	0.365804	0.33	0.078	2.71633e-129
3	Acinar1	Tmem258	0.350158	0.875	0.517	3.29916e-129
3	Acinar1	Dpy30	0.40706	0.693	0.325	3.95981e-129
3	Acinar1	Gmnn	0.403066	0.579	0.237	5.41741e-129
3	Acinar1	Cct7	0.356723	0.792	0.426	7.63337e-129
3	Acinar1	Ier2	0.416088	0.703	0.332	1.02694e-128
3	Acinar1	Rtcb	0.295108	0.53	0.216	1.69569e-128
3	Acinar1	Lman2	0.302597	0.584	0.254	8.36661e-128
3	Acinar1	Rps26-ps1	0.281469	0.751	0.4	8.47859e-128
3	Acinar1	Parp1	0.309828	0.663	0.32	1.05384e-127
3	Acinar1	Rnaseh2c	0.285654	0.607	0.277	1.12295e-127
3	Acinar1	Rcan2	0.393152	0.268	0.043	1.26707e-127
3	Acinar1	Ak2	0.254619	0.65	0.319	2.36567e-127
3	Acinar1	Cenpv	0.38414	0.359	0.092	3.05356e-127
3	Acinar1	Sdc4	0.302683	0.461	0.168	3.45191e-127
3	Acinar1	Gm2000	0.332177	0.519	0.203	4.03363e-127
3	Acinar1	Nolc1	0.401482	0.734	0.364	6.97862e-127
3	Acinar1	Nop10	0.394139	0.866	0.501	1.00018e-126
3	Acinar1	Lsm4	0.394215	0.826	0.456	1.02329e-126
3	Acinar1	Crb3	0.305841	0.337	0.088	1.24644e-126
3	Acinar1	1500012F01Rik	0.333215	0.796	0.433	1.249e-126
3	Acinar1	Ddx39	0.342842	0.514	0.198	1.988e-126
3	Acinar1	Mecom	0.371658	0.256	0.04	2.36762e-126
3	Acinar1	Rpl8	0.255535	0.995	0.933	3.30954e-126
3	Acinar1	Mllt4	0.295896	0.52	0.211	3.31095e-126
3	Acinar1	Fkbp2	0.314167	0.706	0.355	4.18937e-126
3	Acinar1	Ndufb8	0.253777	0.832	0.487	6.47134e-126
3	Acinar1	Rsl1d1	0.351925	0.826	0.464	1.05537e-125
3	Acinar1	Spc24	0.311651	0.542	0.225	1.1946e-125
3	Acinar1	Erich5	0.42013	0.288	0.05	6.28416e-125
3	Acinar1	Hspd1	0.50887	0.878	0.53	6.6209e-125
3	Acinar1	Gsr	0.344242	0.377	0.111	1.87647e-124
3	Acinar1	Acadl	0.299349	0.572	0.249	1.9913e-124
3	Acinar1	Mydgf	0.312786	0.721	0.37	4.51882e-124
3	Acinar1	Hdgf	0.263001	0.732	0.393	5.74064e-124
3	Acinar1	Fbxo16	0.422149	0.272	0.044	5.79024e-124
3	Acinar1	Tomm7	0.287863	0.796	0.447	9.64853e-124
3	Acinar1	Sec61b	0.468324	0.886	0.538	1.97832e-123
3	Acinar1	Rpl10a-ps1	0.312947	0.677	0.333	2.41245e-123
3	Acinar1	Slc25a39	0.330293	0.573	0.245	3.60979e-123
3	Acinar1	Dnajc2	0.293429	0.616	0.289	5.20345e-123
3	Acinar1	Ptrh2	0.268183	0.512	0.215	1.68289e-122
3	Acinar1	Mrpl34	0.317633	0.583	0.256	1.83112e-122
3	Acinar1	Ndufa12	0.268909	0.758	0.416	2.03548e-122
3	Acinar1	Snd1	0.392864	0.46	0.156	3.90551e-122
3	Acinar1	Ttc39a	0.352128	0.279	0.053	6.35719e-122
3	Acinar1	Eif3g	0.293637	0.747	0.4	7.34342e-122
3	Acinar1	Mrps28	0.350251	0.577	0.247	9.15247e-122
3	Acinar1	1110001J03Rik	0.301407	0.48	0.184	1.26117e-121
3	Acinar1	Ndufab1	0.279861	0.747	0.405	1.81874e-121
3	Acinar1	Bckdk	0.33407	0.42	0.138	3.07209e-121
3	Acinar1	Ssr1	0.371035	0.71	0.354	7.0149e-121
3	Acinar1	Pycr2	0.300785	0.462	0.173	1.47539e-120
3	Acinar1	Kcnk1	0.348892	0.33	0.082	1.51781e-120
3	Acinar1	2410006H16Rik	0.262285	0.824	0.482	2.15112e-120
3	Acinar1	Fxyd3	0.500385	0.369	0.095	2.73503e-120
3	Acinar1	Rap1a	0.255513	0.546	0.244	2.82374e-120
3	Acinar1	Stip1	0.250762	0.751	0.418	3.19787e-120
3	Acinar1	Dynll2	0.281956	0.623	0.298	8.01927e-120
3	Acinar1	Shmt1	0.389594	0.332	0.08	9.6385e-120
3	Acinar1	Rps10	0.331604	0.983	0.865	1.10908e-119
3	Acinar1	Sod2	0.304718	0.492	0.194	2.79882e-119
3	Acinar1	Mvb12a	0.35109	0.413	0.133	3.51598e-119
3	Acinar1	Exosc7	0.32094	0.543	0.229	3.81124e-119
3	Acinar1	Pgls	0.287328	0.716	0.376	8.16113e-119
3	Acinar1	Ranbp1	0.331126	0.87	0.526	9.73388e-119
3	Acinar1	Cda	0.378949	0.3	0.064	2.06668e-118
3	Acinar1	Fam136a	0.291139	0.451	0.167	9.33461e-118
3	Acinar1	Dstn	0.31019	0.527	0.22	1.5392e-117
3	Acinar1	Pcna	0.335724	0.607	0.278	2.1809e-117
3	Acinar1	Ap1m2	0.328859	0.318	0.079	5.41182e-117
3	Acinar1	Kars	0.338859	0.497	0.195	1.49028e-116
3	Acinar1	Mcm7	0.289348	0.526	0.226	1.88755e-116
3	Acinar1	Gm5805	0.297512	0.627	0.3	2.2316e-116
3	Acinar1	Cct5	0.302807	0.822	0.479	2.38825e-116
3	Acinar1	Uqcrq	0.252434	0.824	0.492	2.64572e-116
3	Acinar1	Tomm40	0.291952	0.519	0.219	4.81933e-116
3	Acinar1	Nr2f6	0.30388	0.364	0.112	5.97425e-116
3	Acinar1	Tpi1	0.268292	0.735	0.401	6.66548e-116
3	Acinar1	Comtd1	0.347612	0.301	0.068	1.40764e-115
3	Acinar1	Rpl36	0.398025	0.972	0.777	4.45199e-115
3	Acinar1	Vars	0.298972	0.492	0.197	6.56318e-115
3	Acinar1	Eef1d	0.387702	0.874	0.531	9.35471e-115
3	Acinar1	Spint1	0.26707	0.297	0.078	1.20191e-114
3	Acinar1	Nsun2	0.251869	0.462	0.187	1.34011e-114
3	Acinar1	Arpp19	0.321863	0.744	0.402	3.11746e-114
3	Acinar1	Krtcap3	0.350405	0.301	0.069	4.38125e-114
3	Acinar1	Mgat4a	0.386643	0.277	0.053	8.64186e-114
3	Acinar1	Uchl3	0.301208	0.471	0.184	9.19307e-114
3	Acinar1	Gtf3a	0.37095	0.533	0.217	1.38673e-113
3	Acinar1	Gm10260	0.279986	0.562	0.258	2.58416e-113
3	Acinar1	Tcp1	0.291987	0.807	0.47	2.73494e-113
3	Acinar1	F11r	0.277593	0.353	0.108	3.82141e-113
3	Acinar1	Srp19	0.329608	0.794	0.45	3.95063e-113
3	Acinar1	Trappc6a	0.350673	0.415	0.136	4.84151e-113
3	Acinar1	Gsto1	0.308654	0.428	0.154	5.32145e-113
3	Acinar1	Rrm2	0.339489	0.488	0.193	6.41686e-113
3	Acinar1	Bola1	0.323936	0.425	0.148	1.58098e-112
3	Acinar1	Uck2	0.295872	0.426	0.155	2.10523e-112
3	Acinar1	Stra13	0.280647	0.478	0.193	2.64105e-112
3	Acinar1	Hells	0.374799	0.54	0.226	6.61698e-112
3	Acinar1	Nop58	0.316838	0.895	0.568	8.64395e-112
3	Acinar1	Etfa	0.255794	0.74	0.415	9.37908e-112
3	Acinar1	Lamtor2	0.284114	0.584	0.271	9.44734e-112
3	Acinar1	Grhpr	0.333502	0.37	0.113	9.71906e-112
3	Acinar1	Cox5a	0.283588	0.838	0.507	4.19283e-111
3	Acinar1	Gcsh	0.30324	0.477	0.19	7.88721e-111
3	Acinar1	Rpl3	0.332803	0.985	0.875	9.37065e-111
3	Acinar1	St14	0.343656	0.276	0.057	1.02883e-110
3	Acinar1	Slc25a5	0.288089	0.908	0.601	1.76701e-110
3	Acinar1	Rps18	0.373556	0.98	0.867	8.3339e-110
3	Acinar1	1110008F13Rik	0.278238	0.554	0.254	1.87673e-109
3	Acinar1	Banf1	0.329811	0.906	0.588	3.11594e-109
3	Acinar1	Zfp706	0.273206	0.704	0.381	3.27609e-109
3	Acinar1	Cgn	0.360733	0.319	0.081	3.35129e-109
3	Acinar1	Ppil1	0.280759	0.493	0.206	4.17225e-109
3	Acinar1	Mycbp	0.32025	0.478	0.189	1.08636e-108
3	Acinar1	Parl	0.297931	0.39	0.133	1.75081e-108
3	Acinar1	Gm5614	0.305014	0.42	0.153	6.86628e-108
3	Acinar1	Nipsnap1	0.254446	0.43	0.169	7.08897e-108
3	Acinar1	Gm10288	0.308073	0.477	0.189	1.78163e-107
3	Acinar1	2010204K13Rik	0.276232	0.31	0.088	3.38612e-107
3	Acinar1	Eif3d	0.286235	0.793	0.464	3.54614e-107
3	Acinar1	Gm11974	0.271736	0.335	0.103	4.19321e-107
3	Acinar1	Atp5g1	0.272902	0.68	0.363	4.2196e-107
3	Acinar1	Dhrs4	0.292792	0.452	0.177	4.83812e-107
3	Acinar1	U2af1	0.29368	0.556	0.255	6.21318e-107
3	Acinar1	Mknk1	0.309632	0.282	0.067	7.84404e-107
3	Acinar1	Eif4a1	0.283363	0.797	0.469	1.05994e-106
3	Acinar1	Mrps34	0.269092	0.482	0.204	5.3844e-106
3	Acinar1	Mcee	0.310568	0.396	0.136	8.89627e-106
3	Acinar1	Atp5g3	0.268167	0.834	0.513	1.49143e-105
3	Acinar1	Rprm	0.364118	0.283	0.062	2.88711e-105
3	Acinar1	Exosc5	0.282534	0.337	0.103	5.99258e-105
3	Acinar1	Pycrl	0.292884	0.382	0.132	6.50753e-105
3	Acinar1	Fen1	0.330976	0.375	0.121	6.83641e-105
3	Acinar1	Mrpl40	0.253394	0.501	0.221	1.53178e-104
3	Acinar1	Pno1	0.286534	0.432	0.166	1.63261e-104
3	Acinar1	Bckdhb	0.312294	0.278	0.065	3.36133e-104
3	Acinar1	Spcs3	0.283331	0.423	0.16	3.64244e-104
3	Acinar1	Atp5b	0.354889	0.948	0.68	4.20262e-104
3	Acinar1	Cox6a1	0.312444	0.975	0.733	5.62443e-104
3	Acinar1	Psmc3	0.250287	0.697	0.385	8.13408e-104
3	Acinar1	Nudt19	0.264373	0.411	0.157	8.52378e-104
3	Acinar1	Ndufb9	0.275448	0.821	0.5	1.20403e-103
3	Acinar1	Rfc4	0.280641	0.463	0.192	1.28589e-103
3	Acinar1	Psma7	0.348192	0.963	0.745	2.31009e-103
3	Acinar1	Sec61a1	0.255535	0.53	0.243	2.64983e-103
3	Acinar1	Rpl12	0.354188	0.967	0.773	3.19269e-103
3	Acinar1	Rpl7	0.328615	0.975	0.808	3.32872e-103
3	Acinar1	Lin37	0.339278	0.271	0.061	1.237e-102
3	Acinar1	Uhrf1	0.277432	0.383	0.14	1.84008e-102
3	Acinar1	Fam81a	0.311358	0.259	0.057	2.12969e-102
3	Acinar1	Ubl4a	0.286179	0.429	0.165	3.53289e-102
3	Acinar1	Syne4	0.304934	0.254	0.055	1.14878e-101
3	Acinar1	Gemin6	0.267038	0.355	0.119	1.96912e-101
3	Acinar1	Map7	0.250608	0.272	0.071	2.50183e-101
3	Acinar1	Cdt1	0.250553	0.351	0.122	1.74679e-100
3	Acinar1	Tex30	0.36079	0.376	0.121	1.81254e-100
3	Acinar1	Echdc2	0.284228	0.348	0.113	1.90161e-100
3	Acinar1	Gm16551	0.305872	0.265	0.062	5.41275e-100
3	Acinar1	Rps21	0.281384	0.983	0.878	1.30794e-99
3	Acinar1	Prox1	0.256441	0.351	0.121	4.13e-99
3	Acinar1	Msrb1	0.261301	0.389	0.144	5.77006e-99
3	Acinar1	Eif3c	0.256898	0.867	0.562	4.33283e-98
3	Acinar1	Rpl10a	0.315093	0.772	0.45	6.3857e-98
3	Acinar1	Akap7	0.280225	0.284	0.076	2.13569e-97
3	Acinar1	1190007I07Rik	0.302104	0.296	0.08	3.77421e-97
3	Acinar1	Pla2g16	0.300317	0.285	0.076	3.67754e-96
3	Acinar1	Set	0.266195	0.861	0.557	8.94172e-96
3	Acinar1	Dmd	0.263385	0.258	0.066	1.39045e-95
3	Acinar1	Eif3b	0.263062	0.434	0.181	3.70326e-95
3	Acinar1	Cdca7l	0.2985	0.32	0.098	8.12408e-95
3	Acinar1	Rpl28	0.378617	0.947	0.704	1.3133e-94
3	Acinar1	D15Ertd621e	0.293182	0.31	0.092	1.4466e-94
3	Acinar1	P4hb	0.301962	0.912	0.627	2.33933e-94
3	Acinar1	Adamts9	0.466889	0.404	0.137	6.99098e-94
3	Acinar1	Foxa2	0.272676	0.289	0.083	9.86046e-94
3	Acinar1	Serbp1	0.268966	0.984	0.866	1.66395e-93
3	Acinar1	Atp5o	0.298249	0.928	0.649	3.63493e-93
3	Acinar1	Rps28	0.353339	0.969	0.754	4.77889e-93
3	Acinar1	Rpl31	0.282788	0.987	0.863	8.36244e-93
3	Acinar1	Cox7c	0.344804	0.896	0.602	3.53645e-92
3	Acinar1	Minos1	0.253761	0.92	0.645	7.25606e-92
3	Acinar1	Ddit4	0.362892	0.309	0.089	1.42346e-91
3	Acinar1	Gm8420	0.318188	0.427	0.171	1.98996e-91
3	Acinar1	Slc25a13	0.323862	0.3	0.083	2.28291e-91
3	Acinar1	Txn1	0.259996	0.926	0.661	2.31966e-91
3	Acinar1	Atp5j2	0.323602	0.948	0.7	2.37525e-91
3	Acinar1	Rpl41	0.345968	0.986	0.888	4.43866e-91
3	Acinar1	Eef1g	0.326696	0.943	0.71	6.06963e-91
3	Acinar1	Id1	0.427326	0.502	0.212	6.37218e-91
3	Acinar1	Ugt2b34	0.309775	0.279	0.076	5.68441e-90
3	Acinar1	Tle6	0.299553	0.279	0.075	6.99339e-90
3	Acinar1	Fam149a	0.293781	0.298	0.087	1.12001e-89
3	Acinar1	Hint1	0.332367	0.94	0.704	2.1356e-89
3	Acinar1	Pecr	0.255186	0.258	0.07	4.85794e-89
3	Acinar1	Spr	0.268929	0.343	0.123	4.25254e-87
3	Acinar1	Cct6a	0.275505	0.891	0.608	5.60151e-87
3	Acinar1	Rps15	0.284413	0.985	0.877	7.24319e-87
3	Acinar1	Rps25	0.304072	0.969	0.786	4.81203e-86
3	Acinar1	Snrpd3	0.259091	0.89	0.61	8.29553e-86
3	Acinar1	Hsp90aa1	0.288924	0.912	0.637	9.85688e-86
3	Acinar1	Eef1b2	0.285814	0.969	0.78	2.02756e-85
3	Acinar1	Rnaseh2a	0.251358	0.29	0.09	2.44896e-85
3	Acinar1	Atad3a	0.251862	0.381	0.152	7.48504e-85
3	Acinar1	Rpl18a	0.300635	0.985	0.857	9.7232e-85
3	Acinar1	Cox7b	0.257599	0.889	0.611	2.23351e-84
3	Acinar1	Ide	0.360634	0.329	0.103	5.34583e-84
3	Acinar1	Hrsp12	0.293185	0.326	0.11	7.87766e-84
3	Acinar1	Rpl30	0.332978	0.954	0.739	5.53548e-83
3	Acinar1	Rps12	0.253658	0.985	0.9	1.46496e-82
3	Acinar1	Wdr77	0.288326	0.371	0.143	6.00529e-82
3	Acinar1	Hist1h1c	0.276756	0.261	0.073	1.1304e-81
3	Acinar1	Rpl39	0.295262	0.967	0.779	2.07022e-80
3	Acinar1	Ran	0.263741	0.81	0.526	3.87551e-80
3	Acinar1	Rplp2	0.278738	0.989	0.906	4.26195e-78
3	Acinar1	Rpl36a	0.313943	0.958	0.761	9.27233e-78
3	Acinar1	Gm11942	0.592749	0.543	0.256	1.03297e-77
3	Acinar1	Rpl27	0.254377	0.944	0.713	2.22934e-77
3	Acinar1	Rps17	0.312912	0.978	0.859	2.70242e-76
3	Acinar1	Rpl6	0.299597	0.951	0.752	9.17201e-75
3	Acinar1	Rpl5	0.312929	0.909	0.664	5.02343e-73
3	Acinar1	Rpl22	0.273712	0.963	0.798	6.28649e-69
3	Acinar1	Rpl7a	0.303768	0.95	0.782	3.59082e-68
3	Acinar1	Rpsa	0.256481	0.976	0.833	4.59351e-68
3	Acinar1	Gm15772	0.360091	0.486	0.234	1.8397e-67
3	Acinar1	Wars	0.253301	0.29	0.105	6.69865e-65
3	Acinar1	Rps13	0.264328	0.977	0.866	5.10837e-63
3	Acinar1	Rpl27a	0.253781	0.945	0.777	1.80076e-54
3	Acinar1	Rps3a3	0.325043	0.547	0.316	6.50343e-53
4	BP	Spp1	2.7201	0.974	0.137	0
4	BP	Atp1b1	1.7533	0.876	0.237	0
4	BP	Krt18	1.58224	0.783	0.209	0
4	BP	Sox9	1.57245	0.672	0.153	0
4	BP	Adamts1	1.54209	0.801	0.263	0
4	BP	Gsta3	1.52773	0.615	0.096	0
4	BP	Mt1	1.32017	0.877	0.297	0
4	BP	Clu	1.48853	0.705	0.196	9.88131291682493e-324
4	BP	Epcam	1.22257	0.877	0.297	3.95252516672997e-323
4	BP	Dcdc2a	1.30393	0.436	0.033	2.48655492602573e-316
4	BP	Cldn3	1.39988	0.664	0.162	2.45306970590908e-311
4	BP	BC006965	1.2265	0.398	0.029	2.55871e-290
4	BP	1700011H14Rik	1.27338	0.457	0.057	3.28203e-288
4	BP	Mt2	1.21211	0.803	0.263	7.96646e-260
4	BP	Cldn6	1.23719	0.616	0.158	1.70212e-257
4	BP	Wfdc2	1.26511	0.581	0.161	3.11732e-233
4	BP	Pamr1	1.06177	0.36	0.041	1.16e-215
4	BP	Habp2	1.07037	0.434	0.093	9.90996e-206
4	BP	Tinagl1	1.13041	0.395	0.064	1.98857e-197
4	BP	Pdzk1ip1	1.01952	0.344	0.047	5.10679e-191
4	BP	Dbi	0.868157	0.78	0.493	2.08283e-185
4	BP	Mgst1	0.979866	0.695	0.273	5.8874e-179
4	BP	Ugt2b34	1.01822	0.37	0.071	4.55361e-178
4	BP	Krt8	1.02605	0.537	0.172	5.37038e-177
4	BP	Mia	1.0715	0.459	0.124	3.47354e-165
4	BP	Vnn1	0.890437	0.263	0.029	3.34497e-163
4	BP	Col18a1	0.981448	0.431	0.109	3.07712e-150
4	BP	Smoc1	0.916884	0.352	0.085	3.99884e-149
4	BP	Cyr61	1.10857	0.444	0.122	8.05071e-149
4	BP	Hhex	0.943839	0.36	0.089	3.70698e-147
4	BP	Cd24a	0.803456	0.725	0.353	2.11217e-146
4	BP	Lurap1l	0.835572	0.276	0.041	1.04605e-142
4	BP	Myl12b	0.748151	0.733	0.496	2.01725e-135
4	BP	Acot1	0.9219	0.47	0.169	2.14913e-135
4	BP	Nudt19	0.888751	0.431	0.158	3.47561e-128
4	BP	Enpp2	0.964432	0.33	0.079	3.6274e-128
4	BP	Smtnl2	0.853034	0.308	0.072	9.74057e-128
4	BP	Ehf	0.84477	0.314	0.07	5.36593e-127
4	BP	Nkx6-1	0.838615	0.451	0.137	5.54603e-127
4	BP	Cldn7	0.895527	0.438	0.141	5.43991e-126
4	BP	Cdh1	0.829481	0.468	0.155	9.70435e-124
4	BP	Bicc1	0.872132	0.444	0.152	1.67544e-122
4	BP	Jun	0.81757	0.731	0.42	2.46338e-122
4	BP	Gm16551	0.770313	0.272	0.062	1.14909e-119
4	BP	Pebp1	0.7659	0.656	0.38	1.02088e-117
4	BP	Spint2	0.660654	0.66	0.289	4.67137e-115
4	BP	Ambp	0.726532	0.626	0.261	1.57122e-112
4	BP	Hpgd	0.812806	0.341	0.088	3.40607e-112
4	BP	S100a11	0.708827	0.741	0.47	4.20539e-111
4	BP	Ccnd1	0.790136	0.566	0.254	4.61114e-108
4	BP	Cystm1	0.734963	0.475	0.176	3.70714e-104
4	BP	Kcnk1	0.753294	0.294	0.086	3.07911e-103
4	BP	Ttyh1	0.794102	0.258	0.062	9.83337e-101
4	BP	Hes1	0.866275	0.519	0.264	6.68066e-94
4	BP	Smim22	0.746746	0.34	0.11	3.50053e-93
4	BP	Crb3	0.707496	0.303	0.091	2.46753e-92
4	BP	Cmtm8	0.724644	0.317	0.112	1.79495e-89
4	BP	Wfdc15b	0.750503	0.379	0.132	2.66876e-89
4	BP	Cited1	0.639306	0.271	0.07	1.02715e-83
4	BP	Cxadr	0.709003	0.327	0.121	1.64815e-80
4	BP	Bsg	0.524706	0.766	0.572	7.31191e-74
4	BP	Tagln2	0.632944	0.541	0.285	4.91988e-73
4	BP	Sdc4	0.662685	0.392	0.174	2.90073e-70
4	BP	Errfi1	0.638092	0.257	0.082	1.09932e-69
4	BP	Tmbim6	0.58397	0.627	0.407	2.19268e-68
4	BP	Bex1	0.635534	0.504	0.248	2.75637e-67
4	BP	Cldn10	0.680497	0.362	0.139	6.56771e-66
4	BP	Atox1	0.531893	0.668	0.487	6.85353e-65
4	BP	Aes	0.586181	0.59	0.375	7.15637e-65
4	BP	Atp11b	0.646812	0.352	0.164	1.66626e-64
4	BP	Ptprf	0.650434	0.439	0.224	3.31182e-64
4	BP	Pfn1	0.399779	0.895	0.784	4.21232e-64
4	BP	Dsg2	0.607149	0.258	0.101	1.45122e-62
4	BP	Cdkn1a	0.672868	0.361	0.152	1.02779e-61
4	BP	Rbp1	0.467245	0.487	0.26	3.299e-56
4	BP	Smco4	0.603559	0.385	0.179	6.19223e-56
4	BP	Lamc1	0.546468	0.269	0.111	1.5745e-54
4	BP	Prox1	0.628573	0.302	0.125	1.39419e-53
4	BP	Adamts9	0.622847	0.314	0.144	8.82922e-52
4	BP	Nit2	0.5804	0.362	0.199	7.37888e-51
4	BP	Cdk4	0.394256	0.795	0.668	1.28027e-50
4	BP	Akr1c19	0.559904	0.278	0.119	1.78649e-50
4	BP	Grb10	0.447683	0.736	0.595	4.06047e-50
4	BP	Deb1	0.586835	0.353	0.189	4.88791e-50
4	BP	4931406C07Rik	0.543444	0.259	0.099	5.55486e-50
4	BP	Aplp2	0.532546	0.525	0.353	5.92694e-50
4	BP	Anp32a	0.389517	0.815	0.713	6.03367e-50
4	BP	Acer2	0.520453	0.278	0.126	7.42458e-47
4	BP	Peg3	0.35708	0.852	0.696	1.66659e-45
4	BP	Nr5a2	0.549207	0.285	0.127	1.81783e-45
4	BP	Atp1a1	0.526732	0.291	0.151	2.20062e-45
4	BP	Tmem176b	0.508725	0.537	0.347	2.86351e-45
4	BP	Prdx1	0.336257	0.836	0.743	3.54378e-45
4	BP	Krt7	0.470519	0.302	0.129	1.03377e-44
4	BP	Cyb5r3	0.491361	0.522	0.33	1.27923e-44
4	BP	Msi2	0.55462	0.325	0.179	2.44191e-43
4	BP	Adi1	0.505592	0.269	0.138	2.81942e-43
4	BP	Pcbd1	0.459219	0.446	0.234	6.32428e-41
4	BP	Vps36	0.511051	0.472	0.297	2.03681e-40
4	BP	Ier2	0.502815	0.536	0.346	9.44727e-40
4	BP	Taldo1	0.469844	0.526	0.385	1.0233e-39
4	BP	Plk2	0.521766	0.358	0.188	2.31883e-39
4	BP	Prmt1	0.519259	0.488	0.322	2.57528e-39
4	BP	Id2	0.470903	0.585	0.374	3.47429e-39
4	BP	Cat	0.530359	0.311	0.174	6.90712e-39
4	BP	Tm9sf3	0.410954	0.622	0.499	1.15818e-37
4	BP	Zcchc11	0.483061	0.525	0.37	1.33215e-37
4	BP	Acadl	0.472501	0.411	0.262	1.44746e-36
4	BP	Chchd2	0.286523	0.88	0.798	4.21165e-36
4	BP	Slc39a10	0.476897	0.369	0.219	6.00875e-36
4	BP	Enah	0.448193	0.414	0.256	7.18433e-36
4	BP	Ezr	0.434689	0.38	0.213	7.97463e-36
4	BP	Atp6v1f	0.422712	0.534	0.383	2.04944e-35
4	BP	Akr1a1	0.318345	0.704	0.623	3.24348e-35
4	BP	Psme1	0.452173	0.43	0.283	3.95511e-35
4	BP	Lsr	0.430598	0.263	0.143	4.78394e-34
4	BP	Prdx2	0.304301	0.77	0.657	9.71572e-34
4	BP	Hist1h2bc	0.579072	0.31	0.188	3.04356e-33
4	BP	Hmga2	0.404603	0.452	0.279	1.435e-32
4	BP	Fam3c	0.419793	0.264	0.139	1.53755e-32
4	BP	Aldh1b1	0.510907	0.339	0.178	2.3804e-32
4	BP	Emc6	0.456069	0.388	0.251	1.07803e-31
4	BP	Marcksl1	0.363296	0.689	0.542	1.75402e-31
4	BP	Eci1	0.463361	0.319	0.188	4.77638e-31
4	BP	Mllt4	0.434037	0.366	0.223	1.86579e-29
4	BP	Esd	0.403136	0.535	0.408	2.72703e-29
4	BP	Pafah1b3	0.419026	0.403	0.272	4.80184e-29
4	BP	Chka	0.410889	0.255	0.138	7.69435e-29
4	BP	Ndufb7	0.373862	0.616	0.471	8.6011e-29
4	BP	Knop1	0.440297	0.434	0.305	1.63098e-28
4	BP	Tpd52	0.404951	0.384	0.226	1.92733e-28
4	BP	Dynlt3	0.425574	0.287	0.181	2.39313e-28
4	BP	Prdx6	0.389531	0.552	0.382	6.01474e-28
4	BP	Bag1	0.397462	0.517	0.39	1.15429e-27
4	BP	Prr13	0.414899	0.291	0.165	1.23446e-27
4	BP	Slc38a4	0.42743	0.273	0.161	3.49643e-27
4	BP	Pdcd4	0.419085	0.359	0.225	3.61453e-27
4	BP	Myl12a	0.314716	0.685	0.592	7.34364e-27
4	BP	Actn4	0.394947	0.451	0.336	2.46917e-26
4	BP	Hprt	0.403575	0.353	0.228	3.08785e-26
4	BP	Zfp637	0.373494	0.305	0.184	3.1061e-26
4	BP	Acadm	0.383165	0.286	0.183	1.177e-25
4	BP	Gm10263	0.415364	0.35	0.213	1.99989e-25
4	BP	Lamb1	0.400549	0.35	0.22	2.12438e-25
4	BP	Actr3	0.371077	0.38	0.26	8.29687e-25
4	BP	Tes	0.372709	0.374	0.237	1.91627e-24
4	BP	Wbp5	0.272073	0.792	0.7	1.98769e-24
4	BP	Anapc13	0.370997	0.531	0.398	2.33034e-24
4	BP	Cox6a1	0.271481	0.824	0.744	2.34602e-24
4	BP	Gata6	0.364285	0.27	0.15	4.5733e-24
4	BP	Wapl	0.403323	0.401	0.288	4.99272e-24
4	BP	Polr2f	0.360224	0.529	0.409	5.23561e-24
4	BP	S100a10	0.273084	0.414	0.263	5.89003e-24
4	BP	Nudt14	0.36823	0.27	0.161	1.4202e-23
4	BP	Stard10	0.376443	0.267	0.155	2.4e-23
4	BP	Park7	0.328418	0.673	0.538	2.83319e-23
4	BP	Adk	0.380824	0.298	0.189	4.38595e-23
4	BP	Fkbp4	0.344528	0.568	0.442	1.93167e-22
4	BP	Ndufa6	0.301463	0.654	0.554	3.501e-22
4	BP	Mbnl2	0.3639	0.372	0.26	6.92868e-22
4	BP	0610011F06Rik	0.371939	0.289	0.19	7.01745e-22
4	BP	Txnip	0.338689	0.358	0.242	1.12127e-21
4	BP	Tmem147	0.358687	0.427	0.302	1.32855e-21
4	BP	Usp3	0.350983	0.262	0.158	6.61748e-21
4	BP	Ywhae	0.262235	0.768	0.687	7.83941e-21
4	BP	Tkt	0.362021	0.387	0.289	8.64783e-21
4	BP	Hsd17b10	0.359188	0.416	0.308	9.21856e-21
4	BP	Chmp4b	0.31968	0.472	0.377	1.39401e-20
4	BP	Pfdn1	0.322351	0.507	0.422	4.27873e-20
4	BP	Nme1	0.305697	0.673	0.56	4.34822e-20
4	BP	Erp29	0.317348	0.547	0.439	6.77466e-20
4	BP	Ubl5	0.279819	0.55	0.451	1.21851e-19
4	BP	Nol7	0.350823	0.521	0.404	1.31658e-19
4	BP	Crip1	0.300811	0.295	0.186	2.36128e-19
4	BP	Phpt1	0.33376	0.407	0.302	2.7794e-19
4	BP	Litaf	0.344503	0.264	0.171	4.08288e-19
4	BP	Rab11a	0.322627	0.409	0.332	5.97179e-19
4	BP	RP24-490A22.9	0.371251	0.416	0.318	6.35049e-19
4	BP	Gja1	0.292317	0.251	0.153	1.42088e-18
4	BP	Tbca	0.296309	0.575	0.486	1.73022e-18
4	BP	Tmem59	0.333447	0.506	0.403	1.99039e-18
4	BP	1810037I17Rik	0.31147	0.424	0.343	3.03517e-18
4	BP	Gtf3c6	0.333659	0.377	0.285	4.44955e-18
4	BP	Nt5c	0.313428	0.272	0.176	5.96364e-18
4	BP	Mcm6	0.302064	0.365	0.278	5.96431e-18
4	BP	Pigyl	0.337994	0.311	0.216	9.4938e-18
4	BP	Timm8b	0.305648	0.478	0.39	1.08637e-17
4	BP	Degs1	0.283265	0.335	0.265	1.65724e-17
4	BP	Psma1	0.28984	0.564	0.473	1.83425e-17
4	BP	Syne2	0.354579	0.276	0.194	2.46724e-17
4	BP	Dazap2	0.316481	0.291	0.203	3.05567e-17
4	BP	Ndufs6	0.311799	0.508	0.401	3.32069e-17
4	BP	Magoh	0.305774	0.516	0.425	4.44727e-17
4	BP	Tsen15	0.311967	0.309	0.215	9.45637e-17
4	BP	Ddx39b	0.295317	0.576	0.489	1.09969e-16
4	BP	Gm11942	0.288741	0.368	0.269	1.18488e-16
4	BP	Eif3c	0.254807	0.646	0.578	1.41437e-16
4	BP	Mpc2	0.281922	0.468	0.383	2.15111e-16
4	BP	Eno1	0.291406	0.378	0.277	2.95197e-16
4	BP	Atxn10	0.29811	0.498	0.402	3.18533e-16
4	BP	Med19	0.309914	0.342	0.268	3.58964e-16
4	BP	Mcl1	0.284074	0.259	0.185	4.22137e-16
4	BP	Psmc3	0.281861	0.456	0.403	7.12427e-16
4	BP	D8Ertd738e	0.278805	0.528	0.462	1.06681e-15
4	BP	Ndufa12	0.296497	0.532	0.433	1.31138e-15
4	BP	Higd2a	0.323961	0.376	0.293	1.34089e-15
4	BP	Taf6l	0.331015	0.298	0.228	1.54294e-15
4	BP	Abcd3	0.295206	0.277	0.206	1.65615e-15
4	BP	Nipsnap1	0.289856	0.262	0.181	2.0106e-15
4	BP	Cox14	0.286839	0.42	0.337	2.06004e-15
4	BP	Acot13	0.300994	0.257	0.182	2.72688e-15
4	BP	Ptms	0.272596	0.46	0.363	4.83794e-15
4	BP	Mien1	0.291947	0.293	0.208	5.3052e-15
4	BP	Anxa4	0.310412	0.262	0.166	9.40418e-15
4	BP	Cib1	0.275817	0.26	0.181	1.10301e-14
4	BP	Mrps28	0.311481	0.346	0.264	1.29067e-14
4	BP	Ppa2	0.293101	0.252	0.185	1.49794e-14
4	BP	Polr3k	0.309202	0.38	0.301	2.12035e-14
4	BP	Mthfd1	0.318865	0.255	0.178	2.28709e-14
4	BP	Sdhaf4	0.279609	0.268	0.191	2.95739e-14
4	BP	Clint1	0.279298	0.368	0.282	4.38433e-14
4	BP	Fis1	0.255171	0.512	0.434	6.21222e-14
4	BP	2810004N23Rik	0.260301	0.421	0.33	7.72255e-14
4	BP	Cfap36	0.253572	0.319	0.24	9.14983e-14
4	BP	Ivns1abp	0.310096	0.357	0.274	1.23909e-13
4	BP	Mrpl52	0.261927	0.527	0.448	1.80336e-13
4	BP	Plin3	0.274228	0.271	0.193	1.84528e-13
4	BP	Commd6	0.274823	0.333	0.253	1.87948e-13
4	BP	Etfa	0.255611	0.514	0.432	2.03408e-13
4	BP	Fcf1	0.269889	0.331	0.249	2.37713e-13
4	BP	Uqcrc2	0.275677	0.448	0.366	2.51985e-13
4	BP	Ppil1	0.289055	0.305	0.221	4.72103e-13
4	BP	Fos	0.334466	0.326	0.227	6.5495e-13
4	BP	Dnajc15	0.295853	0.263	0.192	1.62788e-12
4	BP	Ctnna1	0.263573	0.415	0.331	2.22786e-12
4	BP	Dtymk	0.271812	0.487	0.415	3.63577e-12
4	BP	Sypl	0.258322	0.286	0.225	5.40624e-12
4	BP	1500011K16Rik	0.259501	0.26	0.192	6.42438e-12
4	BP	Calm3	0.253944	0.509	0.443	9.24518e-12
4	BP	Tmem176a	0.291394	0.258	0.181	9.66464e-12
4	BP	Foxp1	0.265343	0.254	0.18	1.60074e-11
4	BP	Ten1	0.252209	0.271	0.214	1.84505e-11
4	BP	Mcm3	0.26542	0.283	0.217	1.88686e-11
4	BP	Sri	0.25589	0.376	0.305	2.40889e-11
4	BP	Rbpms	0.257521	0.338	0.256	3.37771e-11
4	BP	Laptm4b	0.260495	0.271	0.201	4.42405e-11
4	BP	Tmem242	0.255214	0.323	0.266	7.3334e-11
4	BP	Lamtor2	0.265474	0.366	0.288	7.40952e-11
4	BP	Exosc7	0.256246	0.305	0.247	8.7668e-10
4	BP	Ccdc90b	0.256561	0.269	0.21	7.28706e-09
5	Acinar2	Cpa1	1.76807	0.931	0.25	0
5	Acinar2	Cpa2	1.74652	0.953	0.203	0
5	Acinar2	Pnliprp1	1.67217	0.906	0.222	0
5	Acinar2	Ctrb1	1.61586	0.971	0.346	0
5	Acinar2	Serpina6	1.60368	0.827	0.195	0
5	Acinar2	Clps	1.40356	0.861	0.25	0
5	Acinar2	Mt1	0.960608	0.819	0.307	4.87002e-211
5	Acinar2	Mt2	1.04207	0.764	0.272	2.25437e-190
5	Acinar2	Ttr	0.439851	0.768	0.316	1.17595e-185
5	Acinar2	Epcam	1.06326	0.761	0.311	2.72769e-167
5	Acinar2	Ncl	0.686246	0.94	0.849	3.47661e-163
5	Acinar2	Cela1	1.21847	0.51	0.133	1.74778e-148
5	Acinar2	Gc	1.24867	0.52	0.153	1.83284e-143
5	Acinar2	Nupr1	1.18681	0.506	0.142	1.03834e-141
5	Acinar2	P2rx1	1.1019	0.359	0.102	9.10985e-141
5	Acinar2	Bex1	0.985643	0.535	0.249	2.27633e-130
5	Acinar2	Ppib	0.6714	0.81	0.684	6.61158e-124
5	Acinar2	Ambp	1.00081	0.649	0.265	1.2464e-122
5	Acinar2	Gcat	0.979953	0.381	0.16	1.77423e-119
5	Acinar2	Gamt	1.00361	0.453	0.188	4.22654e-117
5	Acinar2	Reep5	0.972936	0.54	0.294	5.28301e-114
5	Acinar2	Serpini2	1.1339	0.363	0.099	1.31591e-107
5	Acinar2	Tmem97	0.956599	0.417	0.202	2.40096e-105
5	Acinar2	Ptf1a	0.899859	0.252	0.076	1.55566e-104
5	Acinar2	Rbpjl	1.09015	0.307	0.1	3.29471e-104
5	Acinar2	Lyar	0.746938	0.516	0.367	6.52131e-102
5	Acinar2	Spink1	1.08439	0.376	0.119	2.95997e-95
5	Acinar2	Nme1	0.563481	0.63	0.564	1.79173e-92
5	Acinar2	Gstm1	0.931501	0.426	0.189	3.35987e-92
5	Acinar2	Rps27l	0.555559	0.71	0.621	1.48138e-91
5	Acinar2	Mgst1	0.847792	0.518	0.288	1.82693e-91
5	Acinar2	Hspd1	0.565076	0.616	0.55	1.87603e-91
5	Acinar2	Pcbd1	0.844937	0.451	0.237	1.81006e-90
5	Acinar2	Pa2g4	0.625229	0.552	0.452	2.86577e-90
5	Acinar2	Eif5a	0.5579	0.671	0.601	2.96593e-87
5	Acinar2	Prdx6	0.664728	0.505	0.387	7.19195e-87
5	Acinar2	Hspe1	0.527214	0.663	0.605	1.64198e-85
5	Acinar2	Mif	0.52035	0.725	0.635	1.82282e-85
5	Acinar2	Cldn10	0.895232	0.313	0.145	2.49858e-84
5	Acinar2	Ifitm3	0.768212	0.503	0.324	1.44356e-80
5	Acinar2	Itga6	0.796703	0.275	0.141	3.27787e-80
5	Acinar2	Aldh1b1	0.841606	0.368	0.178	1.58464e-76
5	Acinar2	Rnh1	0.671007	0.349	0.254	4.48732e-76
5	Acinar2	Pla2g12a	0.711356	0.271	0.158	1.07299e-75
5	Acinar2	Dap	0.66024	0.35	0.252	1.2732e-75
5	Acinar2	C1qbp	0.557797	0.469	0.403	5.84306e-75
5	Acinar2	Cdh1	0.720333	0.298	0.168	7.62224e-74
5	Acinar2	Wfdc15b	0.764387	0.277	0.14	8.78458e-73
5	Acinar2	Fkbp4	0.511824	0.512	0.447	1.01508e-71
5	Acinar2	Smco4	0.716338	0.309	0.185	2.56314e-71
5	Acinar2	Bex4	0.653762	0.252	0.15	9.17389e-71
5	Acinar2	Dctpp1	0.593724	0.385	0.308	3.79455e-70
5	Acinar2	Cel	0.880752	0.253	0.093	4.42155e-68
5	Acinar2	Rpl36al	0.478101	0.569	0.515	3.3903e-66
5	Acinar2	Nolc1	0.548809	0.455	0.386	1.84483e-65
5	Acinar2	Dut	0.563387	0.474	0.381	5.30927e-64
5	Acinar2	Ldha	0.551785	0.54	0.443	1.68664e-62
5	Acinar2	Spint2	0.707846	0.543	0.3	3.38168e-62
5	Acinar2	Xbp1	0.550831	0.409	0.346	1.40785e-58
5	Acinar2	Mybbp1a	0.509228	0.383	0.324	7.91181e-57
5	Acinar2	Mthfd1	0.568507	0.256	0.179	1.01236e-56
5	Acinar2	Mrpl17	0.484973	0.433	0.38	3.37146e-56
5	Acinar2	Timm13	0.283084	0.429	0.492	2.57148e-54
5	Acinar2	Cldn3	0.723498	0.359	0.185	1.96775e-53
5	Acinar2	Serp1	0.512077	0.451	0.4	7.76153e-53
5	Acinar2	Rps26-ps1	0.25105	0.35	0.428	1.32777e-51
5	Acinar2	Rnase4	0.625699	0.397	0.267	2.95998e-51
5	Acinar2	Pcbp1	0.26151	0.599	0.654	5.75836e-51
5	Acinar2	Sssca1	0.513916	0.277	0.227	4.66257e-50
5	Acinar2	Emg1	0.258311	0.307	0.365	2.71589e-48
5	Acinar2	Uqcrq	0.256858	0.461	0.518	2.82518e-45
5	Acinar2	Cldn7	0.596215	0.26	0.154	9.20235e-44
5	Acinar2	G3bp1	0.263328	0.341	0.392	3.15816e-43
5	Acinar2	Ctnnb1	0.266322	0.318	0.391	2.05201e-42
5	Acinar2	Eif3d	0.258471	0.436	0.489	3.48839e-41
5	Acinar2	Mdh2	0.257541	0.413	0.464	1.32348e-40
5	Acinar2	Plk2	0.557426	0.269	0.195	1.68421e-40
5	Acinar2	Clu	0.517894	0.356	0.221	1.13746e-33
5	Acinar2	Bex2	0.413454	0.392	0.306	2.10794e-31
5	Acinar2	Cdc20	0.528522	0.267	0.183	6.00613e-31
5	Acinar2	Cd24a	0.364608	0.469	0.371	6.45624e-30
5	Acinar2	Cldn6	0.465797	0.26	0.183	8.89829e-30
5	Acinar2	Hist1h2bc	0.489746	0.267	0.192	3.78262e-28
5	Acinar2	Wfdc2	0.468335	0.273	0.183	4.57999e-28
5	Acinar2	Id2	0.379156	0.444	0.384	6.95798e-26
5	Acinar2	Ube2c	0.442919	0.355	0.26	3.04606e-24
5	Acinar2	Top2a	0.376656	0.465	0.359	4.07483e-18
5	Acinar2	Krt18	0.33223	0.301	0.242	2.122e-14
6	Pr. Mes2	Slc40a1	1.44207	0.797	0.144	0
6	Pr. Mes2	Kazald1	1.4194	0.752	0.108	0
6	Pr. Mes2	Top2a	1.37978	0.885	0.339	1.55734e-290
6	Pr. Mes2	Tlx1	1.32333	0.635	0.076	7.76513e-290
6	Pr. Mes2	Tgfbi	1.2102	0.815	0.224	1.47099e-248
6	Pr. Mes2	Mki67	1.2419	0.845	0.313	5.27248e-247
6	Pr. Mes2	Hmgb2	1.06628	0.916	0.472	1.43127e-244
6	Pr. Mes2	Nkx2-5	1.10536	0.48	0.05	1.73955e-219
6	Pr. Mes2	Smc4	1.06027	0.868	0.422	1.46327e-202
6	Pr. Mes2	Tcf21	1.10151	0.746	0.212	7.41639e-199
6	Pr. Mes2	Itga8	1.05112	0.508	0.073	4.965e-194
6	Pr. Mes2	Cenpe	1.27343	0.676	0.214	1.92522e-193
6	Pr. Mes2	H2afx	1.06529	0.772	0.316	2.40202e-188
6	Pr. Mes2	Clca3a1	1.09036	0.587	0.134	8.53941e-183
6	Pr. Mes2	Tuba1b	0.857447	0.893	0.574	6.15573e-176
6	Pr. Mes2	Nusap1	1.16285	0.595	0.169	4.49206e-170
6	Pr. Mes2	Cdh11	0.930037	0.822	0.335	5.77435e-165
6	Pr. Mes2	Cenpa	1.15144	0.664	0.236	9.27512e-165
6	Pr. Mes2	Tubb5	0.689538	0.953	0.786	8.00997e-164
6	Pr. Mes2	Robo2	0.962341	0.439	0.063	5.51735e-163
6	Pr. Mes2	2810417H13Rik	1.05978	0.764	0.331	4.31122e-160
6	Pr. Mes2	Ckap2l	1.05458	0.546	0.15	8.47401e-157
6	Pr. Mes2	Birc5	0.962936	0.733	0.279	2.88667e-155
6	Pr. Mes2	Ube2c	1.17011	0.69	0.243	2.25515e-154
6	Pr. Mes2	Smc2	0.941194	0.754	0.344	2.42096e-150
6	Pr. Mes2	Bub1	1.00388	0.523	0.147	8.18595e-150
6	Pr. Mes2	Tpx2	1.04316	0.619	0.207	3.65791e-148
6	Pr. Mes2	Arl6ip1	1.0243	0.789	0.481	7.55449e-146
6	Pr. Mes2	Prc1	1.1152	0.593	0.193	1.20668e-144
6	Pr. Mes2	Nucks1	0.801987	0.855	0.536	6.27317e-144
6	Pr. Mes2	Apela	0.747861	0.307	0.029	2.65651e-143
6	Pr. Mes2	Ntm	0.84165	0.429	0.076	6.55437e-138
6	Pr. Mes2	Kif11	1.01184	0.481	0.137	7.67119e-135
6	Pr. Mes2	Nkx2-3	0.839994	0.481	0.106	3.93861e-131
6	Pr. Mes2	Tmsb4x	0.260059	0.981	0.815	3.10158e-130
6	Pr. Mes2	Col13a1	0.81426	0.398	0.068	4.61895e-129
6	Pr. Mes2	Incenp	0.92427	0.573	0.193	2.31992e-128
6	Pr. Mes2	Cenpf	1.12031	0.608	0.224	5.90726e-128
6	Pr. Mes2	Nrxn1	0.802149	0.351	0.051	2.52191e-127
6	Pr. Mes2	Lbh	0.894317	0.597	0.212	1.63905e-126
6	Pr. Mes2	Aspm	1.10744	0.401	0.105	1.2415e-124
6	Pr. Mes2	H2afv	0.727341	0.848	0.573	2.10542e-121
6	Pr. Mes2	Kif20b	0.966161	0.513	0.17	4.63816e-119
6	Pr. Mes2	Kif15	0.926937	0.495	0.157	6.69868e-119
6	Pr. Mes2	Sgol2a	0.960838	0.432	0.117	8.41003e-119
6	Pr. Mes2	Sox11	0.911653	0.512	0.139	8.85784e-119
6	Pr. Mes2	Trim59	0.906559	0.517	0.184	3.71566e-118
6	Pr. Mes2	Hmga2	0.935005	0.631	0.273	1.45258e-117
6	Pr. Mes2	Tpm4	0.722858	0.782	0.43	1.74578e-117
6	Pr. Mes2	Hmmr	1.00509	0.538	0.185	8.42609e-117
6	Pr. Mes2	Mme	0.735867	0.287	0.034	1.11538e-114
6	Pr. Mes2	Nr2f2	0.776223	0.724	0.313	1.97604e-110
6	Pr. Mes2	Ncapg	0.86982	0.475	0.148	3.26451e-110
6	Pr. Mes2	Cdk1	0.835188	0.62	0.256	3.47211e-109
6	Pr. Mes2	Kif23	0.917475	0.532	0.185	2.45826e-108
6	Pr. Mes2	Cdca8	0.861165	0.579	0.217	1.75842e-107
6	Pr. Mes2	Ccnb2	0.912181	0.514	0.196	4.65056e-107
6	Pr. Mes2	Hmgb1	0.613015	0.897	0.669	2.80589e-106
6	Pr. Mes2	Ccna2	0.836517	0.525	0.187	7.71512e-106
6	Pr. Mes2	Anln	0.789403	0.418	0.118	5.7531e-105
6	Pr. Mes2	Cks1b	0.714067	0.776	0.438	9.96899e-103
6	Pr. Mes2	Spc25	0.867307	0.525	0.192	9.62085e-101
6	Pr. Mes2	Nnat	0.349226	0.582	0.249	1.90975e-99
6	Pr. Mes2	Kitl	0.806976	0.424	0.112	2.65474e-98
6	Pr. Mes2	Vegfa	0.744476	0.535	0.196	6.20009e-98
6	Pr. Mes2	2016-09-07	0.571443	0.872	0.65	7.40531e-97
6	Pr. Mes2	Ets1	0.753874	0.413	0.109	6.44649e-95
6	Pr. Mes2	Casc5	0.80979	0.41	0.129	1.50875e-94
6	Pr. Mes2	Kif4	0.791214	0.372	0.105	4.16074e-94
6	Pr. Mes2	Ezh2	0.736593	0.743	0.459	2.64046e-93
6	Pr. Mes2	Mis18bp1	0.864077	0.381	0.119	1.33694e-92
6	Pr. Mes2	Nuf2	0.782466	0.374	0.109	2.34083e-92
6	Pr. Mes2	H2afz	0.707094	0.653	0.325	7.97434e-88
6	Pr. Mes2	Hjurp	0.765553	0.575	0.271	9.25786e-88
6	Pr. Mes2	Snai2	0.633282	0.513	0.18	1.92977e-86
6	Pr. Mes2	Cenpw	0.776915	0.442	0.171	2.05796e-86
6	Pr. Mes2	Fbxo5	0.792712	0.46	0.173	4.62606e-85
6	Pr. Mes2	S100a6	0.371974	0.612	0.285	1.5013e-84
6	Pr. Mes2	Anxa2	0.537878	0.816	0.495	7.82864e-84
6	Pr. Mes2	Sgol1	0.728829	0.337	0.101	5.09348e-83
6	Pr. Mes2	Cdca2	0.738696	0.322	0.088	1.17922e-82
6	Pr. Mes2	Slitrk6	0.61078	0.272	0.048	1.80543e-82
6	Pr. Mes2	Wt1	0.617396	0.348	0.086	6.35269e-81
6	Pr. Mes2	Spc24	0.73701	0.528	0.232	9.54487e-81
6	Pr. Mes2	Hmcn1	0.654001	0.277	0.051	3.81325e-80
6	Pr. Mes2	Nasp	0.63733	0.811	0.552	9.38034e-80
6	Pr. Mes2	Tmpo	0.699056	0.676	0.386	9.9734e-80
6	Pr. Mes2	Anp32e	0.673333	0.723	0.428	1.35822e-79
6	Pr. Mes2	Hnrnpa2b1	0.38962	0.978	0.917	2.20629e-79
6	Pr. Mes2	Plk4	0.691194	0.428	0.153	4.90919e-79
6	Pr. Mes2	Nedd4	0.436752	0.948	0.808	7.14044e-79
6	Pr. Mes2	Ccnb1	0.766291	0.416	0.156	2.43565e-78
6	Pr. Mes2	Rspo3	0.651857	0.358	0.094	6.32576e-78
6	Pr. Mes2	Cks2	0.687358	0.336	0.11	1.34963e-77
6	Pr. Mes2	Ckap2	0.73266	0.373	0.119	1.52666e-77
6	Pr. Mes2	Esco2	0.778351	0.359	0.118	2.44061e-77
6	Pr. Mes2	Rab28	0.650911	0.471	0.182	1.18387e-76
6	Pr. Mes2	Ccdc34	0.696993	0.642	0.344	1.64321e-76
6	Pr. Mes2	Rdh10	0.603304	0.469	0.173	2.58892e-76
6	Pr. Mes2	Npnt	0.769102	0.381	0.112	4.66655e-76
6	Pr. Mes2	Kif2c	0.668429	0.283	0.075	1.30283e-75
6	Pr. Mes2	Dlgap5	0.746344	0.368	0.124	3.21411e-75
6	Pr. Mes2	Myh10	0.579617	0.713	0.411	8.61769e-74
6	Pr. Mes2	Ntrk2	0.557657	0.321	0.083	2.32805e-72
6	Pr. Mes2	Dab2	0.285939	0.41	0.166	4.76058e-72
6	Pr. Mes2	Ndc80	0.687477	0.329	0.104	1.34297e-71
6	Pr. Mes2	Gpc6	0.608892	0.348	0.105	2.1207e-70
6	Pr. Mes2	Lmnb1	0.639299	0.636	0.353	4.3885e-69
6	Pr. Mes2	Aurkb	0.677663	0.336	0.114	5.28284e-69
6	Pr. Mes2	Pcdh18	0.529462	0.455	0.171	3.77323e-68
6	Pr. Mes2	Emilin1	0.549605	0.328	0.091	1.08013e-67
6	Pr. Mes2	Gng11	0.469348	0.398	0.143	1.20584e-67
6	Pr. Mes2	Emp1	0.583167	0.425	0.152	1.22218e-64
6	Pr. Mes2	Marcks	0.344881	0.907	0.738	1.67314e-64
6	Pr. Mes2	Knstrn	0.667336	0.379	0.146	3.76651e-64
6	Pr. Mes2	Tiparp	0.625812	0.342	0.109	5.7021e-63
6	Pr. Mes2	Oxct1	0.636724	0.594	0.323	7.27857e-63
6	Pr. Mes2	Jak1	0.63962	0.606	0.329	9.5501e-63
6	Pr. Mes2	Csnk1a1	0.476229	0.863	0.693	1.23586e-62
6	Pr. Mes2	Fam64a	0.568351	0.259	0.072	3.90264e-62
6	Pr. Mes2	Plk1	0.604006	0.318	0.107	1.00137e-61
6	Pr. Mes2	Racgap1	0.600417	0.358	0.132	1.12855e-61
6	Pr. Mes2	Sema5a	0.424808	0.361	0.13	2.52928e-61
6	Pr. Mes2	Dbf4	0.621087	0.329	0.121	3.28994e-61
6	Pr. Mes2	Cntrl	0.702833	0.402	0.168	3.59048e-61
6	Pr. Mes2	2700094K13Rik	0.548222	0.754	0.491	3.05566e-60
6	Pr. Mes2	Tacc3	0.636774	0.398	0.168	4.69709e-60
6	Pr. Mes2	Lims1	0.564906	0.469	0.213	7.52908e-60
6	Pr. Mes2	Ttk	0.536934	0.254	0.073	1.33336e-59
6	Pr. Mes2	Nid1	0.47525	0.417	0.162	1.44144e-59
6	Pr. Mes2	Zfp608	0.553937	0.318	0.1	4.75576e-59
6	Pr. Mes2	Fbln1	0.553842	0.447	0.199	9.48261e-58
6	Pr. Mes2	Col26a1	0.448045	0.317	0.104	4.31459e-56
6	Pr. Mes2	1190002F15Rik	0.639079	0.331	0.12	2.30865e-55
6	Pr. Mes2	Zfp36l1	0.494816	0.695	0.43	2.37307e-55
6	Pr. Mes2	Zeb2	0.501288	0.451	0.19	5.91868e-55
6	Pr. Mes2	Lta4h	0.566829	0.444	0.218	2.85285e-54
6	Pr. Mes2	Kctd12	0.537937	0.292	0.088	8.13352e-54
6	Pr. Mes2	H3f3b	0.411478	0.912	0.777	2.61646e-53
6	Pr. Mes2	Fblim1	0.465288	0.417	0.175	2.84423e-53
6	Pr. Mes2	Ckap5	0.572381	0.45	0.219	7.02734e-53
6	Pr. Mes2	Hnrnpdl	0.45281	0.791	0.604	7.64029e-53
6	Pr. Mes2	Diap3	0.59597	0.302	0.109	2.34608e-52
6	Pr. Mes2	Cdca3	0.596761	0.399	0.176	2.82476e-52
6	Pr. Mes2	Cdc20	0.717407	0.394	0.177	4.12427e-52
6	Pr. Mes2	C330027C09Rik	0.571045	0.28	0.103	4.28778e-52
6	Pr. Mes2	Cbx5	0.495901	0.734	0.516	9.88119e-52
6	Pr. Mes2	Arhgap11a	0.566425	0.267	0.097	1.6138e-51
6	Pr. Mes2	Hnrnpa3	0.473119	0.811	0.595	1.75072e-51
6	Pr. Mes2	Ncaph	0.580261	0.325	0.124	6.49085e-51
6	Pr. Mes2	Fgfr1	0.519536	0.346	0.13	7.63459e-51
6	Pr. Mes2	Hmgn2	0.528621	0.586	0.34	2.19178e-50
6	Pr. Mes2	F2r	0.458203	0.387	0.158	5.29816e-50
6	Pr. Mes2	Hist1h2al	0.557806	0.254	0.09	6.81079e-50
6	Pr. Mes2	G2e3	0.564966	0.324	0.133	8.06494e-50
6	Pr. Mes2	Olfml3	0.357805	0.258	0.084	3.75617e-48
6	Pr. Mes2	Kif22	0.580944	0.292	0.115	1.79965e-47
6	Pr. Mes2	Pde3a	0.506156	0.269	0.081	5.75959e-47
6	Pr. Mes2	Pbk	0.572193	0.314	0.128	7.32398e-47
6	Pr. Mes2	Spdl1	0.556733	0.278	0.107	7.73101e-47
6	Pr. Mes2	Smc1a	0.523187	0.679	0.457	9.44475e-47
6	Pr. Mes2	Alcam	0.333016	0.605	0.364	2.58353e-46
6	Pr. Mes2	Tshz2	0.327178	0.56	0.312	3.86307e-46
6	Pr. Mes2	Cenpq	0.544385	0.318	0.134	6.9632e-46
6	Pr. Mes2	Cwc22	0.42718	0.591	0.359	2.58348e-45
6	Pr. Mes2	Rad51ap1	0.566896	0.276	0.111	2.79866e-45
6	Pr. Mes2	Phip	0.535349	0.551	0.325	3.08153e-45
6	Pr. Mes2	Smc6	0.543181	0.599	0.363	3.60559e-45
6	Pr. Mes2	Cdca4	0.510744	0.307	0.127	7.00939e-45
6	Pr. Mes2	Haus3	0.505908	0.274	0.107	1.08876e-44
6	Pr. Mes2	Fermt2	0.50717	0.551	0.305	1.55793e-44
6	Pr. Mes2	Vcan	0.36354	0.365	0.159	2.74344e-44
6	Pr. Mes2	Ppia	0.346965	0.892	0.691	7.85554e-43
6	Pr. Mes2	Ptma	0.319443	0.944	0.819	9.167e-43
6	Pr. Mes2	Hs6st2	0.558393	0.354	0.145	9.10091e-42
6	Pr. Mes2	Vim	0.257581	0.826	0.624	2.07511e-41
6	Pr. Mes2	Ran	0.427692	0.767	0.534	2.40431e-41
6	Pr. Mes2	Hnrnph1	0.456718	0.704	0.493	2.75775e-41
6	Pr. Mes2	Tcf12	0.49347	0.449	0.242	4.59563e-41
6	Pr. Mes2	Cyth3	0.459401	0.285	0.106	5.59656e-41
6	Pr. Mes2	Cnot6l	0.444551	0.431	0.216	6.99238e-41
6	Pr. Mes2	Atad2	0.574817	0.422	0.234	1.10607e-40
6	Pr. Mes2	Pygo1	0.367126	0.274	0.105	2.10592e-40
6	Pr. Mes2	Nipbl	0.496385	0.588	0.37	2.12858e-40
6	Pr. Mes2	Ska2	0.522732	0.37	0.185	2.18183e-40
6	Pr. Mes2	Hdgfrp3	0.380279	0.28	0.103	3.96885e-40
6	Pr. Mes2	Tril	0.330013	0.265	0.1	6.26722e-40
6	Pr. Mes2	Cbx1	0.409553	0.807	0.627	3.98734e-39
6	Pr. Mes2	Psip1	0.46252	0.584	0.388	1.30823e-38
6	Pr. Mes2	mt-Nd5	0.311428	0.918	0.826	1.88639e-38
6	Pr. Mes2	Cdk5rap2	0.479875	0.281	0.124	2.51024e-38
6	Pr. Mes2	Rad21	0.480043	0.601	0.389	5.58704e-38
6	Pr. Mes2	Lgalsl	0.497358	0.28	0.116	6.45256e-38
6	Pr. Mes2	Stmn1	0.461536	0.422	0.227	1.04486e-37
6	Pr. Mes2	Clspn	0.601047	0.296	0.139	2.28239e-37
6	Pr. Mes2	Zwilch	0.495248	0.273	0.122	2.84599e-37
6	Pr. Mes2	Smad5	0.462644	0.343	0.163	5.98322e-37
6	Pr. Mes2	Cenph	0.50776	0.354	0.17	7.56263e-37
6	Pr. Mes2	Cenpk	0.542617	0.303	0.152	7.60388e-37
6	Pr. Mes2	Mmp2	0.305667	0.336	0.156	9.05089e-37
6	Pr. Mes2	Col5a2	0.257218	0.439	0.241	1.04693e-35
6	Pr. Mes2	Meis1	0.342759	0.465	0.265	1.60598e-35
6	Pr. Mes2	Gjc1	0.418318	0.311	0.133	3.71212e-35
6	Pr. Mes2	Dnajc9	0.487827	0.509	0.312	3.74745e-35
6	Pr. Mes2	Dek	0.419281	0.774	0.579	1.0684e-34
6	Pr. Mes2	Terf1	0.512409	0.302	0.153	1.27791e-34
6	Pr. Mes2	Bmp1	0.365256	0.313	0.142	2.06215e-34
6	Pr. Mes2	Hmgb3	0.424859	0.45	0.25	2.34223e-34
6	Pr. Mes2	Sfpq	0.392605	0.739	0.56	2.38354e-34
6	Pr. Mes2	Cenpm	0.470769	0.292	0.149	7.18208e-34
6	Pr. Mes2	Pknox1	0.42525	0.329	0.159	1.58343e-33
6	Pr. Mes2	Top1	0.37962	0.757	0.584	6.82688e-32
6	Pr. Mes2	Mex3a	0.391496	0.368	0.196	6.88748e-32
6	Pr. Mes2	Rbms1	0.404423	0.484	0.282	1.57724e-31
6	Pr. Mes2	2016-09-11	0.267688	0.658	0.466	2.66302e-31
6	Pr. Mes2	Bub3	0.457015	0.464	0.276	5.1588e-31
6	Pr. Mes2	Pds5b	0.449124	0.476	0.283	1.39623e-30
6	Pr. Mes2	Sh3bgrl	0.351789	0.539	0.342	1.54695e-30
6	Pr. Mes2	Etaa1	0.446381	0.31	0.154	3.50658e-30
6	Pr. Mes2	Top2b	0.401051	0.545	0.352	7.58393e-30
6	Pr. Mes2	Srsf3	0.352872	0.772	0.607	4.62101e-29
6	Pr. Mes2	Ccdc88a	0.429609	0.42	0.24	4.7304e-29
6	Pr. Mes2	Whsc1	0.416027	0.461	0.291	1.09857e-28
6	Pr. Mes2	Gm26669	0.374028	0.285	0.128	1.75496e-28
6	Pr. Mes2	Tubb4b	0.514837	0.428	0.279	2.4391e-28
6	Pr. Mes2	Pls3	0.388295	0.265	0.122	2.81221e-28
6	Pr. Mes2	Hnrnpr	0.374911	0.647	0.479	3.98268e-28
6	Pr. Mes2	Sh3kbp1	0.413086	0.252	0.105	4.92888e-28
6	Pr. Mes2	Gm4617	0.364576	0.402	0.239	8.82955e-28
6	Pr. Mes2	Cdc7	0.330414	0.309	0.17	1.71985e-27
6	Pr. Mes2	Cep170	0.407719	0.287	0.13	1.80977e-27
6	Pr. Mes2	Hmgn5	0.464059	0.422	0.255	2.03711e-27
6	Pr. Mes2	Ank3	0.332104	0.344	0.182	2.82776e-27
6	Pr. Mes2	Cdc42ep3	0.391505	0.316	0.16	4.5441e-27
6	Pr. Mes2	Tia1	0.376996	0.542	0.37	5.55636e-27
6	Pr. Mes2	Lsm2	0.416477	0.451	0.282	8.31471e-27
6	Pr. Mes2	Rdx	0.373644	0.652	0.474	4.72406e-26
6	Pr. Mes2	Ssbp3	0.32763	0.354	0.205	1.33836e-25
6	Pr. Mes2	Gmnn	0.449534	0.418	0.252	1.38761e-25
6	Pr. Mes2	Matr3	0.368091	0.697	0.554	1.52976e-25
6	Pr. Mes2	Fmr1	0.350571	0.431	0.274	2.12739e-25
6	Pr. Mes2	Xist	0.439942	0.597	0.479	3.80237e-25
6	Pr. Mes2	Gm1821	0.368218	0.505	0.341	4.77322e-25
6	Pr. Mes2	Colec12	0.33862	0.263	0.118	5.94509e-25
6	Pr. Mes2	Ctcf	0.38485	0.505	0.35	7.46273e-25
6	Pr. Mes2	Grb2	0.360485	0.406	0.252	8.54303e-25
6	Pr. Mes2	Trpm7	0.30189	0.401	0.256	1.32621e-24
6	Pr. Mes2	Nr3c1	0.380945	0.368	0.222	1.39372e-24
6	Pr. Mes2	Mad2l1	0.37645	0.252	0.139	1.6929e-24
6	Pr. Mes2	Id3	0.323361	0.527	0.345	1.75195e-24
6	Pr. Mes2	Hnrnpa0	0.407244	0.516	0.366	2.27509e-24
6	Pr. Mes2	Snhg18	0.254831	0.354	0.201	4.01235e-24
6	Pr. Mes2	Mtf2	0.362751	0.431	0.275	4.19967e-24
6	Pr. Mes2	App	0.312972	0.734	0.564	5.69796e-24
6	Pr. Mes2	Hnrnpm	0.290065	0.831	0.704	9.2254e-24
6	Pr. Mes2	Rest	0.360722	0.405	0.247	1.60107e-23
6	Pr. Mes2	Rrm2	0.410597	0.355	0.206	2.09743e-23
6	Pr. Mes2	Nsmce2	0.366565	0.383	0.242	3.30989e-23
6	Pr. Mes2	Hnrnpd	0.297556	0.775	0.62	4.06512e-23
6	Pr. Mes2	Cbx3	0.329218	0.379	0.261	4.9761e-23
6	Pr. Mes2	Hdac2	0.296995	0.536	0.387	7.17274e-23
6	Pr. Mes2	Dcp2	0.310297	0.274	0.157	7.37966e-23
6	Pr. Mes2	Qk	0.290774	0.31	0.184	8.56093e-23
6	Pr. Mes2	Ubb	0.269791	0.8	0.66	1.19011e-22
6	Pr. Mes2	Ctbp1	0.34811	0.435	0.28	1.36543e-22
6	Pr. Mes2	Cd302	0.286901	0.259	0.126	1.61995e-22
6	Pr. Mes2	Macf1	0.280817	0.433	0.281	2.23296e-22
6	Pr. Mes2	Sf3b1	0.288253	0.753	0.611	2.53457e-22
6	Pr. Mes2	Rrm1	0.390597	0.376	0.235	2.92545e-22
6	Pr. Mes2	Zfand5	0.329894	0.466	0.315	3.89096e-22
6	Pr. Mes2	Itgb1	0.285771	0.753	0.613	4.84623e-22
6	Pr. Mes2	Lsm5	0.354603	0.321	0.194	5.14556e-22
6	Pr. Mes2	Smc5	0.332362	0.405	0.263	5.88356e-22
6	Pr. Mes2	Tk1	0.38699	0.294	0.17	8.40434e-22
6	Pr. Mes2	Lig1	0.440144	0.455	0.336	9.30705e-22
6	Pr. Mes2	Wasl	0.353818	0.376	0.228	1.15406e-21
6	Pr. Mes2	Erbb2ip	0.335826	0.394	0.248	1.23053e-21
6	Pr. Mes2	Arid2	0.377514	0.255	0.139	1.76572e-21
6	Pr. Mes2	Ctnna1	0.365677	0.475	0.329	2.31049e-21
6	Pr. Mes2	Gja1	0.325885	0.274	0.153	2.92213e-21
6	Pr. Mes2	H1f0	0.32938	0.623	0.454	3.73247e-21
6	Pr. Mes2	Cep83	0.366015	0.285	0.159	3.88581e-21
6	Pr. Mes2	Smarcc1	0.353141	0.565	0.414	3.93454e-21
6	Pr. Mes2	Srsf4	0.310401	0.364	0.245	4.25913e-21
6	Pr. Mes2	Zfp503	0.298789	0.309	0.168	6.28106e-21
6	Pr. Mes2	Baz1b	0.358015	0.615	0.461	8.07013e-21
6	Pr. Mes2	H3f3a	0.265398	0.475	0.348	8.60883e-21
6	Pr. Mes2	Usp1	0.363221	0.427	0.292	1.11884e-20
6	Pr. Mes2	Srrm2	0.280957	0.798	0.684	1.54977e-20
6	Pr. Mes2	1700020I14Rik	0.329005	0.328	0.201	1.64608e-20
6	Pr. Mes2	Cntln	0.354589	0.346	0.208	1.79521e-20
6	Pr. Mes2	Rangap1	0.37743	0.384	0.255	1.8237e-20
6	Pr. Mes2	Ppig	0.34374	0.608	0.457	2.33258e-20
6	Pr. Mes2	Snrpd1	0.293137	0.693	0.517	3.09599e-20
6	Pr. Mes2	Ano6	0.361494	0.259	0.139	3.76033e-20
6	Pr. Mes2	Chaf1a	0.353475	0.3	0.176	3.82535e-20
6	Pr. Mes2	Tcerg1	0.321117	0.449	0.301	4.04963e-20
6	Pr. Mes2	Xpo1	0.310308	0.402	0.26	4.46545e-20
6	Pr. Mes2	Smc3	0.330123	0.619	0.475	4.79279e-20
6	Pr. Mes2	Sfswap	0.317243	0.368	0.234	4.9527e-20
6	Pr. Mes2	Atrx	0.281107	0.733	0.592	5.02482e-20
6	Pr. Mes2	Ilf3	0.340239	0.476	0.324	5.95313e-20
6	Pr. Mes2	Eif3m	0.344319	0.517	0.367	6.35655e-20
6	Pr. Mes2	Rbpms	0.311754	0.399	0.254	6.57478e-20
6	Pr. Mes2	Hp1bp3	0.32461	0.587	0.449	6.62214e-20
6	Pr. Mes2	Prpf4b	0.293119	0.571	0.429	7.65818e-20
6	Pr. Mes2	Exosc8	0.372621	0.366	0.24	1.12394e-19
6	Pr. Mes2	Map7d1	0.25342	0.287	0.165	1.92287e-19
6	Pr. Mes2	Son	0.264821	0.781	0.646	1.98789e-19
6	Pr. Mes2	Cux1	0.331178	0.251	0.136	3.02842e-19
6	Pr. Mes2	Slc38a2	0.274133	0.346	0.223	5.1099e-19
6	Pr. Mes2	Tnfaip8	0.305828	0.399	0.276	5.28792e-19
6	Pr. Mes2	Smchd1	0.365971	0.346	0.225	5.9022e-19
6	Pr. Mes2	Suz12	0.37865	0.361	0.233	8.05384e-19
6	Pr. Mes2	Pbrm1	0.32691	0.534	0.38	1.17857e-18
6	Pr. Mes2	Mtpn	0.277408	0.472	0.326	1.85073e-18
6	Pr. Mes2	Srsf2	0.312384	0.653	0.497	2.60183e-18
6	Pr. Mes2	Ilf2	0.310043	0.558	0.407	2.73365e-18
6	Pr. Mes2	Rbbp6	0.358619	0.487	0.358	4.19014e-18
6	Pr. Mes2	Spop	0.292577	0.46	0.322	4.26974e-18
6	Pr. Mes2	Zfp644	0.335951	0.317	0.188	5.00038e-18
6	Pr. Mes2	Txn1	0.257242	0.808	0.673	5.21789e-18
6	Pr. Mes2	Fam111a	0.370512	0.292	0.165	1.00975e-17
6	Pr. Mes2	Pkn2	0.272375	0.39	0.274	1.07325e-17
6	Pr. Mes2	Ptbp3	0.2794	0.407	0.278	1.36451e-17
6	Pr. Mes2	Lbr	0.345464	0.306	0.186	1.3669e-17
6	Pr. Mes2	Rsrc1	0.342881	0.313	0.193	1.37929e-17
6	Pr. Mes2	Nudt4	0.325632	0.353	0.234	1.54083e-17
6	Pr. Mes2	Crebbp	0.25421	0.317	0.208	1.77604e-17
6	Pr. Mes2	Akirin2	0.282422	0.351	0.234	1.79766e-17
6	Pr. Mes2	Prkrir	0.305289	0.266	0.162	2.16956e-17
6	Pr. Mes2	Lsm3	0.315303	0.306	0.202	2.62011e-17
6	Pr. Mes2	Eci2	0.298967	0.373	0.257	3.35746e-17
6	Pr. Mes2	mt-Nd6	0.302095	0.302	0.184	4.14977e-17
6	Pr. Mes2	Tra2a	0.260818	0.617	0.492	5.91133e-17
6	Pr. Mes2	Prdx4	0.305524	0.54	0.397	8.92678e-17
6	Pr. Mes2	Mtap	0.289251	0.342	0.229	1.15297e-16
6	Pr. Mes2	Supt16	0.324944	0.608	0.462	1.26434e-16
6	Pr. Mes2	Flna	0.261855	0.281	0.164	1.93008e-16
6	Pr. Mes2	Slf1	0.339054	0.277	0.165	1.933e-16
6	Pr. Mes2	Dhx36	0.293371	0.422	0.29	2.04252e-16
6	Pr. Mes2	Actn1	0.262439	0.343	0.23	2.25127e-16
6	Pr. Mes2	Alyref	0.336507	0.324	0.217	2.42644e-16
6	Pr. Mes2	Gnaq	0.297766	0.307	0.193	2.57073e-16
6	Pr. Mes2	Skp2	0.280409	0.251	0.163	2.6225e-16
6	Pr. Mes2	Ube2e3	0.281278	0.418	0.292	2.67015e-16
6	Pr. Mes2	Thrap3	0.25607	0.527	0.396	3.52279e-16
6	Pr. Mes2	Epb41l2	0.280684	0.254	0.14	3.93559e-16
6	Pr. Mes2	Tyms	0.318642	0.46	0.309	4.22755e-16
6	Pr. Mes2	Adprh	0.279094	0.409	0.278	5.70156e-16
6	Pr. Mes2	B230219D22Rik	0.252418	0.501	0.367	6.23053e-16
6	Pr. Mes2	Pcna-ps2	0.311997	0.254	0.159	7.35015e-16
6	Pr. Mes2	Osgep	0.274344	0.296	0.195	8.36511e-16
6	Pr. Mes2	Lsm8	0.332003	0.428	0.301	9.25169e-16
6	Pr. Mes2	Ddx3x	0.301765	0.465	0.342	1.36483e-15
6	Pr. Mes2	Fnbp1l	0.260344	0.451	0.321	1.79897e-15
6	Pr. Mes2	Apip	0.282098	0.306	0.196	1.91613e-15
6	Pr. Mes2	Siva1	0.290095	0.508	0.362	2.16659e-15
6	Pr. Mes2	Zfp292	0.263174	0.325	0.224	2.21189e-15
6	Pr. Mes2	Srsf10	0.26887	0.509	0.378	2.24663e-15
6	Pr. Mes2	Nudcd2	0.314817	0.455	0.317	3.161e-15
6	Pr. Mes2	Aldh7a1	0.290433	0.305	0.203	3.87635e-15
6	Pr. Mes2	Hirip3	0.295374	0.392	0.264	1.24468e-14
6	Pr. Mes2	Rbmx	0.262679	0.311	0.211	1.42997e-14
6	Pr. Mes2	Rtn4	0.261909	0.398	0.284	1.5609e-14
6	Pr. Mes2	Tpr	0.276975	0.66	0.528	1.62429e-14
6	Pr. Mes2	Ptp4a2	0.269454	0.483	0.359	2.52396e-14
6	Pr. Mes2	Lrrcc1	0.29115	0.263	0.172	3.16548e-14
6	Pr. Mes2	Mapre1	0.298487	0.501	0.37	3.8185e-14
6	Pr. Mes2	Tardbp	0.293689	0.583	0.463	4.51902e-14
6	Pr. Mes2	Ankrd11	0.264107	0.471	0.349	5.60495e-14
6	Pr. Mes2	Sart3	0.2858	0.283	0.182	7.90065e-14
6	Pr. Mes2	Dnmt1	0.305906	0.361	0.264	8.13503e-14
6	Pr. Mes2	Brd4	0.256724	0.384	0.283	8.34649e-14
6	Pr. Mes2	Cmc2	0.266553	0.252	0.166	1.43977e-13
6	Pr. Mes2	Wnk1	0.282877	0.284	0.196	1.56953e-13
6	Pr. Mes2	Gm9800	0.263213	0.37	0.278	2.49482e-13
6	Pr. Mes2	Srsf9	0.27079	0.427	0.315	2.81682e-13
6	Pr. Mes2	Cnot6	0.272893	0.39	0.278	2.97304e-13
6	Pr. Mes2	Pttg1	0.307186	0.274	0.189	3.41014e-13
6	Pr. Mes2	Ndufaf2	0.252188	0.354	0.25	3.78532e-13
6	Pr. Mes2	Eif4g3	0.252763	0.38	0.272	5.23994e-13
6	Pr. Mes2	Cpne3	0.278411	0.359	0.258	5.56906e-13
6	Pr. Mes2	Hn1	0.304327	0.479	0.35	9.17365e-13
6	Pr. Mes2	Cdo1	0.312679	0.291	0.188	1.01917e-12
6	Pr. Mes2	Cep57	0.289721	0.303	0.21	1.4416e-12
6	Pr. Mes2	Htatsf1	0.29472	0.45	0.334	3.93564e-12
6	Pr. Mes2	Senp6	0.27172	0.491	0.373	1.127e-11
6	Pr. Mes2	Larp7	0.265347	0.388	0.283	1.87222e-11
6	Pr. Mes2	Khdrbs1	0.253906	0.571	0.447	2.11198e-11
6	Pr. Mes2	Prim1	0.28695	0.343	0.248	3.4441e-11
6	Pr. Mes2	Ppp2r2a	0.261875	0.428	0.328	7.32738e-11
6	Pr. Mes2	Actl6a	0.254011	0.343	0.251	1.13076e-10
6	Pr. Mes2	Hnrnpa1	0.26046	0.403	0.304	1.44994e-10
6	Pr. Mes2	Cdv3	0.271662	0.324	0.237	2.18822e-10
6	Pr. Mes2	Rfc4	0.252096	0.291	0.206	1.36227e-09
6	Pr. Mes2	Pcna	0.282162	0.377	0.297	2.57023e-09
6	Pr. Mes2	Tipin	0.258123	0.359	0.277	2.78108e-09
6	Pr. Mes2	Pcm1	0.251932	0.516	0.422	8.81448e-09
6	Pr. Mes2	Psme4	0.25618	0.362	0.277	1.97923e-08
6	Pr. Mes2	Hbb-y	0.388998	0.266	0.181	2.91739e-07
7	MesO1	Igfbp5	1.93004	0.914	0.278	0
7	MesO1	Upk3b	1.74575	0.604	0.036	0
7	MesO1	Cav1	1.61573	0.625	0.061	1.51727559837847e-320
7	MesO1	Cryab	1.46017	0.537	0.043	3.81529e-298
7	MesO1	Aldh1a2	1.41787	0.521	0.037	3.36654e-289
7	MesO1	Igfbp2	1.64606	0.684	0.144	4.26804e-282
7	MesO1	Podxl	1.32371	0.49	0.045	2.78823e-255
7	MesO1	Sparc	0.895491	0.972	0.685	4.18745e-247
7	MesO1	Fbln2	1.38032	0.571	0.102	4.68112e-239
7	MesO1	Sulf1	1.3565	0.608	0.1	1.74411e-236
7	MesO1	Sbspon	1.30934	0.476	0.054	8.9719e-234
7	MesO1	Lrrn4	1.07869	0.35	0.018	9.87997e-213
7	MesO1	Tpm1	1.03597	0.861	0.526	4.86023e-209
7	MesO1	S100a6	1.2343	0.751	0.278	3.50701e-192
7	MesO1	Prkcdbp	1.23559	0.589	0.126	2.5888e-188
7	MesO1	Arhgap29	1.17414	0.56	0.145	5.79118e-170
7	MesO1	Egfl6	1.17989	0.422	0.069	6.57497e-167
7	MesO1	Slc9a3r1	1.09538	0.461	0.113	2.4653e-163
7	MesO1	Dcn	0.916994	0.762	0.272	2.2995e-159
7	MesO1	Krt19	1.17553	0.409	0.08	4.13206e-145
7	MesO1	Barx1	1.05165	0.51	0.112	1.55816e-141
7	MesO1	Nrep	0.908953	0.802	0.493	5.69115e-141
7	MesO1	Col3a1	0.300339	0.931	0.564	9.35651e-141
7	MesO1	Tm4sf5	0.865411	0.258	0.018	9.4887e-132
7	MesO1	Cd81	0.732392	0.812	0.542	5.88414e-123
7	MesO1	Hspb1	0.944761	0.321	0.056	7.20905e-123
7	MesO1	Nid2	0.918556	0.457	0.107	1.12899e-120
7	MesO1	Ezr	0.962862	0.536	0.207	1.82472e-120
7	MesO1	Fgf9	0.785524	0.262	0.025	2.70328e-119
7	MesO1	Col1a2	0.261853	0.916	0.56	2.75964e-117
7	MesO1	Frem2	0.886213	0.346	0.082	7.92984e-111
7	MesO1	Tgm2	0.841771	0.301	0.059	7.94649e-110
7	MesO1	Ppp2r2b	0.765203	0.251	0.028	4.76852e-107
7	MesO1	Igf2	0.393792	0.954	0.785	6.58128e-106
7	MesO1	Npnt	0.831806	0.425	0.11	2.23149e-103
7	MesO1	Stk26	0.867582	0.328	0.062	2.46419e-103
7	MesO1	Nnat	0.548335	0.597	0.249	4.13705e-100
7	MesO1	Ptrf	0.84615	0.517	0.186	7.36611e-90
7	MesO1	Tmsb4x	0.301994	0.954	0.817	1.52397e-89
7	MesO1	Igf1	0.909219	0.659	0.341	1.68617e-88
7	MesO1	Krt7	0.758136	0.407	0.126	4.43343e-87
7	MesO1	Gas1	0.792076	0.59	0.253	8.17917e-86
7	MesO1	Wt1	0.719533	0.363	0.086	5.18547e-85
7	MesO1	S100a10	0.76338	0.579	0.257	1.06776e-84
7	MesO1	Aprt	0.752402	0.637	0.38	3.89272e-84
7	MesO1	Lgals1	0.556616	0.884	0.616	1.40059e-82
7	MesO1	Tmem108	0.675661	0.265	0.044	5.13277e-82
7	MesO1	Tmsb10	0.551816	0.892	0.731	1.82194e-79
7	MesO1	Wls	0.727299	0.546	0.268	2.12883e-74
7	MesO1	Itm2a	0.376523	0.789	0.465	2.4203e-74
7	MesO1	Serpinh1	0.540988	0.871	0.673	8.64387e-73
7	MesO1	Ccdc80	0.734905	0.489	0.184	4.29121e-72
7	MesO1	Osr1	0.745385	0.465	0.168	7.78574e-71
7	MesO1	S100a11	0.618118	0.715	0.475	1.60475e-70
7	MesO1	Ldhb	0.748354	0.438	0.172	1.97775e-69
7	MesO1	Isl1	0.363746	0.307	0.095	4.11635e-68
7	MesO1	Kcnj8	0.66348	0.366	0.11	1.41776e-67
7	MesO1	Gata6	0.787165	0.373	0.147	1.70218e-67
7	MesO1	Rcn3	0.644214	0.604	0.305	9.28286e-67
7	MesO1	Gas6	0.779701	0.317	0.09	3.56739e-66
7	MesO1	Cers4	0.683158	0.32	0.098	3.36082e-65
7	MesO1	Ogn	0.45653	0.356	0.12	6.18283e-65
7	MesO1	Col14a1	0.65666	0.342	0.102	2.1783e-62
7	MesO1	Tmem176b	0.642184	0.596	0.347	1.05143e-61
7	MesO1	Tmem98	0.731561	0.301	0.102	4.25349e-61
7	MesO1	Cd2ap	0.668796	0.518	0.316	8.12437e-59
7	MesO1	Fis1	0.602929	0.627	0.43	6.35008e-57
7	MesO1	Crabp1	0.877241	0.281	0.081	9.80682e-56
7	MesO1	Smim1	0.687371	0.31	0.111	2.62026e-54
7	MesO1	Net1	0.680343	0.288	0.111	8.20465e-54
7	MesO1	Laptm4a	0.451943	0.801	0.638	1.0583e-53
7	MesO1	Fbn2	0.665834	0.411	0.166	5.83932e-53
7	MesO1	Serpinb1a	0.636036	0.258	0.093	1.5189e-52
7	MesO1	Fxyd1	0.646091	0.331	0.123	1.74291e-51
7	MesO1	Sfrp2	0.568966	0.319	0.105	1.89371e-51
7	MesO1	Crip1	0.788721	0.357	0.184	2.9315e-49
7	MesO1	Alad	0.604396	0.361	0.16	3.80481e-49
7	MesO1	Isoc1	0.5785	0.49	0.286	6.50714e-47
7	MesO1	Anxa2	0.463994	0.737	0.499	3.74838e-46
7	MesO1	Amer1	0.599881	0.314	0.135	1.6052e-45
7	MesO1	Nfib	0.528226	0.633	0.415	2.65124e-44
7	MesO1	Ptprd	0.546135	0.355	0.144	1.84405e-42
7	MesO1	Nbl1	0.501025	0.319	0.119	1.94372e-42
7	MesO1	Col1a1	0.277356	0.639	0.394	4.60621e-42
7	MesO1	Atp2b1	0.470784	0.601	0.43	1.40362e-40
7	MesO1	Pmp22	0.48929	0.321	0.125	5.42337e-40
7	MesO1	Col18a1	0.604644	0.296	0.121	1.599e-37
7	MesO1	Ccdc23	0.501182	0.542	0.359	1.19413e-36
7	MesO1	Colec12	0.540873	0.299	0.117	1.39046e-36
7	MesO1	Myl12a	0.415896	0.72	0.592	1.65712e-36
7	MesO1	Timp2	0.463172	0.391	0.191	2.24239e-35
7	MesO1	Gsta4	0.531167	0.273	0.125	9.8314e-35
7	MesO1	P3h4	0.542392	0.339	0.171	1.62517e-34
7	MesO1	Pdcd4	0.547368	0.38	0.226	2.06106e-34
7	MesO1	Tsc22d1	0.444219	0.602	0.444	9.85999e-34
7	MesO1	Mdk	0.268809	0.929	0.828	1.95534e-33
7	MesO1	Rbbp8	0.528106	0.27	0.152	6.38416e-33
7	MesO1	Ppic	0.394964	0.557	0.354	2.25977e-32
7	MesO1	Ly6e	0.456606	0.519	0.356	1.0981e-31
7	MesO1	Tmem176a	0.527656	0.327	0.179	1.60324e-31
7	MesO1	Dab2	0.290755	0.335	0.17	8.07007e-30
7	MesO1	Serping1	0.435174	0.26	0.102	1.23715e-29
7	MesO1	Hoxa5	0.374224	0.278	0.12	3.85698e-29
7	MesO1	Creb3l2	0.46276	0.27	0.128	3.94124e-29
7	MesO1	Maged1	0.353391	0.716	0.569	1.89792e-28
7	MesO1	Aebp1	0.506465	0.285	0.129	2.36591e-28
7	MesO1	Nr2f2	0.32968	0.528	0.323	6.59471e-28
7	MesO1	Gm8292	0.356623	0.622	0.467	2.34274e-27
7	MesO1	Slc25a4	0.272337	0.791	0.727	3.92443e-26
7	MesO1	Add3	0.435169	0.38	0.244	7.07474e-26
7	MesO1	Dag1	0.490473	0.302	0.179	7.80044e-26
7	MesO1	Gpc3	0.266474	0.814	0.666	9.38014e-26
7	MesO1	1810058I24Rik	0.401461	0.512	0.388	2.91614e-25
7	MesO1	Ano6	0.428618	0.263	0.139	1.01593e-24
7	MesO1	Tpi1	0.418954	0.56	0.417	1.73941e-24
7	MesO1	Maf	0.258002	0.314	0.169	5.27688e-24
7	MesO1	Man1a2	0.405098	0.331	0.236	1.49752e-23
7	MesO1	Isyna1	0.444606	0.374	0.255	1.75478e-23
7	MesO1	Mif	0.336638	0.771	0.633	6.63884e-22
7	MesO1	Gpx8	0.38997	0.44	0.289	6.82629e-22
7	MesO1	Syne2	0.419747	0.303	0.194	8.00682e-22
7	MesO1	Rdh10	0.351063	0.325	0.18	1.01802e-21
7	MesO1	P4ha1	0.38041	0.288	0.155	1.44656e-21
7	MesO1	Tbrg1	0.344672	0.517	0.42	1.48651e-21
7	MesO1	Golm1	0.431547	0.273	0.158	2.22524e-21
7	MesO1	Zfp664	0.411852	0.343	0.237	4.93755e-21
7	MesO1	Maged2	0.286109	0.511	0.371	5.32912e-21
7	MesO1	Anxa5	0.373723	0.479	0.331	2.31785e-20
7	MesO1	Ccnd3	0.299095	0.501	0.376	6.64571e-19
7	MesO1	Wbp5	0.274797	0.792	0.702	8.33639e-19
7	MesO1	Hcfc1r1	0.400228	0.301	0.2	1.43459e-18
7	MesO1	Cfl2	0.328268	0.411	0.292	4.98974e-18
7	MesO1	Nenf	0.315135	0.471	0.356	8.26145e-18
7	MesO1	Myl6	0.285829	0.483	0.396	8.79628e-18
7	MesO1	Mpdz	0.448569	0.283	0.157	1.17306e-17
7	MesO1	C1d	0.344949	0.375	0.277	1.78755e-17
7	MesO1	Arid4b	0.338182	0.458	0.343	3.1574e-17
7	MesO1	Fkbp9	0.353949	0.319	0.22	3.16921e-17
7	MesO1	Rbm28	0.339084	0.289	0.236	4.1133e-17
7	MesO1	Fkbp7	0.258452	0.285	0.163	5.86276e-17
7	MesO1	Slc39a10	0.37415	0.332	0.223	8.96534e-17
7	MesO1	Cnpy2	0.300975	0.618	0.515	1.0415e-16
7	MesO1	Map1lc3a	0.320418	0.364	0.231	1.35714e-16
7	MesO1	Sptbn1	0.31447	0.494	0.379	1.45647e-16
7	MesO1	Rhoc	0.312335	0.303	0.181	1.62456e-16
7	MesO1	Pigyl	0.350375	0.31	0.217	2.36337e-16
7	MesO1	Armcx1	0.40323	0.265	0.149	2.64295e-16
7	MesO1	Sepw1	0.34559	0.486	0.365	2.78812e-16
7	MesO1	Foxp1	0.291485	0.253	0.181	3.84295e-16
7	MesO1	Fam204a	0.390265	0.273	0.18	8.01965e-16
7	MesO1	Loxl2	0.379126	0.255	0.134	1.24374e-15
7	MesO1	Golim4	0.363086	0.4	0.289	1.76478e-15
7	MesO1	Ugp2	0.308613	0.296	0.219	3.40667e-15
7	MesO1	Thra	0.293117	0.298	0.218	4.84667e-15
7	MesO1	Zcchc3	0.355088	0.262	0.16	8.5792e-15
7	MesO1	Twsg1	0.384768	0.252	0.153	8.97949e-15
7	MesO1	Tspan3	0.262276	0.553	0.492	2.58325e-14
7	MesO1	Grcc10	0.252594	0.634	0.548	3.06778e-14
7	MesO1	App	0.25055	0.672	0.568	3.94993e-14
7	MesO1	Zyx	0.339352	0.287	0.194	5.43013e-14
7	MesO1	Fnbp1l	0.332683	0.42	0.323	8.55446e-14
7	MesO1	Nfic	0.29371	0.302	0.188	1.05859e-13
7	MesO1	Rpl22l1	0.251143	0.744	0.665	1.81836e-13
7	MesO1	Calu	0.31767	0.363	0.259	3.01127e-13
7	MesO1	Serpinb6a	0.289231	0.283	0.197	3.30514e-13
7	MesO1	Adam10	0.297303	0.374	0.309	4.41505e-13
7	MesO1	Aldoa	0.299839	0.507	0.411	1.55219e-12
7	MesO1	Mxd4	0.302942	0.299	0.2	3.20622e-12
7	MesO1	Csrp2	0.330191	0.482	0.414	3.65551e-12
7	MesO1	Ddah2	0.257078	0.403	0.294	5.21169e-12
7	MesO1	Nipsnap1	0.29527	0.267	0.182	5.9922e-12
7	MesO1	Capns1	0.283104	0.476	0.402	9.65127e-12
7	MesO1	Ube2e1	0.260935	0.292	0.239	1.7707e-11
7	MesO1	Pkm	0.27004	0.512	0.438	2.37831e-11
7	MesO1	Use1	0.297174	0.339	0.27	3.71969e-11
7	MesO1	Leprot	0.257174	0.285	0.205	4.30429e-11
7	MesO1	Gm1673	0.27878	0.335	0.249	4.72411e-11
7	MesO1	2810474O19Rik	0.269675	0.307	0.223	6.21545e-11
7	MesO1	Cstb	0.255869	0.483	0.415	8.4912e-11
7	MesO1	Sox11	0.268925	0.253	0.152	9.55366e-11
7	MesO1	Stmn1	0.266266	0.295	0.233	1.20408e-09
7	MesO1	Rabac1	0.269646	0.292	0.241	1.27056e-09
7	MesO1	Kifap3	0.255242	0.284	0.208	4.65729e-08
8	Mes3	Sfrp2	1.78684	0.634	0.091	2.78187e-283
8	Mes3	Igf1	1.49355	0.825	0.335	7.07185e-255
8	Mes3	Smoc2	1.47544	0.713	0.162	1.68416e-245
8	Mes3	Cdkn1c	0.919781	0.98	0.712	8.52091e-228
8	Mes3	Col3a1	0.975183	0.979	0.564	1.3562e-220
8	Mes3	Ogn	1.49543	0.588	0.111	1.24435e-203
8	Mes3	Col1a2	1.01889	0.965	0.559	1.48401e-194
8	Mes3	Sparcl1	1.16486	0.834	0.343	2.33418e-183
8	Mes3	Igf2	0.599787	0.982	0.785	1.57094e-179
8	Mes3	Barx1	1.35627	0.554	0.111	3.65574e-179
8	Mes3	Id3	1.23215	0.718	0.337	1.29599e-166
8	Mes3	Col1a1	1.09189	0.832	0.386	1.66027e-165
8	Mes3	Ptn	0.886095	0.959	0.751	1.08668e-152
8	Mes3	Mfap2	0.89233	0.867	0.481	6.03641e-152
8	Mes3	Alcam	1.06852	0.728	0.36	8.38265e-147
8	Mes3	Gm26771	1.31198	0.331	0.036	6.26789e-143
8	Mes3	Sulf2	1.12315	0.489	0.129	7.58991e-140
8	Mes3	Mest	0.824648	0.909	0.593	1.09856e-135
8	Mes3	Lox	1.19614	0.494	0.127	4.08839e-132
8	Mes3	Lgals1	0.633249	0.918	0.616	2.30008e-129
8	Mes3	Sfrp1	1.04051	0.775	0.394	1.78343e-127
8	Mes3	Marcks	0.755293	0.929	0.737	1.47761e-126
8	Mes3	Mylk	1.19027	0.284	0.038	2.84098e-117
8	Mes3	H19	0.326969	0.995	0.888	2.80311e-116
8	Mes3	Sparc	0.576581	0.923	0.688	6.40413e-107
8	Mes3	Gas1	0.969575	0.613	0.253	1.80663e-106
8	Mes3	Id2	0.88489	0.654	0.375	4.34879e-97
8	Mes3	Plagl1	0.851501	0.603	0.263	4.68515e-91
8	Mes3	Pbx1	0.887188	0.52	0.252	1.7253e-90
8	Mes3	Kcnj8	1.01106	0.403	0.109	4.67986e-90
8	Mes3	Itm2a	0.301893	0.769	0.468	1.37497e-84
8	Mes3	Myl9	1.0114	0.347	0.093	2.25448e-84
8	Mes3	Tcf21	0.893676	0.569	0.222	1.03686e-83
8	Mes3	Gpc3	0.600982	0.87	0.664	3.48684e-79
8	Mes3	Nfib	0.748415	0.66	0.415	1.54791e-78
8	Mes3	Col6a1	0.841506	0.458	0.156	2.35363e-76
8	Mes3	Cnn2	0.908406	0.497	0.215	2.77959e-75
8	Mes3	2016-09-11	0.658985	0.675	0.466	1.19697e-73
8	Mes3	Meis2	0.724324	0.574	0.374	2.03187e-72
8	Mes3	Myh10	0.700195	0.612	0.417	6.94245e-71
8	Mes3	Tril	0.864327	0.334	0.098	2.35848e-69
8	Mes3	Fstl1	0.626048	0.727	0.439	9.50042e-69
8	Mes3	P3h3	0.824065	0.412	0.155	5.15076e-66
8	Mes3	Col12a1	0.794795	0.254	0.054	7.06072e-65
8	Mes3	Eid1	0.558786	0.721	0.562	1.91672e-63
8	Mes3	Osr1	0.779533	0.447	0.17	1.90864e-62
8	Mes3	Cxcl12	0.859009	0.529	0.286	2.3282e-62
8	Mes3	Aspn	0.837445	0.308	0.077	1.61736e-61
8	Mes3	Akap12	0.635902	0.663	0.369	3.42355e-61
8	Mes3	Spats2l	0.781942	0.387	0.16	3.44931e-61
8	Mes3	Tgfbi	0.573332	0.526	0.24	9.99345e-60
8	Mes3	Lsp1	0.877679	0.382	0.14	2.24866e-59
8	Mes3	Ppap2b	0.765238	0.366	0.153	2.49837e-59
8	Mes3	Serpine2	0.774416	0.479	0.247	6.70214e-59
8	Mes3	Mfap4	0.742554	0.421	0.16	5.20139e-58
8	Mes3	Grb10	0.539202	0.727	0.598	1.66659e-57
8	Mes3	Sfr1	0.540181	0.719	0.583	1.29142e-56
8	Mes3	Igfbp5	0.656357	0.55	0.297	2.56032e-56
8	Mes3	Pmp22	0.754882	0.341	0.124	5.77378e-54
8	Mes3	Basp1	0.681486	0.571	0.301	2.53585e-53
8	Mes3	Dnm3os	0.84239	0.384	0.146	7.61556e-53
8	Mes3	Col5a2	0.702472	0.494	0.239	1.50899e-52
8	Mes3	Nrk	0.713038	0.471	0.214	7.92865e-52
8	Mes3	Col6a2	0.743947	0.381	0.14	4.74985e-51
8	Mes3	Ckap4	0.645022	0.492	0.314	7.14861e-51
8	Mes3	Ldb2	0.71556	0.39	0.15	2.35487e-50
8	Mes3	Tpm1	0.45996	0.68	0.535	2.52526e-48
8	Mes3	Rbp1	0.612097	0.471	0.265	8.80559e-48
8	Mes3	Serpinh1	0.421553	0.807	0.677	4.08851e-47
8	Mes3	Rrbp1	0.486946	0.693	0.602	9.28582e-46
8	Mes3	S1pr3	0.677323	0.276	0.091	1.03113e-44
8	Mes3	Smarca2	0.578258	0.438	0.312	2.26276e-44
8	Mes3	Emp3	0.61808	0.44	0.242	1.27722e-43
8	Mes3	Timp3	0.768422	0.341	0.154	2.50018e-43
8	Mes3	Maf	0.567981	0.385	0.167	1.3703e-42
8	Mes3	2610203C20Rik	0.67802	0.331	0.139	6.1416e-42
8	Mes3	Tshz2	0.584189	0.523	0.315	1.19568e-39
8	Mes3	6330403K07Rik	0.639068	0.379	0.176	1.79141e-38
8	Mes3	Nfia	0.654387	0.334	0.183	6.18267e-38
8	Mes3	Myl6	0.463127	0.485	0.396	6.9282e-38
8	Mes3	Cdh11	0.424488	0.58	0.348	1.16037e-37
8	Mes3	mt-Nd5	0.330482	0.896	0.827	3.59944e-37
8	Mes3	Id1	0.610359	0.384	0.225	2.57365e-36
8	Mes3	Ndn	0.503292	0.443	0.281	2.31103e-34
8	Mes3	Col5a1	0.618858	0.32	0.149	3.02709e-34
8	Mes3	Atxn7l3b	0.37341	0.779	0.692	4.15054e-34
8	Mes3	Slit2	0.611856	0.284	0.112	4.573e-34
8	Mes3	Maged2	0.439154	0.497	0.373	6.80272e-34
8	Mes3	Meis1	0.547275	0.388	0.27	4.10745e-33
8	Mes3	Svil	0.528776	0.34	0.219	9.39497e-33
8	Mes3	Igfbp3	0.604443	0.39	0.189	1.38605e-32
8	Mes3	Fxyd6	0.585553	0.329	0.177	2.3498e-32
8	Mes3	Tuba1a	0.458221	0.565	0.41	2.15915e-31
8	Mes3	Oxct1	0.474216	0.455	0.331	4.88085e-31
8	Mes3	Tpm2	0.577951	0.322	0.166	1.06582e-30
8	Mes3	Gucy1a3	0.591073	0.261	0.106	1.65951e-30
8	Mes3	Ptprd	0.608136	0.301	0.148	1.94464e-30
8	Mes3	Ncam1	0.634984	0.323	0.157	2.99778e-30
8	Mes3	Kdelr2	0.396439	0.455	0.401	3.04518e-30
8	Mes3	Dcn	0.444452	0.505	0.286	3.56896e-30
8	Mes3	Lpar1	0.602544	0.301	0.139	1.0683e-29
8	Mes3	Ccdc80	0.538961	0.367	0.191	1.80468e-29
8	Mes3	Arhgef25	0.545073	0.254	0.104	3.53069e-29
8	Mes3	Cd81	0.329528	0.642	0.551	4.88812e-29
8	Mes3	Islr	0.469729	0.373	0.186	5.1541e-29
8	Mes3	Nbl1	0.55193	0.279	0.121	1.19351e-28
8	Mes3	Igf2r	0.472179	0.344	0.236	2.40197e-28
8	Mes3	Phldb2	0.485207	0.295	0.219	3.36387e-28
8	Mes3	Kcnq1ot1	0.453487	0.447	0.372	1.01059e-27
8	Mes3	Zfp36l1	0.35865	0.539	0.439	1.06293e-27
8	Mes3	Phactr2	0.557954	0.289	0.149	1.85846e-27
8	Mes3	Anxa2	0.398646	0.662	0.504	1.13327e-26
8	Mes3	Eif4ebp1	0.432029	0.292	0.22	1.16938e-26
8	Mes3	Eml4	0.435726	0.462	0.389	4.33276e-26
8	Mes3	Crtap	0.489936	0.261	0.157	4.42261e-26
8	Mes3	Tenm4	0.483631	0.27	0.143	4.80213e-26
8	Mes3	Celf2	0.514539	0.325	0.194	6.82755e-26
8	Mes3	Pnisr	0.286834	0.615	0.559	1.37821e-24
8	Mes3	Rdh10	0.55444	0.31	0.182	4.57154e-24
8	Mes3	Vim	0.267675	0.742	0.629	7.56854e-24
8	Mes3	Golim4	0.39917	0.364	0.291	7.9236e-24
8	Mes3	Rcn1	0.380094	0.372	0.293	8.95959e-24
8	Mes3	Tfpi	0.465751	0.261	0.155	2.38137e-23
8	Mes3	Gpx8	0.442198	0.391	0.292	5.56846e-23
8	Mes3	Rbms1	0.433209	0.396	0.287	5.84608e-23
8	Mes3	Hoxa5	0.499566	0.26	0.122	8.92704e-23
8	Mes3	Nenf	0.383916	0.429	0.358	1.12739e-22
8	Mes3	Igfbp4	0.331722	0.607	0.48	1.34487e-22
8	Mes3	Sulf1	0.49402	0.261	0.118	1.62323e-22
8	Mes3	Fermt2	0.412509	0.411	0.312	1.78476e-22
8	Mes3	Cdc42ep3	0.480743	0.276	0.163	2.16706e-22
8	Mes3	Gsn	0.527046	0.335	0.186	3.01642e-22
8	Mes3	Siva1	0.356823	0.418	0.367	7.39006e-22
8	Mes3	Zfp950	0.433415	0.261	0.182	1.31321e-20
8	Mes3	Rcn3	0.358571	0.437	0.313	2.66955e-20
8	Mes3	Cnn3	0.335002	0.483	0.431	3.52601e-20
8	Mes3	Rev3l	0.414522	0.257	0.19	3.70538e-20
8	Mes3	Guf1	0.38126	0.254	0.158	4.54944e-20
8	Mes3	Fkbp9	0.382944	0.273	0.222	5.25345e-20
8	Mes3	2810474O19Rik	0.463924	0.295	0.224	1.39572e-18
8	Mes3	Erbb2ip	0.341622	0.304	0.253	1.51347e-18
8	Mes3	Xist	0.359192	0.544	0.482	1.8885e-18
8	Mes3	Ank3	0.439128	0.257	0.186	2.51683e-18
8	Mes3	Pds5b	0.349894	0.35	0.29	2.55802e-18
8	Mes3	Nrp1	0.364441	0.427	0.31	3.95168e-18
8	Mes3	Prrx1	0.482713	0.26	0.133	5.10356e-18
8	Mes3	Rbms3	0.350318	0.292	0.227	7.8511e-18
8	Mes3	Flrt2	0.338859	0.302	0.24	1.10979e-17
8	Mes3	Anxa5	0.260136	0.393	0.335	3.01586e-17
8	Mes3	Nr2f2	0.395905	0.467	0.326	5.81281e-17
8	Mes3	Timp2	0.376173	0.293	0.197	1.00855e-16
8	Mes3	Parva	0.348376	0.251	0.193	1.8394e-16
8	Mes3	Fbn2	0.461321	0.296	0.172	2.30561e-16
[truncated: 8,057 more rows]
