# Supplementary material for: Endocrine lineage biases arise in temporally distinct endocrine progenitors during pancreatic morphogenesis
Source: Nat Commun. 2018 Aug 22;9:3356. doi: 10.1038/s41467-018-05740-1 (PMC6105717; doi:10.1038/s41467-018-05740-1)
Supplement: Supplementary file 5 — Supplementary Data 2 [file 41467_2018_5740_MOESM5_ESM.xlsx]

## Sheet: Sheet1
Supplementary Data 2. Enriched genes in e14.5 Ngn3+ cell subtypes.
cluster number	cluster identity	gene name	avgerage log fold change	percentage of cluster expressing gene	percentage of all other cells expressing gene	p value	adjusted p value
1	N14_1	Mt1	2.11656	0.933	0.211	2.99215e-125	6.50882e-121
1	N14_1	Mt2	1.8857	0.885	0.204	5.36389e-103	1.16681e-98
1	N14_1	Adamts1	1.77782	0.779	0.112	1.69452e-92	3.6861e-88
1	N14_1	Spp1	1.80459	0.891	0.269	5.42466e-87	1.18003e-82
1	N14_1	Gsta3	1.27249	0.635	0.08	3.37003e-67	7.33083e-63
1	N14_1	1700011H14Rik	1.2011	0.564	0.042	1.43094e-66	3.11271e-62
1	N14_1	Hes1	1.16381	0.622	0.076	3.06064e-64	6.65781e-60
1	N14_1	Mgst1	1.20086	0.737	0.196	3.64754e-60	7.93448e-56
1	N14_1	Atp1b1	1.27634	0.814	0.284	3.7881e-60	8.24024e-56
1	N14_1	Dbi	1.12423	0.837	0.314	1.28656e-57	2.79866e-53
1	N14_1	Krt18	1.05897	0.821	0.297	1.12424e-53	2.44556e-49
1	N14_1	Cldn10	1.04672	0.455	0.027	4.79236e-53	1.04248e-48
1	N14_1	Cldn3	1.11326	0.696	0.181	3.43068e-52	7.46275e-48
1	N14_1	Wfdc2	1.05804	0.683	0.162	4.33633e-52	9.43283e-48
1	N14_1	Sdc4	0.882223	0.474	0.038	2.34044e-51	5.09117e-47
1	N14_1	Sox9	1.14337	0.647	0.154	1.99606e-48	4.34203e-44
1	N14_1	Ehf	0.917315	0.433	0.03	1.66167e-47	3.61463e-43
1	N14_1	Cdh1	0.912344	0.628	0.137	4.03709e-47	8.78189e-43
1	N14_1	Clu	0.994776	0.756	0.255	7.8555e-47	1.70881e-42
1	N14_1	Tinagl1	1.12101	0.513	0.072	1.49094e-46	3.24324e-42
1	N14_1	H19	0.639548	0.958	0.699	4.3082e-45	9.37162e-41
1	N14_1	Ccnd1	0.960261	0.554	0.101	3.97976e-44	8.65717e-40
1	N14_1	Dcdc2a	0.955284	0.42	0.036	3.91393e-43	8.51397e-39
1	N14_1	Vim	0.790948	0.779	0.291	5.35333e-43	1.16451e-38
1	N14_1	Acot1	0.75185	0.596	0.15	7.14219e-41	1.55364e-36
1	N14_1	Bicc1	0.874645	0.487	0.076	1.03583e-40	2.25324e-36
1	N14_1	Smtnl2	0.774253	0.436	0.051	1.75867e-40	3.82564e-36
1	N14_1	Habp2	0.700884	0.519	0.109	2.73891e-38	5.95795e-34
1	N14_1	Cmtm8	0.726693	0.407	0.044	3.6755e-38	7.99532e-34
1	N14_1	Ctrb1	1.8677	0.532	0.328	4.42759e-37	9.63134e-33
1	N14_1	Wfdc15b	0.667953	0.564	0.145	5.38546e-37	1.1715e-32
1	N14_1	Gpx1	0.797529	0.766	0.314	1.51637e-36	3.29857e-32
1	N14_1	Smco4	0.804211	0.468	0.08	2.66701e-36	5.80155e-32
1	N14_1	Gm16551	0.637147	0.324	0.017	3.87179e-36	8.42231e-32
1	N14_1	BC006965	0.744539	0.337	0.023	1.57475e-35	3.42556e-31
1	N14_1	Ugt2b34	0.741484	0.365	0.034	1.98945e-35	4.32765e-31
1	N14_1	Onecut1	0.511779	0.288	0.013	1.95936e-34	4.26219e-30
1	N14_1	Plk2	0.596346	0.471	0.101	4.76503e-34	1.03654e-29
1	N14_1	Scd2	0.653313	0.558	0.154	1.04482e-33	2.27281e-29
1	N14_1	Acaa2	0.40492	0.484	0.13	1.79562e-33	3.906e-29
1	N14_1	Csrp2	0.699375	0.603	0.183	2.06293e-33	4.48748e-29
1	N14_1	Smoc1	0.640147	0.442	0.082	2.24392e-33	4.8812e-29
1	N14_1	Kcnk1	0.659398	0.41	0.065	2.6873e-33	5.84569e-29
1	N14_1	Aldh1b1	0.717451	0.625	0.202	3.76436e-33	8.18861e-29
1	N14_1	S100a10	0.670376	0.484	0.103	3.78245e-33	8.22796e-29
1	N14_1	Hpgd	0.625762	0.337	0.029	4.82503e-33	1.04959e-28
1	N14_1	Rps2	0.484229	0.952	0.857	1.56317e-32	3.40037e-28
1	N14_1	Hmga2	0.764377	0.535	0.137	1.96436e-32	4.27307e-28
1	N14_1	Adk	0.534447	0.449	0.095	2.62316e-32	5.70616e-28
1	N14_1	S100a11	0.750513	0.76	0.371	3.18485e-32	6.928e-28
1	N14_1	Phgdh	0.530593	0.295	0.017	5.23556e-32	1.13889e-27
1	N14_1	Prdx1	0.544256	0.923	0.667	7.48265e-32	1.6277e-27
1	N14_1	Clmn	0.431075	0.276	0.017	8.71349e-32	1.89544e-27
1	N14_1	Myl12b	0.726356	0.827	0.444	1.84437e-31	4.01206e-27
1	N14_1	Mif	0.806209	0.75	0.354	3.26494e-31	7.10222e-27
1	N14_1	Cpa1	1.89003	0.404	0.171	3.4822e-31	7.57482e-27
1	N14_1	Nr5a2	0.613401	0.391	0.061	4.29314e-31	9.33887e-27
1	N14_1	Cyb5a	0.526002	0.529	0.154	4.66137e-31	1.01399e-26
1	N14_1	Hhex	0.614501	0.372	0.053	7.14205e-31	1.55361e-26
1	N14_1	Cxcl12	0.823992	0.462	0.099	1.34696e-30	2.93004e-26
1	N14_1	Rbp1	0.714133	0.574	0.177	1.36736e-30	2.97443e-26
1	N14_1	Ldha	0.846392	0.5	0.126	2.15674e-30	4.69156e-26
1	N14_1	Mgll	0.551269	0.321	0.03	2.25904e-30	4.91409e-26
1	N14_1	Cyr61	0.943071	0.356	0.051	3.23832e-30	7.04432e-26
1	N14_1	Vnn1	0.593129	0.266	0.013	5.20383e-30	1.13199e-25
1	N14_1	Sphk1	0.51097	0.279	0.017	5.54074e-30	1.20528e-25
1	N14_1	Dctpp1	0.700493	0.526	0.143	6.4415e-30	1.40122e-25
1	N14_1	Nudt19	0.694799	0.446	0.093	1.05662e-29	2.29846e-25
1	N14_1	Adamts9	0.645937	0.353	0.046	1.19312e-29	2.5954e-25
1	N14_1	Psat1	0.51736	0.292	0.021	1.43433e-29	3.12009e-25
1	N14_1	Anxa2	0.739768	0.58	0.189	2.94304e-29	6.402e-25
1	N14_1	Lig1	0.669509	0.478	0.122	3.11633e-29	6.77895e-25
1	N14_1	Erich5	0.561707	0.269	0.017	1.95873e-28	4.26082e-24
1	N14_1	Lamb1	0.566325	0.548	0.173	2.21879e-28	4.82653e-24
1	N14_1	Dut	0.737411	0.58	0.196	5.37536e-28	1.1693e-23
1	N14_1	Zfp36l1	0.276788	0.471	0.16	8.69555e-28	1.89154e-23
1	N14_1	Ccdc23	0.299556	0.522	0.192	9.10401e-28	1.98039e-23
1	N14_1	Hprt	0.526175	0.465	0.124	3.78579e-27	8.23522e-23
1	N14_1	Nrep	0.570559	0.657	0.272	3.97041e-27	8.63684e-23
1	N14_1	Anapc13	0.514843	0.638	0.255	4.92698e-27	1.07176e-22
1	N14_1	Cxadr	0.469197	0.401	0.093	5.58547e-27	1.21501e-22
1	N14_1	Tagln2	0.625804	0.615	0.23	7.10111e-27	1.5447e-22
1	N14_1	Adi1	0.529689	0.417	0.099	8.09845e-27	1.76166e-22
1	N14_1	Cat	0.647988	0.522	0.162	8.16081e-27	1.77522e-22
1	N14_1	Mrps25	0.30655	0.42	0.124	1.47907e-26	3.21741e-22
1	N14_1	Gja1	0.525512	0.314	0.042	2.22244e-26	4.83448e-22
1	N14_1	Siva1	0.570691	0.449	0.114	2.52701e-26	5.497e-22
1	N14_1	Id2	0.834293	0.599	0.227	3.33284e-26	7.24992e-22
1	N14_1	Dtymk	0.687605	0.615	0.244	4.25665e-26	9.25949e-22
1	N14_1	Tkt	0.576504	0.51	0.156	4.43964e-26	9.65755e-22
1	N14_1	Vps36	0.517222	0.625	0.25	5.08336e-26	1.10578e-21
1	N14_1	Pdzk1ip1	0.58549	0.446	0.12	5.21549e-26	1.13452e-21
1	N14_1	Pnliprp1	1.64965	0.333	0.154	5.46661e-26	1.18915e-21
1	N14_1	Cdca3	0.630268	0.34	0.051	5.72731e-26	1.24586e-21
1	N14_1	Tuba1c	0.700453	0.394	0.086	9.43518e-26	2.05244e-21
1	N14_1	Ncl	0.569159	0.929	0.745	1.33191e-25	2.89731e-21
1	N14_1	Chmp4c	0.427469	0.263	0.025	1.6251e-25	3.53507e-21
1	N14_1	Cfi	0.389446	0.304	0.048	1.88546e-25	4.10144e-21
1	N14_1	Gpt2	0.411882	0.288	0.036	2.16723e-25	4.71437e-21
1	N14_1	Dcps	0.436888	0.407	0.103	2.24568e-25	4.88503e-21
1	N14_1	Gsta4	0.471271	0.298	0.04	3.83201e-25	8.33578e-21
1	N14_1	Txn1	0.559557	0.856	0.539	5.5632e-25	1.21016e-20
1	N14_1	Cdc42ep1	0.460053	0.269	0.025	5.83665e-25	1.26965e-20
1	N14_1	Phlda1	0.532972	0.468	0.141	5.90271e-25	1.28402e-20
1	N14_1	Aldh7a1	0.271744	0.372	0.105	6.84543e-25	1.48909e-20
1	N14_1	Pamr1	0.661495	0.449	0.12	7.36631e-25	1.60239e-20
1	N14_1	Ambp	0.558178	0.811	0.444	7.40348e-25	1.61048e-20
1	N14_1	Wwc1	0.536412	0.311	0.044	7.94141e-25	1.72749e-20
1	N14_1	Crip1	0.561413	0.404	0.093	8.71564e-25	1.89591e-20
1	N14_1	Acadm	0.495514	0.436	0.116	1.01783e-24	2.21408e-20
1	N14_1	Slc25a13	0.387693	0.272	0.032	1.16498e-24	2.53419e-20
1	N14_1	Tnfaip8	0.423844	0.417	0.114	1.17665e-24	2.55957e-20
1	N14_1	Gc	0.961857	0.276	0.034	1.26573e-24	2.75335e-20
1	N14_1	Cgn	0.481388	0.343	0.065	1.29363e-24	2.81404e-20
1	N14_1	Plin3	0.470327	0.365	0.078	1.32479e-24	2.88182e-20
1	N14_1	Mrps28	0.393071	0.519	0.194	1.37597e-24	2.99315e-20
1	N14_1	Spc24	0.587749	0.359	0.07	1.37726e-24	2.99596e-20
1	N14_1	Cadm1	0.329856	0.375	0.097	1.45547e-24	3.16609e-20
1	N14_1	Mthfd1	0.559822	0.404	0.093	1.47795e-24	3.21499e-20
1	N14_1	Enpp2	0.676514	0.417	0.114	1.49783e-24	3.25824e-20
1	N14_1	Ncald	0.347462	0.321	0.061	1.58356e-24	3.44471e-20
1	N14_1	Decr1	0.500272	0.34	0.057	1.73186e-24	3.76732e-20
1	N14_1	Hddc2	0.514568	0.375	0.082	2.13704e-24	4.64871e-20
1	N14_1	Cyba	0.416852	0.462	0.149	2.46139e-24	5.35425e-20
1	N14_1	Fam149a	0.507573	0.288	0.034	2.80029e-24	6.09148e-20
1	N14_1	Gmnn	0.54145	0.41	0.103	2.80912e-24	6.11068e-20
1	N14_1	Muc1	0.359265	0.349	0.086	2.92171e-24	6.3556e-20
1	N14_1	Cd24a	0.447992	0.837	0.482	3.05889e-24	6.65401e-20
1	N14_1	Rnase4	0.380952	0.519	0.196	3.49081e-24	7.59356e-20
1	N14_1	Pafah1b3	0.366994	0.526	0.202	3.60121e-24	7.8337e-20
1	N14_1	Ccnb2	0.469072	0.353	0.078	4.90845e-24	1.06773e-19
1	N14_1	Eno1	0.524261	0.526	0.183	5.56629e-24	1.21084e-19
1	N14_1	Spr	0.307416	0.324	0.069	5.90174e-24	1.2838e-19
1	N14_1	Add3	0.41064	0.378	0.097	6.29876e-24	1.37017e-19
1	N14_1	Hmgb2	0.685079	0.638	0.27	6.91332e-24	1.50386e-19
1	N14_1	Lifr	0.394158	0.253	0.025	7.12641e-24	1.55021e-19
1	N14_1	S100a16	0.405958	0.317	0.061	7.34492e-24	1.59774e-19
1	N14_1	Nrtn	0.321554	0.337	0.093	8.62661e-24	1.87655e-19
1	N14_1	Atic	0.46161	0.404	0.103	9.22066e-24	2.00577e-19
1	N14_1	Cdca7l	0.424628	0.272	0.032	1.12899e-23	2.45589e-19
1	N14_1	Cenpa	0.379214	0.378	0.105	1.17814e-23	2.56281e-19
1	N14_1	Mesdc2	0.448667	0.587	0.238	1.60191e-23	3.48463e-19
1	N14_1	St14	0.28367	0.308	0.069	1.69323e-23	3.68328e-19
1	N14_1	Hsd17b10	0.473424	0.529	0.192	1.79041e-23	3.89467e-19
1	N14_1	H2afx	0.6218	0.452	0.137	2.45886e-23	5.34875e-19
1	N14_1	Ccdc58	0.34325	0.433	0.143	3.54808e-23	7.71814e-19
1	N14_1	Prps2	0.42256	0.263	0.029	7.54648e-23	1.64159e-18
1	N14_1	Ccna2	0.602875	0.324	0.055	9.0441e-23	1.96736e-18
1	N14_1	Acadl	0.51903	0.561	0.215	9.5469e-23	2.07674e-18
1	N14_1	F11r	0.285416	0.42	0.143	1.0318e-22	2.24448e-18
1	N14_1	Lsm4	0.484923	0.715	0.36	1.13078e-22	2.4598e-18
1	N14_1	Ddt	0.372908	0.33	0.072	1.31545e-22	2.86151e-18
1	N14_1	Dsg2	0.331721	0.365	0.101	1.36757e-22	2.97487e-18
1	N14_1	Cks1b	0.546016	0.615	0.261	1.81231e-22	3.94232e-18
1	N14_1	Bre	0.400201	0.436	0.143	1.82516e-22	3.97027e-18
1	N14_1	Klf3	0.456346	0.423	0.128	1.85229e-22	4.02929e-18
1	N14_1	Col27a1	0.492013	0.292	0.044	1.96919e-22	4.28358e-18
1	N14_1	2700094K13Rik	0.550102	0.663	0.307	2.47029e-22	5.37361e-18
1	N14_1	Epcam	0.473426	0.901	0.699	2.95422e-22	6.42632e-18
1	N14_1	Tuba1b	0.686146	0.606	0.253	3.06115e-22	6.65891e-18
1	N14_1	Cdca8	0.395501	0.356	0.093	3.12802e-22	6.80437e-18
1	N14_1	Hist1h2bc	0.675419	0.468	0.147	3.58173e-22	7.79134e-18
1	N14_1	Smc2	0.51109	0.497	0.179	3.66571e-22	7.97403e-18
1	N14_1	Tubb5	0.584995	0.849	0.545	4.01083e-22	8.72477e-18
1	N14_1	Fam162a	0.29781	0.526	0.221	4.57759e-22	9.95763e-18
1	N14_1	Galk1	0.423258	0.346	0.078	4.68191e-22	1.01846e-17
1	N14_1	Pebp1	0.603762	0.75	0.41	4.91738e-22	1.06968e-17
1	N14_1	2810417H13Rik	0.60396	0.417	0.122	5.40064e-22	1.1748e-17
1	N14_1	Tyms	0.628103	0.462	0.145	6.2896e-22	1.36818e-17
1	N14_1	Mki67	0.607336	0.417	0.122	6.48921e-22	1.4116e-17
1	N14_1	Fkbp3	0.478594	0.849	0.547	7.58934e-22	1.65091e-17
1	N14_1	Rad50	0.329446	0.388	0.122	7.86605e-22	1.7111e-17
1	N14_1	Eci1	0.38991	0.404	0.12	8.00893e-22	1.74218e-17
1	N14_1	Gapdh	0.354912	0.401	0.128	8.16084e-22	1.77523e-17
1	N14_1	Mcm6	0.418841	0.446	0.147	9.32391e-22	2.02823e-17
1	N14_1	Fam3c	0.47184	0.359	0.084	1.02105e-21	2.2211e-17
1	N14_1	Rps18	0.380828	0.968	0.836	1.20782e-21	2.62736e-17
1	N14_1	Apoc1	0.336686	0.391	0.122	1.71224e-21	3.72464e-17
1	N14_1	Yap1	0.341391	0.263	0.038	2.10222e-21	4.57295e-17
1	N14_1	Ezr	0.53555	0.487	0.166	2.26527e-21	4.92765e-17
1	N14_1	Ccdc34	0.468509	0.545	0.219	2.6592e-21	5.78457e-17
1	N14_1	Kif11	0.4834	0.266	0.036	3.13733e-21	6.82463e-17
1	N14_1	Grb7	0.254012	0.359	0.114	3.36845e-21	7.32739e-17
1	N14_1	Lamc1	0.49499	0.394	0.109	3.77861e-21	8.21962e-17
1	N14_1	Hspd1	0.572626	0.747	0.406	3.83762e-21	8.34798e-17
1	N14_1	Rpl32	0.279133	0.987	0.962	3.88042e-21	8.44107e-17
1	N14_1	Fam159a	0.484249	0.256	0.034	4.09227e-21	8.90191e-17
1	N14_1	Nit2	0.463992	0.474	0.17	4.71274e-21	1.02516e-16
1	N14_1	Cers4	0.319518	0.253	0.044	5.30155e-21	1.15325e-16
1	N14_1	Plekha7	0.433254	0.263	0.034	5.7978e-21	1.2612e-16
1	N14_1	l7Rn6	0.315972	0.413	0.149	6.99941e-21	1.52258e-16
1	N14_1	Hspe1	0.574027	0.753	0.423	7.37808e-21	1.60495e-16
1	N14_1	Vkorc1	0.252848	0.397	0.137	7.44436e-21	1.61937e-16
1	N14_1	Cdk1	0.644678	0.378	0.097	8.12538e-21	1.76751e-16
1	N14_1	Polr2f	0.519156	0.663	0.32	9.01756e-21	1.96159e-16
1	N14_1	Sptbn1	0.295085	0.516	0.225	9.12695e-21	1.98539e-16
1	N14_1	Pdlim1	0.353749	0.327	0.082	9.22331e-21	2.00635e-16
1	N14_1	2017-03-02	0.340791	0.362	0.109	1.00077e-20	2.17698e-16
1	N14_1	Birc5	0.645655	0.394	0.112	1.05187e-20	2.28813e-16
1	N14_1	Mrps35	0.270313	0.388	0.133	1.13491e-20	2.46876e-16
1	N14_1	Fxyd2	0.478049	0.276	0.048	1.33329e-20	2.90031e-16
1	N14_1	Akr7a5	0.332346	0.388	0.122	1.45368e-20	3.1622e-16
1	N14_1	2810004N23Rik	0.348938	0.564	0.253	1.51381e-20	3.29299e-16
1	N14_1	Cpa2	1.51591	0.311	0.118	1.55766e-20	3.38837e-16
1	N14_1	Mllt3	0.361302	0.311	0.072	1.64538e-20	3.5792e-16
1	N14_1	Bex4	0.44608	0.369	0.093	1.99568e-20	4.3412e-16
1	N14_1	Pdgfa	0.33198	0.381	0.124	2.30752e-20	5.01954e-16
1	N14_1	Hdgf	0.516438	0.651	0.309	2.5355e-20	5.51548e-16
1	N14_1	Gart	0.33824	0.311	0.074	2.71436e-20	5.90454e-16
1	N14_1	Sae1	0.250256	0.471	0.204	2.86463e-20	6.23144e-16
1	N14_1	Tubb4b	0.519653	0.452	0.156	3.07889e-20	6.6975e-16
1	N14_1	Cldn7	0.372555	0.522	0.225	3.49072e-20	7.59337e-16
1	N14_1	Fam136a	0.326689	0.385	0.118	4.08701e-20	8.89048e-16
1	N14_1	Kif23	0.540685	0.327	0.076	4.21585e-20	9.17073e-16
1	N14_1	Capg	0.454256	0.256	0.044	5.22854e-20	1.13736e-15
1	N14_1	Fabp5	0.477843	0.397	0.116	5.45217e-20	1.18601e-15
1	N14_1	Mad2l1	0.384843	0.272	0.048	5.86746e-20	1.27635e-15
1	N14_1	Dhfr	0.419652	0.343	0.086	6.29356e-20	1.36904e-15
1	N14_1	Hebp1	0.41922	0.282	0.05	7.09772e-20	1.54397e-15
1	N14_1	Nme4	0.299394	0.378	0.122	7.67364e-20	1.66925e-15
1	N14_1	Rest	0.448771	0.333	0.078	8.66927e-20	1.88583e-15
1	N14_1	Sdsl	0.309847	0.282	0.059	9.09824e-20	1.97914e-15
1	N14_1	Tpm1	0.577904	0.76	0.451	1.04389e-19	2.27078e-15
1	N14_1	Prdx4	0.340691	0.516	0.219	1.07092e-19	2.32958e-15
1	N14_1	Anp32e	0.301953	0.631	0.328	1.10263e-19	2.39854e-15
1	N14_1	Rps12	0.379312	0.949	0.834	1.19566e-19	2.60091e-15
1	N14_1	Gm6030	0.352285	0.311	0.074	1.3776e-19	2.9967e-15
1	N14_1	Cd81	0.318885	0.686	0.379	1.43047e-19	3.11171e-15
1	N14_1	Sri	0.382052	0.532	0.23	1.43417e-19	3.11975e-15
1	N14_1	Sptssa	0.433121	0.506	0.2	1.65225e-19	3.59413e-15
1	N14_1	Idh2	0.390404	0.708	0.381	1.7316e-19	3.76674e-15
1	N14_1	Gamt	0.507557	0.321	0.07	1.95292e-19	4.24818e-15
1	N14_1	Hadh	0.339088	0.436	0.168	2.45805e-19	5.347e-15
1	N14_1	Mrpl36	0.321783	0.42	0.152	2.64083e-19	5.74459e-15
1	N14_1	Gnai1	0.291668	0.295	0.07	2.76326e-19	6.01092e-15
1	N14_1	Homer2	0.347018	0.282	0.059	2.8719e-19	6.24725e-15
1	N14_1	Clic1	0.323616	0.663	0.368	2.95162e-19	6.42065e-15
1	N14_1	Txndc5	0.429431	0.468	0.179	2.95227e-19	6.42207e-15
1	N14_1	Adh5	0.294031	0.583	0.288	3.1461e-19	6.8437e-15
1	N14_1	Flrt2	0.440913	0.321	0.072	3.15188e-19	6.85628e-15
1	N14_1	Bmp7	0.405247	0.253	0.038	3.31581e-19	7.21288e-15
1	N14_1	Litaf	0.319805	0.452	0.183	3.32169e-19	7.22568e-15
1	N14_1	Fjx1	0.279314	0.298	0.078	3.64491e-19	7.92878e-15
1	N14_1	Eef1e1	0.279147	0.423	0.168	3.82065e-19	8.31105e-15
1	N14_1	Nop16	0.334173	0.359	0.112	4.24995e-19	9.24492e-15
1	N14_1	Fbl	0.285419	0.372	0.124	4.56503e-19	9.9303e-15
1	N14_1	Rpl13	0.288389	0.978	0.924	5.40289e-19	1.17529e-14
1	N14_1	1110001J03Rik	0.351311	0.365	0.116	5.51374e-19	1.1994e-14
1	N14_1	1500011K16Rik	0.333005	0.404	0.139	5.57055e-19	1.21176e-14
1	N14_1	Parp1	0.412687	0.564	0.253	6.75706e-19	1.46986e-14
1	N14_1	Rps19	0.293484	0.974	0.884	6.90487e-19	1.50202e-14
1	N14_1	Echs1	0.253489	0.513	0.238	6.90906e-19	1.50293e-14
1	N14_1	Ndufs6	0.351026	0.657	0.341	6.96086e-19	1.5142e-14
1	N14_1	Rbbp7	0.415228	0.635	0.314	7.12096e-19	1.54902e-14
1	N14_1	Nop10	0.567768	0.67	0.343	8.0631e-19	1.75397e-14
1	N14_1	Tsen15	0.28398	0.407	0.16	8.3125e-19	1.80822e-14
1	N14_1	Ktn1	0.318077	0.625	0.318	8.58713e-19	1.86796e-14
1	N14_1	Prss23	0.393534	0.266	0.046	8.98326e-19	1.95413e-14
1	N14_1	Immt	0.256825	0.532	0.251	1.01385e-18	2.20542e-14
1	N14_1	Efhd2	0.303702	0.365	0.118	1.03238e-18	2.24574e-14
1	N14_1	Tmem97	0.543214	0.353	0.097	1.24771e-18	2.71415e-14
1	N14_1	Tpx2	0.475796	0.317	0.078	1.27999e-18	2.78436e-14
1	N14_1	Mrps14	0.300075	0.59	0.29	1.32612e-18	2.88471e-14
1	N14_1	Tfrc	0.41839	0.324	0.082	1.34765e-18	2.93154e-14
1	N14_1	Cgnl1	0.323317	0.317	0.09	1.58252e-18	3.44245e-14
1	N14_1	Tk1	0.383057	0.263	0.044	1.66871e-18	3.62994e-14
1	N14_1	Rpl7l1	0.412223	0.484	0.192	1.76178e-18	3.8324e-14
1	N14_1	Chac2	0.33789	0.263	0.05	1.92339e-18	4.18394e-14
1	N14_1	Mrpl12	0.286181	0.468	0.196	2.15172e-18	4.68065e-14
1	N14_1	Tspo	0.462214	0.282	0.057	2.251e-18	4.89661e-14
1	N14_1	Fkbp9	0.304127	0.321	0.088	2.48043e-18	5.39568e-14
1	N14_1	Pold3	0.271559	0.353	0.122	2.52718e-18	5.49737e-14
1	N14_1	Commd1	0.257286	0.606	0.32	2.55521e-18	5.55835e-14
1	N14_1	Id1	0.548341	0.446	0.173	2.82888e-18	6.15367e-14
1	N14_1	Tmem242	0.250901	0.519	0.261	2.97732e-18	6.47656e-14
1	N14_1	Nop56	0.320894	0.468	0.196	2.98609e-18	6.49565e-14
1	N14_1	Bex1	0.560196	0.599	0.278	3.08038e-18	6.70076e-14
1	N14_1	Ccnb1	0.42946	0.279	0.061	3.11319e-18	6.77211e-14
1	N14_1	Prmt3	0.319197	0.311	0.086	3.19067e-18	6.94066e-14
1	N14_1	Rpl22l1	0.493172	0.788	0.482	3.22476e-18	7.01483e-14
1	N14_1	Bub1	0.396828	0.26	0.05	3.30963e-18	7.19943e-14
1	N14_1	Wsb1	0.251119	0.506	0.257	3.31952e-18	7.22096e-14
1	N14_1	Ube2c	0.817819	0.343	0.09	3.46541e-18	7.53831e-14
1	N14_1	Pole4	0.292161	0.298	0.078	3.52085e-18	7.65891e-14
1	N14_1	Vars	0.25366	0.337	0.11	3.65444e-18	7.9495e-14
1	N14_1	Ivns1abp	0.327433	0.462	0.189	3.75377e-18	8.16557e-14
1	N14_1	Rplp1	0.399028	0.962	0.882	3.77273e-18	8.20682e-14
1	N14_1	Stk39	0.275053	0.298	0.078	4.02942e-18	8.7652e-14
1	N14_1	Sf3b5	0.391636	0.638	0.322	4.40566e-18	9.58363e-14
1	N14_1	Top2a	0.763533	0.465	0.171	4.52103e-18	9.8346e-14
1	N14_1	Serpina6	1.0696	0.401	0.173	4.52617e-18	9.84579e-14
1	N14_1	Fam173a	0.250351	0.433	0.185	4.54411e-18	9.8848e-14
1	N14_1	Cenpf	0.572739	0.388	0.122	4.65941e-18	1.01356e-13
1	N14_1	Hyal2	0.363188	0.314	0.09	4.67726e-18	1.01744e-13
1	N14_1	Gcsh	0.340835	0.337	0.095	5.22714e-18	1.13706e-13
1	N14_1	Mesdc1	0.440819	0.317	0.076	5.26437e-18	1.14516e-13
1	N14_1	Cenpe	0.502068	0.324	0.09	5.32314e-18	1.15794e-13
1	N14_1	Eif3i	0.398464	0.724	0.406	5.54138e-18	1.20542e-13
1	N14_1	Hspd1-ps3	0.34192	0.295	0.069	5.75843e-18	1.25263e-13
1	N14_1	Rplp0	0.330242	0.971	0.886	7.09171e-18	1.54266e-13
1	N14_1	Oard1	0.338999	0.372	0.124	8.00965e-18	1.74234e-13
1	N14_1	Fam234b	0.2916	0.304	0.084	8.09712e-18	1.76137e-13
1	N14_1	Mrpl40	0.281116	0.439	0.179	8.56836e-18	1.86388e-13
1	N14_1	Aimp2	0.313915	0.298	0.076	8.72874e-18	1.89876e-13
1	N14_1	Gstm1	0.599472	0.304	0.069	9.10145e-18	1.97984e-13
1	N14_1	4931406C07Rik	0.341648	0.327	0.095	9.377e-18	2.03978e-13
1	N14_1	Gm8730	0.262089	0.426	0.171	9.54919e-18	2.07723e-13
1	N14_1	Rps10-ps2	0.258171	0.369	0.137	1.01686e-17	2.21197e-13
1	N14_1	Atox1	0.346943	0.782	0.474	1.13193e-17	2.4623e-13
1	N14_1	Txndc17	0.300152	0.577	0.288	1.13794e-17	2.47536e-13
1	N14_1	Rbms3	0.366326	0.404	0.15	1.29879e-17	2.82526e-13
1	N14_1	Mlec	0.400672	0.519	0.229	1.31882e-17	2.86884e-13
1	N14_1	Krtcap2	0.373906	0.583	0.286	1.43752e-17	3.12705e-13
1	N14_1	Rpl36a-ps2	0.272651	0.577	0.293	1.44599e-17	3.14547e-13
1	N14_1	Eif4ebp1	0.372545	0.272	0.055	1.45338e-17	3.16153e-13
1	N14_1	Deb1	0.472894	0.404	0.135	1.62951e-17	3.54468e-13
1	N14_1	Slc39a10	0.555552	0.446	0.16	1.82676e-17	3.97376e-13
1	N14_1	Aprt	0.35155	0.5	0.219	1.88119e-17	4.09215e-13
1	N14_1	Pdia4	0.410662	0.67	0.358	2.02087e-17	4.396e-13
1	N14_1	Sfxn1	0.295356	0.423	0.164	2.08242e-17	4.52989e-13
1	N14_1	Tpi1	0.500836	0.606	0.293	2.30997e-17	5.02489e-13
1	N14_1	Ormdl2	0.33436	0.337	0.103	2.3604e-17	5.13458e-13
1	N14_1	Prdx6	0.457998	0.628	0.314	2.37962e-17	5.17638e-13
1	N14_1	Pbk	0.353958	0.256	0.05	2.40101e-17	5.22292e-13
1	N14_1	Knstrn	0.335447	0.282	0.072	2.41153e-17	5.24579e-13
1	N14_1	Nup37	0.300551	0.308	0.088	2.41439e-17	5.25202e-13
1	N14_1	Smc4	0.570393	0.545	0.238	2.61206e-17	5.68202e-13
1	N14_1	Rpl23a	0.296912	0.978	0.926	2.61313e-17	5.68435e-13
1	N14_1	Vgll4	0.293983	0.301	0.091	2.62731e-17	5.71519e-13
1	N14_1	Vrk1	0.373582	0.337	0.097	2.76895e-17	6.02329e-13
1	N14_1	Suclg1	0.275654	0.561	0.28	2.85287e-17	6.20585e-13
1	N14_1	Aes	0.430463	0.712	0.402	3.15477e-17	6.86256e-13
1	N14_1	Fkbp4	0.486679	0.728	0.415	3.40333e-17	7.40327e-13
1	N14_1	Trim28	0.368303	0.462	0.189	4.00006e-17	8.70132e-13
1	N14_1	Rps15	0.300502	0.958	0.87	4.01049e-17	8.72403e-13
1	N14_1	Tgm2	0.282103	0.263	0.063	4.07227e-17	8.8584e-13
1	N14_1	Kars	0.268086	0.369	0.137	4.56254e-17	9.92488e-13
1	N14_1	Mrpl13	0.337268	0.503	0.23	4.58305e-17	9.96951e-13
1	N14_1	C1qbp	0.489085	0.571	0.263	5.04747e-17	1.09798e-12
1	N14_1	Mrpl35	0.33865	0.397	0.147	5.48325e-17	1.19277e-12
1	N14_1	Apip	0.269495	0.381	0.141	5.65144e-17	1.22936e-12
1	N14_1	Cenpw	0.353675	0.285	0.069	6.57734e-17	1.43077e-12
1	N14_1	Cnn3	0.32964	0.561	0.29	6.78309e-17	1.47553e-12
1	N14_1	Anapc11	0.300007	0.593	0.31	7.31827e-17	1.59194e-12
1	N14_1	Sssca1	0.276638	0.388	0.147	7.57749e-17	1.64833e-12
1	N14_1	Eif1ax	0.427769	0.599	0.293	7.64866e-17	1.66381e-12
1	N14_1	Tacc3	0.444156	0.301	0.076	8.35262e-17	1.81695e-12
1	N14_1	Pla2g16	0.281426	0.34	0.11	8.36118e-17	1.81881e-12
1	N14_1	4930533O14Rik	0.269131	0.359	0.126	9.01088e-17	1.96014e-12
1	N14_1	Mettl16	0.258453	0.365	0.131	9.01864e-17	1.96183e-12
1	N14_1	Col9a1	0.430248	0.285	0.069	9.20716e-17	2.00283e-12
1	N14_1	Degs1	0.399976	0.519	0.232	9.76271e-17	2.12368e-12
1	N14_1	Lmnb1	0.310241	0.5	0.23	1.01847e-16	2.21548e-12
1	N14_1	Atp1a1	0.33413	0.407	0.154	1.07267e-16	2.33337e-12
1	N14_1	Hrsp12	0.377887	0.346	0.107	1.10597e-16	2.40582e-12
1	N14_1	Myl12a	0.390317	0.776	0.474	1.14304e-16	2.48647e-12
1	N14_1	Crot	0.290896	0.288	0.076	1.19955e-16	2.60937e-12
1	N14_1	Exosc7	0.264156	0.426	0.183	1.24612e-16	2.71068e-12
1	N14_1	Fkbp2	0.281288	0.529	0.255	1.30639e-16	2.84178e-12
1	N14_1	Nop58	0.385173	0.75	0.451	1.38528e-16	3.01341e-12
1	N14_1	Aldh9a1	0.316555	0.349	0.114	1.39709e-16	3.03909e-12
1	N14_1	Hmmr	0.425041	0.314	0.088	1.40213e-16	3.05006e-12
1	N14_1	Ninj1	0.389833	0.311	0.088	1.42783e-16	3.10595e-12
1	N14_1	Tmem14c	0.306406	0.516	0.251	1.43813e-16	3.12835e-12
1	N14_1	Uchl5	0.325054	0.455	0.19	1.54888e-16	3.36927e-12
1	N14_1	Serp1	0.28316	0.548	0.272	1.652e-16	3.59359e-12
1	N14_1	Dkc1	0.349462	0.391	0.143	1.77343e-16	3.85775e-12
1	N14_1	Idh1	0.301289	0.276	0.069	1.8843e-16	4.09892e-12
1	N14_1	Fndc3b	0.296325	0.26	0.059	1.92101e-16	4.17877e-12
1	N14_1	Gpc3	0.317898	0.609	0.316	2.06943e-16	4.50163e-12
1	N14_1	Tcf7l2	0.325956	0.304	0.09	2.1706e-16	4.7217e-12
1	N14_1	Zfp637	0.279967	0.41	0.164	2.22738e-16	4.84521e-12
1	N14_1	Phpt1	0.405194	0.519	0.242	2.23814e-16	4.86863e-12
1	N14_1	Tmem256	0.329613	0.635	0.341	2.40243e-16	5.22601e-12
1	N14_1	Arrdc1	0.334652	0.26	0.061	2.49465e-16	5.4266e-12
1	N14_1	Knop1	0.277478	0.561	0.295	2.51734e-16	5.47598e-12
1	N14_1	Ifitm3	0.635112	0.375	0.12	3.0123e-16	6.55266e-12
1	N14_1	Psmg4	0.292922	0.353	0.13	3.06404e-16	6.6652e-12
1	N14_1	Eef1d	0.4048	0.74	0.442	3.10078e-16	6.74514e-12
1	N14_1	Impdh2	0.321188	0.375	0.143	3.14122e-16	6.83309e-12
1	N14_1	Notch1	0.343358	0.266	0.059	3.17591e-16	6.90856e-12
1	N14_1	Gprin3	0.371135	0.263	0.057	3.69814e-16	8.04457e-12
1	N14_1	Pcna	0.371194	0.401	0.154	3.77724e-16	8.21663e-12
1	N14_1	Ppil1	0.31313	0.401	0.152	3.79811e-16	8.26203e-12
1	N14_1	Col18a1	0.510016	0.458	0.181	3.92285e-16	8.53337e-12
1	N14_1	Ruvbl1	0.286892	0.292	0.082	4.77181e-16	1.03801e-11
1	N14_1	Nifk	0.259778	0.401	0.168	4.99297e-16	1.08612e-11
1	N14_1	Tcof1	0.287002	0.33	0.109	5.21835e-16	1.13515e-11
1	N14_1	Ppat	0.338043	0.314	0.095	5.59106e-16	1.21622e-11
1	N14_1	Prmt5	0.352343	0.372	0.128	5.88848e-16	1.28092e-11
1	N14_1	Isoc1	0.412255	0.372	0.126	6.3674e-16	1.3851e-11
1	N14_1	Tmem147	0.291357	0.567	0.29	6.98673e-16	1.51982e-11
1	N14_1	Rrp15	0.348609	0.298	0.08	7.06244e-16	1.53629e-11
1	N14_1	Alad	0.257263	0.26	0.069	7.25295e-16	1.57773e-11
1	N14_1	Banf1	0.327366	0.728	0.448	7.41738e-16	1.6135e-11
1	N14_1	Park7	0.435903	0.756	0.47	7.70084e-16	1.67516e-11
1	N14_1	Tmem123	0.268733	0.279	0.076	7.94312e-16	1.72787e-11
1	N14_1	Fuom	0.274661	0.279	0.08	8.06068e-16	1.75344e-11
1	N14_1	Net1	0.354251	0.266	0.059	8.21943e-16	1.78797e-11
1	N14_1	Rnf168	0.315716	0.34	0.118	8.59779e-16	1.87028e-11
1	N14_1	Hells	0.276139	0.362	0.133	8.63706e-16	1.87882e-11
1	N14_1	Slc38a4	0.297814	0.295	0.086	1.01906e-15	2.21676e-11
1	N14_1	Arl4c	0.439646	0.266	0.059	1.07305e-15	2.3342e-11
1	N14_1	Cbx5	0.267625	0.676	0.394	1.07745e-15	2.34377e-11
1	N14_1	Glo1	0.337693	0.343	0.116	1.23119e-15	2.67821e-11
1	N14_1	Ppa1	0.326655	0.356	0.124	1.23879e-15	2.69473e-11
1	N14_1	Gusb	0.358654	0.337	0.105	1.38284e-15	3.00809e-11
1	N14_1	Ppt1	0.353298	0.304	0.088	1.42741e-15	3.10506e-11
1	N14_1	Luzp1	0.277419	0.391	0.168	1.63809e-15	3.56334e-11
1	N14_1	H2afj	0.297992	0.497	0.236	1.73839e-15	3.78151e-11
1	N14_1	Mllt4	0.312845	0.513	0.248	1.95537e-15	4.25351e-11
1	N14_1	Incenp	0.400468	0.282	0.072	2.0401e-15	4.43783e-11
1	N14_1	Hat1	0.300552	0.349	0.126	2.05761e-15	4.47592e-11
1	N14_1	Gsr	0.296498	0.285	0.078	2.08239e-15	4.52983e-11
1	N14_1	Mrpl17	0.311815	0.596	0.32	2.1326e-15	4.63905e-11
1	N14_1	Pkp4	0.315578	0.272	0.069	2.24341e-15	4.88009e-11
1	N14_1	Mrps15	0.28416	0.538	0.272	2.35488e-15	5.12257e-11
1	N14_1	Rab34	0.322335	0.301	0.09	2.48764e-15	5.41136e-11
1	N14_1	Hspa9	0.322248	0.683	0.392	2.49158e-15	5.41993e-11
1	N14_1	Paics	0.326446	0.651	0.364	2.57956e-15	5.61132e-11
1	N14_1	Ppia	0.458864	0.824	0.568	2.68263e-15	5.83552e-11
1	N14_1	Mrpl42	0.401681	0.532	0.251	2.68383e-15	5.83814e-11
1	N14_1	Ctnnb1	0.313115	0.631	0.349	2.91717e-15	6.34573e-11
1	N14_1	Emc6	0.293732	0.503	0.242	3.30982e-15	7.19984e-11
1	N14_1	Wapl	0.316857	0.603	0.322	3.37295e-15	7.33718e-11
1	N14_1	Rabggtb	0.290081	0.359	0.139	3.57498e-15	7.77664e-11
1	N14_1	Arpc1b	0.274797	0.397	0.168	3.73287e-15	8.12012e-11
1	N14_1	Ost4	0.27834	0.526	0.265	4.77029e-15	1.03768e-10
1	N14_1	Rrm2	0.452625	0.269	0.063	5.22774e-15	1.13719e-10
1	N14_1	Gtf3c6	0.30575	0.538	0.274	5.27365e-15	1.14718e-10
1	N14_1	Dek	0.417606	0.696	0.402	6.51884e-15	1.41804e-10
1	N14_1	Rpl3	0.338866	0.949	0.836	7.09734e-15	1.54388e-10
1	N14_1	Rps17	0.346246	0.929	0.796	7.20197e-15	1.56664e-10
1	N14_1	Grb10	0.379543	0.792	0.51	7.53916e-15	1.63999e-10
1	N14_1	Ier2	0.25452	0.673	0.402	8.39533e-15	1.82624e-10
1	N14_1	Snrpf	0.351518	0.721	0.434	1.05745e-14	2.30027e-10
1	N14_1	Npm1	0.412589	0.91	0.787	1.0848e-14	2.35977e-10
1	N14_1	Agrn	0.262372	0.276	0.08	1.16289e-14	2.52964e-10
1	N14_1	Actn4	0.440479	0.519	0.263	1.24925e-14	2.7175e-10
1	N14_1	Sorbs2	0.321743	0.263	0.065	1.2594e-14	2.73958e-10
1	N14_1	Pdia6	0.296458	0.763	0.486	1.37097e-14	2.98226e-10
1	N14_1	Lsm6	0.292284	0.5	0.251	1.37985e-14	3.00159e-10
1	N14_1	Gm15421	0.279703	0.324	0.109	1.46545e-14	3.1878e-10
1	N14_1	Id3	0.281374	0.308	0.103	1.50549e-14	3.27489e-10
1	N14_1	Cuta	0.309565	0.481	0.232	1.55208e-14	3.37624e-10
1	N14_1	Itga6	0.368742	0.311	0.101	1.55528e-14	3.3832e-10
1	N14_1	Ppih	0.280021	0.317	0.114	1.66955e-14	3.63176e-10
1	N14_1	Rps20	0.274792	0.965	0.886	1.91584e-14	4.16752e-10
1	N14_1	Srsf2	0.336582	0.686	0.402	1.92248e-14	4.18197e-10
1	N14_1	Ppa2	0.285171	0.378	0.149	1.94813e-14	4.23777e-10
1	N14_1	Pfn1	0.348613	0.929	0.735	1.97932e-14	4.30561e-10
1	N14_1	Fancl	0.257317	0.263	0.076	2.13526e-14	4.64483e-10
1	N14_1	Rps8	0.264675	0.971	0.937	2.59974e-14	5.65521e-10
1	N14_1	Pabpc4	0.297686	0.353	0.131	2.82685e-14	6.14925e-10
1	N14_1	Atp11b	0.372619	0.417	0.17	2.9021e-14	6.31293e-10
1	N14_1	Glrx5	0.303343	0.561	0.301	3.13491e-14	6.81937e-10
1	N14_1	Gnl3	0.413066	0.365	0.131	3.35743e-14	7.30342e-10
1	N14_1	Mpp6	0.376928	0.288	0.08	3.82903e-14	8.32929e-10
1	N14_1	Ranbp1	0.384354	0.75	0.47	4.41547e-14	9.60496e-10
1	N14_1	Slirp	0.29785	0.571	0.303	4.47483e-14	9.73409e-10
1	N14_1	Prc1	0.537664	0.298	0.084	4.91256e-14	1.06863e-09
1	N14_1	Eprs	0.332943	0.603	0.33	5.09323e-14	1.10793e-09
1	N14_1	Snrpd2	0.384312	0.663	0.387	6.5596e-14	1.42691e-09
1	N14_1	Etfb	0.253671	0.574	0.326	8.05119e-14	1.75137e-09
1	N14_1	Mvb12a	0.278077	0.33	0.118	9.05533e-14	1.96981e-09
1	N14_1	Aifm1	0.341646	0.288	0.093	9.5678e-14	2.08128e-09
1	N14_1	Dnajc3	0.276632	0.516	0.263	9.62295e-14	2.09328e-09
1	N14_1	Cdca7	0.280593	0.266	0.076	1.09121e-13	2.37371e-09
1	N14_1	Nars	0.251377	0.538	0.291	1.11368e-13	2.42259e-09
1	N14_1	Rps7	0.261108	0.949	0.855	1.21911e-13	2.65194e-09
1	N14_1	Sumo3	0.304519	0.49	0.244	1.28187e-13	2.78845e-09
1	N14_1	Itgb3bp	0.281268	0.321	0.118	1.54228e-13	3.35493e-09
1	N14_1	Chrac1	0.287808	0.349	0.141	1.84518e-13	4.01382e-09
1	N14_1	Arl6ip1	0.494413	0.686	0.421	2.0485e-13	4.45609e-09
1	N14_1	Pmf1	0.272626	0.282	0.095	2.1175e-13	4.60621e-09
1	N14_1	Hnf1aos1	0.392614	0.26	0.07	2.49332e-13	5.42371e-09
1	N14_1	Chmp2b	0.285493	0.343	0.135	3.05677e-13	6.64938e-09
1	N14_1	Rps21	0.292594	0.958	0.829	3.34598e-13	7.27851e-09
1	N14_1	Nucks1	0.359398	0.654	0.379	3.45907e-13	7.52452e-09
1	N14_1	Ybx1	0.319194	0.907	0.773	3.98263e-13	8.66341e-09
1	N14_1	Hirip3	0.309853	0.372	0.152	4.04632e-13	8.80196e-09
1	N14_1	Utrn	0.291484	0.276	0.086	4.30634e-13	9.36757e-09
1	N14_1	Anxa5	0.308834	0.394	0.171	4.75362e-13	1.03406e-08
1	N14_1	Rpl31	0.281754	0.936	0.83	5.44365e-13	1.18416e-08
1	N14_1	Ndufs7	0.263303	0.619	0.368	5.62957e-13	1.2246e-08
1	N14_1	Pa2g4	0.256495	0.619	0.366	6.01072e-13	1.30751e-08
1	N14_1	Rpl23	0.257764	0.936	0.823	6.95254e-13	1.51239e-08
1	N14_1	Laptm4b	0.273987	0.365	0.15	7.20605e-13	1.56753e-08
1	N14_1	Tmpo	0.259084	0.506	0.269	1.10413e-12	2.40182e-08
1	N14_1	Gm10260	0.299069	0.468	0.253	1.23676e-12	2.69032e-08
1	N14_1	Kif20b	0.346585	0.26	0.08	1.46237e-12	3.1811e-08
1	N14_1	Atp5g1	0.289045	0.516	0.274	1.4691e-12	3.19574e-08
1	N14_1	Malsu1	0.275742	0.34	0.145	1.87794e-12	4.08509e-08
1	N14_1	Rpsa-ps10	0.299299	0.535	0.295	2.04797e-12	4.45496e-08
1	N14_1	Ssr1	0.304432	0.455	0.225	2.05595e-12	4.47231e-08
1	N14_1	Rpsa	0.347706	0.904	0.758	2.10203e-12	4.57255e-08
1	N14_1	Bag1	0.276679	0.679	0.427	2.38067e-12	5.17868e-08
1	N14_1	Rpl12	0.309769	0.881	0.695	2.43973e-12	5.30715e-08
1	N14_1	Exosc8	0.283891	0.353	0.147	2.74367e-12	5.96831e-08
1	N14_1	Canx	0.321309	0.788	0.535	3.04438e-12	6.62244e-08
1	N14_1	Rpl3-ps1	0.264306	0.644	0.394	3.18687e-12	6.9324e-08
1	N14_1	Rpl36a	0.332895	0.901	0.712	3.23523e-12	7.03759e-08
1	N14_1	Camk1	0.270788	0.26	0.084	3.95686e-12	8.60735e-08
1	N14_1	Rpl39	0.357118	0.897	0.737	4.03839e-12	8.78471e-08
1	N14_1	Pfdn1	0.294055	0.67	0.417	4.57907e-12	9.96086e-08
1	N14_1	0610007P14Rik	0.291766	0.33	0.131	5.03305e-12	1.09484e-07
1	N14_1	Lrrc59	0.268242	0.256	0.08	5.51432e-12	1.19953e-07
1	N14_1	Cct4	0.256315	0.641	0.394	8.39368e-12	1.82588e-07
1	N14_1	Ccnd2	0.356857	0.452	0.219	8.77213e-12	1.9082e-07
1	N14_1	Wdr43	0.297681	0.381	0.168	1.02058e-11	2.22007e-07
1	N14_1	Tsen34	0.250239	0.455	0.232	1.18321e-11	2.57384e-07
1	N14_1	Col2a1	0.317347	0.269	0.09	1.23622e-11	2.68914e-07
1	N14_1	Taf2	0.273073	0.276	0.095	1.25053e-11	2.72027e-07
1	N14_1	Hmgb1	0.341343	0.766	0.52	1.77009e-11	3.85047e-07
1	N14_1	Rplp2	0.306778	0.939	0.888	2.29252e-11	4.98693e-07
1	N14_1	Rpl10a	0.334111	0.654	0.402	3.10494e-11	6.75418e-07
1	N14_1	Aig1	0.335084	0.253	0.086	3.19593e-11	6.95211e-07
1	N14_1	Srm	0.266779	0.279	0.103	3.63423e-11	7.90554e-07
1	N14_1	Hbb-bt	1.02289	0.327	0.223	4.08236e-11	8.88036e-07
1	N14_1	Pkd2	0.280529	0.269	0.091	4.27751e-11	9.30486e-07
1	N14_1	Ran	0.407357	0.683	0.438	4.46008e-11	9.70202e-07
1	N14_1	Eif2ak2	0.336838	0.301	0.124	5.05806e-11	1.10028e-06
1	N14_1	Lyar	0.35214	0.49	0.261	5.18311e-11	1.12748e-06
1	N14_1	Clint1	0.256003	0.484	0.265	5.29336e-11	1.15146e-06
1	N14_1	Rps11	0.27703	0.901	0.775	5.55433e-11	1.20823e-06
1	N14_1	Snrpd1	0.364986	0.641	0.392	6.60015e-11	1.43573e-06
1	N14_1	Ttyh1	0.391918	0.314	0.122	8.3207e-11	1.81e-06
1	N14_1	Rps27l	0.31966	0.827	0.604	8.46232e-11	1.84081e-06
1	N14_1	Ckb	0.260467	0.365	0.175	1.2971e-10	2.82158e-06
1	N14_1	Cdc20	0.470284	0.279	0.095	2.01434e-10	4.3818e-06
1	N14_1	Tm9sf3	0.312557	0.753	0.522	3.29935e-10	7.17708e-06
1	N14_1	Ptma	0.274114	0.933	0.8	4.69283e-10	1.02083e-05
1	N14_1	Hbb-bs	0.795946	0.59	0.482	7.34666e-10	1.59812e-05
1	N14_1	Rpl35	0.275443	0.744	0.518	1.13142e-09	2.46117e-05
1	N14_1	Srsf10	0.251109	0.567	0.36	1.23309e-09	2.68235e-05
1	N14_1	Eif5a	0.264329	0.737	0.514	1.25567e-09	2.73146e-05
1	N14_1	Wdr89	0.273308	0.785	0.564	1.47178e-09	3.20156e-05
1	N14_1	Atp5j	0.267572	0.865	0.674	1.73494e-09	3.77401e-05
1	N14_1	Erp29	0.269173	0.676	0.453	3.09175e-09	6.72548e-05
1	N14_1	Cnbp	0.311487	0.865	0.695	4.05842e-09	8.82828e-05
1	N14_1	Rpl41	0.253416	0.946	0.872	4.76805e-09	0.000103719
1	N14_1	Clps	0.622138	0.526	0.396	7.32609e-09	0.000159364
1	N14_1	Rpl21	0.291583	0.878	0.775	1.28107e-08	0.000278672
1	N14_1	Rpl27a	0.265457	0.872	0.726	1.80478e-08	0.000392595
1	N14_1	H3f3b	0.273784	0.923	0.792	1.83054e-08	0.000398198
1	N14_1	Rpl38	0.259542	0.833	0.646	2.20976e-08	0.000480689
1	N14_1	Rps16	0.265238	0.875	0.705	2.84059e-08	0.000617914
1	N14_1	Rps25	0.268311	0.888	0.747	4.19072e-08	0.000911607
1	N14_1	Ggh	0.313193	0.26	0.101	4.86326e-08	0.0010579
1	N14_1	Reep5	0.351015	0.369	0.211	2.33644e-07	0.00508245
1	N14_1	Rpl10	0.280559	0.792	0.64	1.73002e-06	0.0376331
2	N14_2	Igf2	1.68064	0.895	0.564	1.27937e-46	2.78301e-42
2	N14_2	Lgals1	2.40476	0.912	0.177	2.43079e-45	5.28769e-41
2	N14_2	Col3a1	2.54279	0.772	0.15	1.14591e-39	2.4927e-35
2	N14_2	Ptn	2.03468	0.754	0.446	1.08145e-35	2.35247e-31
2	N14_2	Col1a2	2.38134	0.754	0.135	6.80231e-35	1.47971e-30
2	N14_2	Mest	1.92225	0.825	0.271	3.38802e-32	7.36997e-28
2	N14_2	S100a6	1.67746	0.614	0.055	8.37061e-29	1.82086e-24
2	N14_2	Sfrp1	1.86902	0.632	0.112	2.01563e-27	4.38461e-23
2	N14_2	Col1a1	1.86401	0.596	0.079	6.68454e-26	1.45409e-21
2	N14_2	Itm2a	1.98545	0.667	0.141	8.39625e-25	1.82644e-20
2	N14_2	Emp3	1.26535	0.456	0.027	4.8243e-24	1.04943e-19
2	N14_2	Fstl1	1.4864	0.772	0.201	5.87488e-24	1.27796e-19
2	N14_2	Col5a2	1.22409	0.474	0.026	6.62973e-24	1.44216e-19
2	N14_2	Igfbp4	1.54478	0.596	0.168	7.96045e-24	1.73164e-19
2	N14_2	Nr2f2	1.52187	0.526	0.049	4.49443e-23	9.77673e-19
2	N14_2	Cdh11	1.67262	0.491	0.095	2.4526e-22	5.33515e-18
2	N14_2	Tgfbi	1.59318	0.421	0.026	4.90151e-22	1.06623e-17
2	N14_2	Akap12	1.5737	0.596	0.073	4.86274e-21	1.05779e-16
2	N14_2	Dab2	1.23213	0.386	0.018	7.20008e-20	1.56623e-15
2	N14_2	Gas1	1.30673	0.404	0.054	1.33298e-19	2.89964e-15
2	N14_2	Mfap2	1.44017	0.667	0.227	5.64549e-19	1.22806e-14
2	N14_2	Plagl1	1.3622	0.474	0.076	6.21374e-19	1.35167e-14
2	N14_2	Sparc	1.10818	0.895	0.596	1.42502e-18	3.09984e-14
2	N14_2	Igfbp3	1.29664	0.333	0.027	4.32122e-17	9.39996e-13
2	N14_2	Cnn2	1.29945	0.421	0.041	5.49804e-17	1.19599e-12
2	N14_2	Nid2	0.91467	0.333	0.013	5.76464e-17	1.25398e-12
2	N14_2	Igf1	1.62387	0.491	0.113	9.46604e-17	2.05915e-12
2	N14_2	Ptrf	1.09364	0.404	0.036	9.92598e-17	2.1592e-12
2	N14_2	2017-09-11	1.25067	0.649	0.247	1.30964e-16	2.84887e-12
2	N14_2	Dnm3os	1.1987	0.298	0.019	1.80726e-16	3.93134e-12
2	N14_2	Zfp36l1	1.22345	0.649	0.249	2.2343e-16	4.86027e-12
2	N14_2	B2m	1.30261	0.649	0.242	2.58997e-16	5.63396e-12
2	N14_2	Sparcl1	1.63536	0.456	0.069	9.48948e-16	2.06425e-11
2	N14_2	Cdkn1c	1.19323	0.842	0.59	2.36904e-15	5.15337e-11
2	N14_2	Ppic	1.18488	0.579	0.186	2.43658e-15	5.30028e-11
2	N14_2	Slc40a1	1.35968	0.316	0.077	4.53996e-15	9.87578e-11
2	N14_2	Prkcdbp	1.09608	0.333	0.029	5.1629e-15	1.12309e-10
2	N14_2	Myh10	1.10147	0.632	0.253	7.00686e-15	1.5242e-10
2	N14_2	Apoe	2.13935	0.298	0.241	1.22989e-14	2.67538e-10
2	N14_2	Gng11	1.25288	0.333	0.042	2.06333e-14	4.48837e-10
2	N14_2	Col26a1	0.853015	0.263	0.015	3.10891e-14	6.76281e-10
2	N14_2	Nfia	1.05763	0.474	0.091	3.80978e-14	8.28741e-10
2	N14_2	Serpinh1	0.885283	0.825	0.562	4.72738e-14	1.02835e-09
2	N14_2	Tcf21	1.36336	0.316	0.029	5.0235e-14	1.09276e-09
2	N14_2	Cmtm3	1.01007	0.509	0.115	1.15644e-13	2.51561e-09
2	N14_2	Ldb2	0.986004	0.316	0.021	1.73363e-13	3.77116e-09
2	N14_2	Tpm2	1.09716	0.333	0.033	4.296e-13	9.3451e-09
2	N14_2	Cald1	1.15535	0.596	0.181	5.41552e-13	1.17804e-08
2	N14_2	Pcdh18	0.911517	0.281	0.023	5.43594e-13	1.18248e-08
2	N14_2	Dcn	1.47278	0.316	0.035	5.4562e-13	1.18689e-08
2	N14_2	Nrk	1.20181	0.351	0.04	7.34871e-13	1.59856e-08
2	N14_2	Maf	1.04454	0.316	0.027	7.96192e-13	1.73196e-08
2	N14_2	Barx1	1.23997	0.281	0.017	9.06178e-13	1.97121e-08
2	N14_2	AV026068	1.16701	0.298	0.028	2.19337e-12	4.77123e-08
2	N14_2	Zeb2	1.12266	0.351	0.05	2.41114e-12	5.24494e-08
2	N14_2	Gpc3	1.05596	0.702	0.405	2.42733e-12	5.28016e-08
2	N14_2	Ccdc80	0.981947	0.281	0.027	2.45226e-12	5.3344e-08
2	N14_2	6330403K07Rik	0.93276	0.333	0.042	2.88938e-12	6.28526e-08
2	N14_2	Nfib	1.03036	0.632	0.246	3.08339e-12	6.7073e-08
2	N14_2	Basp1	1.12873	0.421	0.076	4.97924e-12	1.08314e-07
2	N14_2	Oxct1	0.993671	0.491	0.131	1.38061e-11	3.00324e-07
2	N14_2	Lpar4	0.784889	0.263	0.013	1.4311e-11	3.11307e-07
2	N14_2	Emp1	0.864507	0.281	0.021	1.6932e-11	3.68322e-07
2	N14_2	Lsp1	1.04491	0.298	0.023	2.37242e-11	5.16073e-07
2	N14_2	Gsn	1.02041	0.298	0.041	3.18104e-11	6.91972e-07
2	N14_2	Gpx8	0.910198	0.491	0.153	4.57556e-11	9.95322e-07
2	N14_2	Tfpi	0.777468	0.386	0.071	8.03551e-11	1.74797e-06
2	N14_2	Gap43	1.08498	0.281	0.029	1.08191e-10	2.35348e-06
2	N14_2	Rdh10	0.998235	0.351	0.056	1.53898e-10	3.34774e-06
2	N14_2	Nrp1	1.03521	0.439	0.183	1.99303e-10	4.33544e-06
2	N14_2	Igfbp5	1.25854	0.421	0.191	2.26507e-10	4.92721e-06
2	N14_2	Ets1	0.948098	0.263	0.032	5.77224e-10	1.25563e-05
2	N14_2	Vim	0.876157	0.825	0.447	8.07652e-10	1.75689e-05
2	N14_2	Anxa2	0.902269	0.684	0.309	9.89007e-10	2.15139e-05
2	N14_2	Npnt	0.814814	0.281	0.045	1.0403e-09	2.26296e-05
2	N14_2	Ndn	0.992924	0.474	0.147	1.57473e-09	3.42552e-05
2	N14_2	Eid1	0.756554	0.702	0.456	7.18876e-09	0.000156377
2	N14_2	Spats2l	0.747537	0.298	0.055	1.07696e-08	0.000234272
2	N14_2	Tshz2	1.074	0.421	0.178	1.22997e-08	0.000267556
2	N14_2	Rcn3	0.954357	0.386	0.115	1.88764e-08	0.000410619
2	N14_2	H19	0.849688	0.895	0.788	1.9601e-08	0.00042638
2	N14_2	Maged2	0.67199	0.579	0.251	3.01381e-08	0.000655594
2	N14_2	Timp2	0.822774	0.281	0.091	3.04368e-08	0.000662091
2	N14_2	Wls	0.869549	0.386	0.135	3.05725e-08	0.000665044
2	N14_2	Kitl	0.842069	0.281	0.055	3.63749e-08	0.000791262
2	N14_2	Tubb5	0.624456	0.86	0.644	3.91351e-08	0.000851305
2	N14_2	Id3	1.10188	0.421	0.162	6.70178e-08	0.00145784
2	N14_2	Ppap2b	0.675394	0.298	0.071	7.37515e-08	0.00160432
2	N14_2	Nes	0.750225	0.263	0.051	8.00268e-08	0.00174082
2	N14_2	Alcam	1.11936	0.351	0.201	9.02402e-08	0.001963
2	N14_2	Timp3	0.868748	0.316	0.06	1.0378e-07	0.00225753
2	N14_2	Snhg18	0.863433	0.281	0.082	1.48175e-07	0.00322325
2	N14_2	Cdc7	0.617362	0.316	0.083	1.9432e-07	0.00422705
2	N14_2	Blvrb	0.923136	0.281	0.059	2.21031e-07	0.00480809
2	N14_2	Arhgap29	0.739139	0.281	0.131	2.79777e-07	0.006086
2	N14_2	Sdpr	0.867086	0.333	0.114	3.35997e-07	0.00730894
2	N14_2	Rplp1	0.306254	0.982	0.906	7.07906e-07	0.0153991
2	N14_2	Slc25a4	0.59841	0.807	0.632	7.42348e-07	0.0161483
2	N14_2	Meis1	0.724221	0.351	0.138	7.70247e-07	0.0167552
2	N14_2	Calu	0.668758	0.421	0.16	8.27644e-07	0.0180037
2	N14_2	Lmo4	0.792139	0.404	0.183	9.6197e-07	0.0209257
2	N14_2	Chd3os	0.59329	0.281	0.049	1.06712e-06	0.0232132
2	N14_2	Mtap	0.815363	0.368	0.147	1.70155e-06	0.0370138
2	N14_2	2017-09-07	0.55345	0.772	0.606	5.24441e-06	0.114082
2	N14_2	Acat1	0.682249	0.579	0.305	7.76533e-06	0.168919
2	N14_2	P4ha1	0.690131	0.368	0.106	7.94253e-06	0.172774
2	N14_2	Tnfrsf1a	0.598539	0.263	0.069	8.83981e-06	0.192292
2	N14_2	Pcolce	0.78342	0.298	0.082	9.41114e-06	0.204721
2	N14_2	Rps27a	0.314924	0.965	0.908	1.26988e-05	0.276238
2	N14_2	Cyth3	0.68719	0.263	0.059	1.34139e-05	0.291793
2	N14_2	Ccnd2	0.757288	0.561	0.287	1.78982e-05	0.389339
2	N14_2	Gng2	0.424944	0.263	0.059	1.85089e-05	0.402623
2	N14_2	Nucks1	0.629948	0.684	0.467	1.95719e-05	0.425748
2	N14_2	Ckap4	0.679821	0.421	0.179	2.18396e-05	0.475077
2	N14_2	Tuba1a	0.839304	0.544	0.3	2.41395e-05	0.525106
2	N14_2	Ptp4a2	0.669707	0.509	0.272	3.33927e-05	0.726392
2	N14_2	Acsl3	0.740789	0.316	0.121	3.46781e-05	0.754352
2	N14_2	Man2a1	0.581959	0.281	0.091	3.74776e-05	0.81525
2	N14_2	Cd47	0.542545	0.386	0.178	3.90023e-05	0.848416
2	N14_2	Smc6	0.702021	0.456	0.294	3.96543e-05	0.862601
2	N14_2	Jak1	0.700983	0.456	0.231	4.23508e-05	0.921257
2	N14_2	Atad2	0.708798	0.316	0.15	6.29705e-05	1
2	N14_2	Hspa5	0.498716	0.912	0.773	7.21679e-05	1
2	N14_2	Anxa5	0.641105	0.491	0.237	8.99817e-05	1
2	N14_2	Rrbp1	0.596285	0.596	0.449	9.14791e-05	1
2	N14_2	Actb	0.258418	1	0.991	9.17246e-05	1
2	N14_2	Ilk	0.544963	0.404	0.272	9.81046e-05	1
2	N14_2	Cmc2	0.720298	0.281	0.119	0.000106754	1
2	N14_2	Tpm4	0.63652	0.702	0.479	0.000107952	1
2	N14_2	Isoc1	0.628273	0.439	0.201	0.000114848	1
2	N14_2	Sox11	0.274408	0.316	0.115	0.00012082	1
2	N14_2	Rap2c	0.587137	0.351	0.121	0.000145318	1
2	N14_2	Hbb-y	1.8829	0.281	0.174	0.000150881	1
2	N14_2	Rfc1	0.689577	0.456	0.258	0.000152317	1
2	N14_2	Sfr1	0.535043	0.684	0.533	0.000162211	1
2	N14_2	Tspan6	0.483696	0.404	0.204	0.000165104	1
2	N14_2	Fam111a	0.63834	0.281	0.099	0.000179627	1
2	N14_2	Hsp90b1	0.328232	0.982	0.9	0.000222598	1
2	N14_2	Tuba1b	0.652508	0.596	0.369	0.000227858	1
2	N14_2	Sepp1	0.795939	0.333	0.191	0.000274514	1
2	N14_2	Tcf4	0.633351	0.421	0.24	0.000276202	1
2	N14_2	Sar1a	0.623605	0.544	0.328	0.000298365	1
2	N14_2	B4galt1	0.513142	0.333	0.114	0.000317407	1
2	N14_2	Chaf1a	0.618663	0.298	0.128	0.000341856	1
2	N14_2	Smc1a	0.553027	0.614	0.431	0.000362314	1
2	N14_2	Cpne3	0.593069	0.368	0.264	0.000443183	1
2	N14_2	Etaa1	0.561295	0.263	0.105	0.000478187	1
2	N14_2	Adprh	0.606139	0.421	0.227	0.000491174	1
2	N14_2	Ctsb	0.448638	0.333	0.378	0.000595622	1
2	N14_2	Kdelr2	0.555961	0.509	0.313	0.000678456	1
2	N14_2	Npm1	0.323359	0.912	0.827	0.000692671	1
2	N14_2	Pcna-ps2	0.535542	0.281	0.119	0.000698031	1
2	N14_2	Colgalt1	0.583933	0.263	0.118	0.000772655	1
2	N14_2	Tmpo	0.415893	0.561	0.342	0.0007728	1
2	N14_2	Rsu1	0.576127	0.368	0.167	0.00079304	1
2	N14_2	Fermt2	0.601231	0.491	0.263	0.000856001	1
2	N14_2	Fkbp1a	0.412092	0.596	0.527	0.000857732	1
2	N14_2	Samhd1	0.423353	0.263	0.079	0.000878321	1
2	N14_2	Etnk1	0.61087	0.368	0.159	0.000986389	1
2	N14_2	Marcks	0.479927	0.895	0.754	0.00111483	1
2	N14_2	Eif4ebp1	0.453165	0.298	0.124	0.0011151	1
2	N14_2	Sptbn1	0.471259	0.439	0.326	0.0011543	1
2	N14_2	Crip1	0.695105	0.281	0.204	0.00118282	1
2	N14_2	Cdca7	0.516802	0.316	0.135	0.00121275	1
2	N14_2	Nedd4	0.379638	0.86	0.769	0.00121386	1
2	N14_2	Nhp2	0.375042	0.439	0.269	0.00121923	1
2	N14_2	Spg20	0.517118	0.281	0.117	0.0012235	1
2	N14_2	Rnf187	0.551796	0.386	0.306	0.00127343	1
2	N14_2	Rps16-ps2	0.459565	0.509	0.394	0.00140264	1
2	N14_2	Ctsd	0.562883	0.421	0.247	0.00147405	1
2	N14_2	S100a10	0.557266	0.333	0.238	0.00151873	1
2	N14_2	Fth1	0.344214	0.947	0.851	0.00165617	1
2	N14_2	Cbx5	0.488185	0.684	0.486	0.00166912	1
2	N14_2	Atp1b3	0.472667	0.404	0.251	0.00189433	1
2	N14_2	Col4a1	0.52512	0.263	0.156	0.00189956	1
2	N14_2	mt-Rnr2	0.346374	1	0.999	0.00190208	1
2	N14_2	Fscn1	0.280031	0.333	0.167	0.00206654	1
2	N14_2	Prkar2a	0.500966	0.263	0.129	0.00214598	1
2	N14_2	Rhoc	0.335909	0.386	0.177	0.00215363	1
2	N14_2	Bptf	0.264865	0.439	0.326	0.00230403	1
2	N14_2	Trio	0.515053	0.298	0.117	0.00235303	1
2	N14_2	Sptssa	0.504454	0.474	0.303	0.00236507	1
2	N14_2	Laptm4a	0.436729	0.719	0.615	0.0023739	1
2	N14_2	Rbms1	0.508686	0.351	0.167	0.0024465	1
2	N14_2	Cd81	0.483697	0.614	0.485	0.00245031	1
2	N14_2	Map7d1	0.470444	0.333	0.136	0.00248158	1
2	N14_2	Zcchc3	0.366892	0.281	0.119	0.0025259	1
2	N14_2	Galk1	0.52002	0.281	0.171	0.00260739	1
2	N14_2	Ncl	0.289706	0.86	0.81	0.00282032	1
2	N14_2	Gm16580	0.379475	0.491	0.324	0.00314777	1
2	N14_2	Rps4x	0.378604	0.842	0.638	0.00316075	1
2	N14_2	Zfp950	0.593827	0.263	0.191	0.0033663	1
2	N14_2	Nme4	0.503087	0.368	0.206	0.00373556	1
2	N14_2	Tcerg1	0.485106	0.491	0.278	0.00380959	1
2	N14_2	Macf1	0.407975	0.404	0.256	0.00384847	1
2	N14_2	Rest	0.514459	0.333	0.162	0.00427139	1
2	N14_2	Meis2	0.582476	0.474	0.331	0.00441805	1
2	N14_2	Snx5	0.272173	0.368	0.376	0.00481305	1
2	N14_2	Dab2ip	0.545704	0.263	0.121	0.00482144	1
2	N14_2	Ybx1	0.281989	0.807	0.824	0.00482705	1
2	N14_2	Bcas2	0.491159	0.561	0.415	0.00484955	1
2	N14_2	Klf6	0.415673	0.281	0.124	0.00490608	1
2	N14_2	Eml4	0.517804	0.509	0.319	0.00514418	1
2	N14_2	Lmnb1	0.505294	0.509	0.318	0.00554126	1
2	N14_2	Rpa2	0.55215	0.298	0.171	0.00587117	1
2	N14_2	Nasp	0.415163	0.719	0.508	0.00587361	1
2	N14_2	Celf2	0.513963	0.281	0.141	0.0060068	1
2	N14_2	Smarca1	0.356052	0.368	0.242	0.00612899	1
2	N14_2	Mki67	0.523269	0.281	0.228	0.00624943	1
2	N14_2	Mif	0.31972	0.719	0.486	0.00653238	1
2	N14_2	Hmgb1	0.385444	0.719	0.604	0.00708877	1
2	N14_2	Nnat	0.351008	0.298	0.2	0.00759891	1
2	N14_2	Myl12a	0.348663	0.702	0.578	0.00772079	1
2	N14_2	Ank3	0.563146	0.316	0.186	0.00778634	1
2	N14_2	Rnf168	0.421568	0.351	0.19	0.00825209	1
2	N14_2	Arf4	0.447502	0.632	0.445	0.00831388	1
2	N14_2	Spag9	0.459789	0.316	0.186	0.00832115	1
2	N14_2	Cdk1	0.300192	0.368	0.19	0.00851538	1
2	N14_2	Pbdc1	0.513174	0.474	0.318	0.00877079	1
2	N14_2	Exoc3	0.488198	0.474	0.281	0.00912601	1
2	N14_2	Smc4	0.508185	0.439	0.346	0.0091657	1
2	N14_2	Cxcl12	0.591359	0.351	0.226	0.00964891	1
3	N14_3	Neurog3	1.20473	1	1	3.68328e-113	8.01224e-109
3	N14_3	Gadd45a	1.85816	0.834	0.249	4.65701e-99	1.01304e-94
3	N14_3	Tmsb4x	1.34917	0.959	0.759	2.60364e-91	5.66369e-87
3	N14_3	Btbd17	1.51194	0.734	0.243	1.14199e-70	2.48418e-66
3	N14_3	Mdk	0.812043	0.984	0.898	1.17668e-65	2.55964e-61
3	N14_3	Ttll6	1.5121	0.721	0.253	6.17812e-58	1.34393e-53
3	N14_3	Igfbpl1	1.22609	0.621	0.214	1.00075e-40	2.17694e-36
3	N14_3	Selm	1.12278	0.677	0.351	8.80674e-39	1.91573e-34
3	N14_3	Btg2	0.864075	0.815	0.531	5.34921e-38	1.16361e-33
3	N14_3	Ppp1r14a	1.19902	0.398	0.062	1.19154e-36	2.59195e-32
3	N14_3	Ly6e	0.821499	0.63	0.471	2.66123e-33	5.78897e-29
3	N14_3	Mtch1	0.774284	0.596	0.44	3.44121e-32	7.48566e-28
3	N14_3	Olfm1	1.21839	0.451	0.143	4.86271e-32	1.05779e-27
3	N14_3	Cotl1	0.82406	0.614	0.431	8.46127e-32	1.84058e-27
3	N14_3	Tecr	0.75068	0.781	0.639	1.08599e-31	2.36236e-27
3	N14_3	Hes6	0.887985	0.658	0.417	2.04635e-31	4.45142e-27
3	N14_3	Smarcd2	0.895899	0.592	0.402	3.25514e-31	7.08091e-27
3	N14_3	Tubb3	1.06689	0.379	0.073	3.67771e-31	8.00012e-27
3	N14_3	Cbfa2t3	0.990291	0.495	0.191	3.58769e-29	7.80431e-25
3	N14_3	Mfng	0.955308	0.392	0.124	1.4671e-26	3.19137e-22
3	N14_3	Kdm1a	0.608572	0.674	0.606	3.72107e-25	8.09444e-21
3	N14_3	Cyb5r3	0.520279	0.777	0.707	4.57212e-24	9.94573e-20
3	N14_3	Gfra3	0.857778	0.361	0.104	2.67291e-23	5.81438e-19
3	N14_3	Pax4	0.868601	0.533	0.222	3.8309e-23	8.33336e-19
3	N14_3	Syt13	0.867775	0.48	0.208	7.11286e-23	1.54726e-18
3	N14_3	Drap1	0.388525	0.483	0.564	1.84362e-22	4.01043e-18
3	N14_3	Marcks	0.474327	0.831	0.722	3.08637e-22	6.71378e-18
3	N14_3	Kirrel2	0.972252	0.307	0.122	3.72856e-22	8.11074e-18
3	N14_3	Ppib	0.505686	0.824	0.778	5.90981e-22	1.28556e-17
3	N14_3	Mcfd2	0.688104	0.451	0.349	1.04399e-21	2.27099e-17
3	N14_3	Sh3bgrl3	0.629194	0.489	0.403	1.83262e-21	3.9865e-17
3	N14_3	Mrfap1	0.504485	0.705	0.645	2.26484e-21	4.92671e-17
3	N14_3	Cck	1.00663	0.552	0.234	2.80727e-21	6.10665e-17
3	N14_3	Upp1	0.920164	0.273	0.062	3.19006e-21	6.93933e-17
3	N14_3	Camk2n1	0.813224	0.527	0.28	6.42276e-21	1.39714e-16
3	N14_3	Ppp1r14b	0.532106	0.42	0.371	7.9487e-21	1.72908e-16
3	N14_3	Rph3al	0.728143	0.586	0.315	1.07056e-20	2.32879e-16
3	N14_3	Nkx2-2	0.644954	0.677	0.475	2.07949e-20	4.52352e-16
3	N14_3	Tox3	0.517648	0.652	0.446	4.66149e-20	1.01401e-15
3	N14_3	Spint2	0.535884	0.837	0.697	6.76003e-20	1.47051e-15
3	N14_3	Grasp	0.856637	0.442	0.191	8.65e-20	1.88163e-15
3	N14_3	Dbn1	0.730998	0.448	0.234	1.01612e-19	2.21037e-15
3	N14_3	Amotl2	0.667034	0.473	0.313	1.10793e-19	2.41008e-15
3	N14_3	Gpx2	0.744304	0.567	0.367	2.30952e-19	5.02389e-15
3	N14_3	Tbc1d9	0.900312	0.276	0.087	2.75816e-19	5.99982e-15
3	N14_3	Neurod2	0.862298	0.298	0.083	8.16847e-19	1.77689e-14
3	N14_3	Gdpd1	0.729458	0.401	0.226	1.95153e-18	4.24516e-14
3	N14_3	Cdk4	0.381836	0.818	0.819	2.7517e-18	5.98578e-14
3	N14_3	App	0.461292	0.796	0.734	3.51552e-18	7.6473e-14
3	N14_3	Ttc28	0.721917	0.254	0.108	1.09555e-17	2.38314e-13
3	N14_3	Lrpap1	0.585947	0.451	0.388	1.24244e-17	2.70268e-13
3	N14_3	Marcksl1	0.453147	0.774	0.699	1.42311e-17	3.0957e-13
3	N14_3	Serinc2	0.703297	0.257	0.081	1.5871e-17	3.45242e-13
3	N14_3	Pdap1	0.441828	0.771	0.716	2.48754e-17	5.41115e-13
3	N14_3	Miat	0.824233	0.351	0.106	2.82033e-17	6.13506e-13
3	N14_3	Rnf114	0.571865	0.348	0.27	4.55614e-17	9.91098e-13
3	N14_3	Glrx3	0.444346	0.492	0.469	9.35718e-17	2.03547e-12
3	N14_3	Psmc2	0.449501	0.592	0.569	1.12477e-16	2.44672e-12
3	N14_3	Fyttd1	0.453401	0.549	0.529	1.71689e-16	3.73475e-12
3	N14_3	Myef2	0.569931	0.489	0.359	3.70589e-16	8.06143e-12
3	N14_3	Nkx6-1	0.474801	0.68	0.56	4.91226e-16	1.06856e-11
3	N14_3	Sox4	0.493469	0.755	0.649	5.82669e-16	1.26748e-11
3	N14_3	St3gal6	0.610946	0.345	0.261	1.07393e-15	2.33612e-11
3	N14_3	Cdc14b	0.716786	0.288	0.12	1.28441e-15	2.79397e-11
3	N14_3	Cpt2	0.515438	0.339	0.278	1.42066e-15	3.09035e-11
3	N14_3	Trp53i11	0.697687	0.395	0.191	1.76148e-15	3.83174e-11
3	N14_3	Prom1	0.602411	0.351	0.222	1.7959e-15	3.90662e-11
3	N14_3	Tspan3	0.315151	0.605	0.625	1.79846e-15	3.9122e-11
3	N14_3	Tmem176b	0.376497	0.639	0.608	2.92996e-15	6.37354e-11
3	N14_3	Cep63	0.581745	0.266	0.208	5.59189e-15	1.2164e-10
3	N14_3	Rab15	0.714311	0.279	0.131	6.35708e-15	1.38285e-10
3	N14_3	Cd63	0.385765	0.881	0.834	7.31994e-15	1.59231e-10
3	N14_3	Mpzl1	0.595558	0.498	0.398	8.40086e-15	1.82744e-10
3	N14_3	Vasp	0.599435	0.386	0.278	9.33213e-15	2.03002e-10
3	N14_3	Eif5b	0.440537	0.79	0.714	9.89003e-15	2.15138e-10
3	N14_3	Rcor2	0.56289	0.373	0.232	1.04532e-14	2.27389e-10
3	N14_3	Gadd45gip1	0.429602	0.533	0.506	1.24754e-14	2.71376e-10
3	N14_3	Cstb	0.340676	0.63	0.627	1.3209e-14	2.87336e-10
3	N14_3	Stip1	0.407892	0.602	0.583	1.38147e-14	3.00512e-10
3	N14_3	Casp6	0.476764	0.342	0.309	1.70539e-14	3.70974e-10
3	N14_3	Tead2	0.449815	0.492	0.432	2.24278e-14	4.87872e-10
3	N14_3	Nedd4l	0.531647	0.251	0.176	2.5541e-14	5.55593e-10
3	N14_3	Nono	0.377296	0.429	0.438	2.91708e-14	6.34552e-10
3	N14_3	Eif4g2	0.325637	0.687	0.693	3.28096e-14	7.13708e-10
3	N14_3	Serinc1	0.311316	0.442	0.465	4.81815e-14	1.04809e-09
3	N14_3	Swt1	0.599392	0.31	0.207	4.89753e-14	1.06536e-09
3	N14_3	Txnrd1	0.317002	0.376	0.438	5.60888e-14	1.2201e-09
3	N14_3	Pclo	0.617388	0.379	0.208	5.73768e-14	1.24812e-09
3	N14_3	Gdap1l1	0.731559	0.307	0.116	1.26308e-13	2.74758e-09
3	N14_3	Csde1	0.290645	0.464	0.525	1.37664e-13	2.9946e-09
3	N14_3	Gtf2a2	0.260155	0.495	0.525	1.64784e-13	3.58454e-09
3	N14_3	Gtf2b	0.320252	0.348	0.405	1.70956e-13	3.71882e-09
3	N14_3	Tuba4a	0.438873	0.361	0.326	2.06207e-13	4.48562e-09
3	N14_3	Pard3	0.434	0.335	0.303	2.52124e-13	5.48445e-09
3	N14_3	Smarcc1	0.367481	0.47	0.496	2.79145e-13	6.07224e-09
3	N14_3	Adam10	0.48877	0.445	0.413	2.90145e-13	6.31152e-09
3	N14_3	Tpst2	0.633878	0.335	0.201	3.04056e-13	6.61413e-09
3	N14_3	Scpep1	0.422572	0.357	0.336	3.10868e-13	6.7623e-09
3	N14_3	Lpar6	0.466217	0.451	0.367	3.36919e-13	7.329e-09
3	N14_3	Acly	0.474733	0.473	0.396	3.75944e-13	8.17792e-09
3	N14_3	Ifitm2	0.330519	0.608	0.612	5.17556e-13	1.12584e-08
3	N14_3	2410006H16Rik	0.45783	0.624	0.573	5.24536e-13	1.14102e-08
3	N14_3	Uqcr10	0.302023	0.712	0.726	5.77253e-13	1.2557e-08
3	N14_3	Cnot7	0.37304	0.398	0.403	8.11042e-13	1.76426e-08
3	N14_3	Ctr9	0.373075	0.367	0.376	8.48506e-13	1.84576e-08
3	N14_3	2010107G23Rik	0.536335	0.473	0.355	9.10392e-13	1.98038e-08
3	N14_3	Hdac2	0.314594	0.417	0.461	9.4484e-13	2.05531e-08
3	N14_3	Wdr26	0.268991	0.382	0.442	1.04473e-12	2.2726e-08
3	N14_3	Carhsp1	0.409546	0.251	0.243	1.08914e-12	2.3692e-08
3	N14_3	1110012L19Rik	0.554915	0.329	0.228	1.46079e-12	3.17766e-08
3	N14_3	Supt5	0.376717	0.26	0.259	1.48209e-12	3.22398e-08
3	N14_3	Smarcc2	0.3651	0.404	0.402	1.72261e-12	3.74719e-08
3	N14_3	Atp6ap2	0.331782	0.263	0.263	1.89344e-12	4.1188e-08
3	N14_3	Sulf2	0.634345	0.295	0.16	2.41741e-12	5.25859e-08
3	N14_3	Psma6	0.272914	0.505	0.568	3.36023e-12	7.3095e-08
3	N14_3	Nisch	0.344188	0.42	0.425	3.45133e-12	7.50768e-08
3	N14_3	Safb	0.403108	0.495	0.477	3.62043e-12	7.87553e-08
3	N14_3	Actr10	0.252253	0.226	0.292	3.65928e-12	7.96003e-08
3	N14_3	Picalm	0.270454	0.223	0.278	3.82524e-12	8.32105e-08
3	N14_3	Pcgf3	0.315209	0.235	0.268	4.29474e-12	9.34235e-08
3	N14_3	Gadd45g	0.563053	0.536	0.388	4.67231e-12	1.01637e-07
3	N14_3	Cbx1	0.263892	0.69	0.705	4.67305e-12	1.01653e-07
3	N14_3	Zfr	0.286218	0.498	0.552	5.14451e-12	1.11909e-07
3	N14_3	Ndrg1	0.447053	0.351	0.28	5.22047e-12	1.13561e-07
3	N14_3	Chmp4b	0.316127	0.508	0.523	5.31943e-12	1.15714e-07
3	N14_3	Qdpr	0.367203	0.339	0.324	5.34221e-12	1.16209e-07
3	N14_3	Top1	0.339308	0.734	0.693	6.13081e-12	1.33363e-07
3	N14_3	Tmed4	0.406629	0.376	0.351	6.45496e-12	1.40415e-07
3	N14_3	Paip2	0.312168	0.683	0.687	6.67889e-12	1.45286e-07
3	N14_3	Dstn	0.286806	0.37	0.405	6.7462e-12	1.4675e-07
3	N14_3	Bud31	0.262889	0.455	0.506	7.51448e-12	1.63463e-07
3	N14_3	Ppp3ca	0.39	0.285	0.27	7.52426e-12	1.63675e-07
3	N14_3	Gm3511	0.274307	0.241	0.288	7.77886e-12	1.69214e-07
3	N14_3	Arid4b	0.284906	0.445	0.504	7.9805e-12	1.736e-07
3	N14_3	Clta	0.29889	0.724	0.736	8.08786e-12	1.75935e-07
3	N14_3	Tmem59	0.279783	0.677	0.687	8.43416e-12	1.83468e-07
3	N14_3	Pde1c	0.629829	0.379	0.199	9.9185e-12	2.15757e-07
3	N14_3	Tpm4	0.456809	0.545	0.463	1.09187e-11	2.37515e-07
3	N14_3	Stard10	0.363067	0.605	0.517	1.10044e-11	2.39378e-07
3	N14_3	Ypel3	0.467116	0.502	0.396	1.19259e-11	2.59425e-07
3	N14_3	Prox1	0.455288	0.461	0.402	1.33958e-11	2.91399e-07
3	N14_3	2700060E02Rik	0.294048	0.555	0.569	1.60741e-11	3.49661e-07
3	N14_3	Fcho2	0.353165	0.285	0.276	2.46995e-11	5.37288e-07
3	N14_3	Cdkn1a	0.503702	0.781	0.647	2.53302e-11	5.51008e-07
3	N14_3	Traf4	0.455117	0.26	0.191	2.59466e-11	5.64417e-07
3	N14_3	Aplp2	0.263351	0.524	0.554	3.01004e-11	6.54774e-07
3	N14_3	Ubl3	0.344071	0.354	0.332	3.40016e-11	7.39638e-07
3	N14_3	Lrrc42	0.450155	0.279	0.234	3.43255e-11	7.46683e-07
3	N14_3	Rhobtb3	0.355503	0.382	0.388	3.61355e-11	7.86056e-07
3	N14_3	Rnf6	0.417463	0.307	0.247	4.10878e-11	8.93782e-07
3	N14_3	Pcmtd2	0.350094	0.276	0.266	4.30305e-11	9.36043e-07
3	N14_3	Lmna	0.505756	0.317	0.226	4.44329e-11	9.6655e-07
3	N14_3	Ccnl2	0.275817	0.423	0.417	5.0704e-11	1.10296e-06
3	N14_3	Zfand5	0.414498	0.433	0.415	5.74558e-11	1.24984e-06
3	N14_3	C2cd4b	0.676319	0.332	0.174	6.99889e-11	1.52247e-06
3	N14_3	Snw1	0.280495	0.577	0.618	7.29554e-11	1.587e-06
3	N14_3	Tecpr1	0.629002	0.254	0.133	7.34831e-11	1.59848e-06
3	N14_3	Ivd	0.321416	0.292	0.276	7.77495e-11	1.69128e-06
3	N14_3	Smarce1	0.345159	0.335	0.336	8.30415e-11	1.8064e-06
3	N14_3	Hn1	0.329227	0.517	0.525	8.52324e-11	1.85406e-06
3	N14_3	Arf5	0.312457	0.693	0.707	8.97641e-11	1.95264e-06
3	N14_3	Gm8292	0.256499	0.461	0.494	1.13079e-10	2.4598e-06
3	N14_3	Ddit4	0.473385	0.251	0.181	1.14708e-10	2.49525e-06
3	N14_3	Insm1	0.57078	0.357	0.193	1.1641e-10	2.53226e-06
3	N14_3	Spint1	0.418667	0.357	0.307	1.2408e-10	2.6991e-06
3	N14_3	Dcaf8	0.357348	0.483	0.481	1.31498e-10	2.86047e-06
3	N14_3	Cmip	0.324604	0.351	0.338	1.35805e-10	2.95417e-06
3	N14_3	Calr	0.295725	0.806	0.801	1.39527e-10	3.03513e-06
3	N14_3	Shfm1	0.252223	0.828	0.865	1.5112e-10	3.28732e-06
3	N14_3	Ffar2	0.387585	0.53	0.432	1.60716e-10	3.49606e-06
3	N14_3	Nrd1	0.260838	0.276	0.295	1.85936e-10	4.04468e-06
3	N14_3	Psma2	0.314972	0.746	0.734	1.9853e-10	4.31862e-06
3	N14_3	Cyth2	0.381673	0.386	0.322	1.9939e-10	4.33733e-06
3	N14_3	Gdi1	0.333474	0.273	0.284	2.11915e-10	4.60979e-06
3	N14_3	Tcf3	0.297027	0.27	0.284	2.25971e-10	4.91554e-06
3	N14_3	Dst	0.460922	0.323	0.23	2.31085e-10	5.0268e-06
3	N14_3	Bambi	0.394892	0.263	0.257	2.56211e-10	5.57335e-06
3	N14_3	Dctn2	0.303988	0.345	0.369	2.59522e-10	5.64538e-06
3	N14_3	Cplx2	0.398119	0.442	0.351	3.04258e-10	6.61853e-06
3	N14_3	Cib1	0.397765	0.426	0.39	3.7245e-10	8.10191e-06
3	N14_3	Mycbp2	0.336132	0.332	0.305	3.89973e-10	8.48309e-06
3	N14_3	Luc7l	0.29369	0.42	0.458	3.95761e-10	8.60898e-06
3	N14_3	Txndc12	0.416076	0.361	0.34	4.80436e-10	1.04509e-05
3	N14_3	Inppl1	0.541661	0.254	0.166	5.11516e-10	1.1127e-05
3	N14_3	Atg3	0.292732	0.323	0.326	5.37294e-10	1.16878e-05
3	N14_3	Krt7	0.419551	0.524	0.434	5.79171e-10	1.25987e-05
3	N14_3	Rybp	0.515651	0.276	0.16	7.11888e-10	1.54857e-05
3	N14_3	Haus7	0.469861	0.27	0.207	7.22841e-10	1.5724e-05
3	N14_3	Vps37a	0.42818	0.351	0.257	7.36009e-10	1.60104e-05
3	N14_3	Fndc3a	0.310063	0.345	0.355	7.6884e-10	1.67246e-05
3	N14_3	Fam32a	0.262292	0.392	0.442	7.80412e-10	1.69763e-05
3	N14_3	Tmem184a	0.538049	0.292	0.197	7.86339e-10	1.71052e-05
3	N14_3	Ctsf	0.492538	0.32	0.199	9.05307e-10	1.96931e-05
3	N14_3	Enc1	0.459181	0.254	0.191	9.66404e-10	2.10222e-05
3	N14_3	Carkd	0.302592	0.339	0.359	1.05122e-09	2.28672e-05
3	N14_3	Cd63-ps	0.380459	0.301	0.301	1.28048e-09	2.78542e-05
3	N14_3	Atp6v1a	0.268455	0.235	0.264	1.62365e-09	3.53193e-05
3	N14_3	Mrpl1	0.334043	0.31	0.297	2.05807e-09	4.47691e-05
3	N14_3	Ccar1	0.250243	0.47	0.512	2.06326e-09	4.4882e-05
3	N14_3	Srsf11	0.29222	0.668	0.678	2.06451e-09	4.49094e-05
3	N14_3	Myt1	0.428986	0.345	0.181	2.08833e-09	4.54275e-05
3	N14_3	Txnip	0.366552	0.602	0.514	2.09831e-09	4.56446e-05
3	N14_3	0610009B22Rik	0.359683	0.279	0.28	2.10527e-09	4.5796e-05
3	N14_3	Chchd2	0.26758	0.925	0.917	2.15911e-09	4.69672e-05
3	N14_3	BC023829	0.425939	0.357	0.266	2.34172e-09	5.09393e-05
3	N14_3	Nup88	0.362427	0.317	0.32	2.42333e-09	5.27146e-05
3	N14_3	Aplp1	0.442714	0.461	0.322	2.47327e-09	5.38011e-05
3	N14_3	Chd7	0.359511	0.392	0.375	2.50367e-09	5.44622e-05
3	N14_3	Dnajc7	0.291748	0.451	0.459	2.55967e-09	5.56805e-05
3	N14_3	Bnip2	0.320481	0.313	0.301	2.62154e-09	5.70263e-05
3	N14_3	Ufd1l	0.290944	0.235	0.255	2.78908e-09	6.06708e-05
3	N14_3	Ginm1	0.296838	0.364	0.4	3.13466e-09	6.81883e-05
3	N14_3	Pik3r1	0.323478	0.304	0.319	4.00049e-09	8.70226e-05
3	N14_3	Cnot6l	0.32155	0.511	0.438	4.25019e-09	9.24543e-05
3	N14_3	Slc25a11	0.258656	0.335	0.375	4.25303e-09	9.25161e-05
3	N14_3	Smarcad1	0.30278	0.367	0.347	4.45172e-09	9.68383e-05
3	N14_3	Gnptg	0.351343	0.266	0.247	5.44899e-09	0.000118532
3	N14_3	Fblim1	0.302208	0.26	0.193	5.56374e-09	0.000121028
3	N14_3	Psmd4	0.270289	0.624	0.629	6.06522e-09	0.000131937
3	N14_3	Cdc73	0.342357	0.254	0.241	6.10673e-09	0.00013284
3	N14_3	Hbp1	0.325523	0.295	0.297	6.52773e-09	0.000141998
3	N14_3	Tmem128	0.296676	0.26	0.261	7.27109e-09	0.000158168
3	N14_3	Chd3	0.356892	0.395	0.375	7.45976e-09	0.000162272
3	N14_3	Pick1	0.300148	0.238	0.274	7.64903e-09	0.000166389
3	N14_3	Echdc2	0.28912	0.254	0.274	8.33204e-09	0.000181247
3	N14_3	Jund	0.312605	0.467	0.465	1.02948e-08	0.000223942
3	N14_3	Mob4	0.27131	0.408	0.411	1.16606e-08	0.000253654
3	N14_3	Diablo	0.253946	0.254	0.276	1.20751e-08	0.00026267
3	N14_3	Msantd4	0.276389	0.238	0.257	1.32167e-08	0.000287502
3	N14_3	Dhrs4	0.304342	0.292	0.297	1.44034e-08	0.000313317
3	N14_3	Foxa2	0.290309	0.317	0.324	1.50361e-08	0.000327081
3	N14_3	Fxyd3	0.331071	0.379	0.357	1.6822e-08	0.000365929
3	N14_3	Atp6v0b	0.312774	0.442	0.427	2.45922e-08	0.000534954
3	N14_3	Stk38	0.310955	0.266	0.264	2.68436e-08	0.00058393
3	N14_3	Tmc4	0.284583	0.292	0.307	2.70458e-08	0.000588328
3	N14_3	Hpcal1	0.327957	0.279	0.245	2.99707e-08	0.000651953
3	N14_3	Ubald2	0.34301	0.288	0.261	3.01839e-08	0.000656591
3	N14_3	Cxxc5	0.325731	0.527	0.488	4.07856e-08	0.000887209
3	N14_3	Bcl7a	0.301842	0.285	0.28	4.81205e-08	0.00104677
3	N14_3	Adrm1	0.257698	0.27	0.293	5.85073e-08	0.00127271
3	N14_3	Cldn6	0.285521	0.592	0.558	5.90917e-08	0.00128542
3	N14_3	Rbfox2	0.272369	0.282	0.293	6.04768e-08	0.00131555
3	N14_3	Sel1l	0.400091	0.295	0.241	6.46451e-08	0.00140622
3	N14_3	Tgfbr1	0.354929	0.276	0.214	6.68569e-08	0.00145434
3	N14_3	Csnk1e	0.341734	0.273	0.249	1.35974e-07	0.00295785
3	N14_3	Dnajc1	0.289018	0.263	0.292	1.36317e-07	0.00296531
3	N14_3	Atp6v0d1	0.269274	0.254	0.264	1.84301e-07	0.00400911
3	N14_3	Npc2	0.263357	0.58	0.604	1.8519e-07	0.00402844
3	N14_3	Igsf8	0.400131	0.361	0.28	2.69284e-07	0.00585774
3	N14_3	Map1lc3b	0.257109	0.354	0.353	2.76338e-07	0.00601118
3	N14_3	H2afv	0.251639	0.696	0.708	6.95914e-07	0.0151382
3	N14_3	Tob1	0.308138	0.295	0.268	1.37122e-06	0.0298281
3	N14_3	Tmem171	0.474346	0.279	0.216	3.58351e-06	0.0779522
3	N14_3	Mia	0.322624	0.423	0.409	6.1877e-06	0.134601
3	N14_3	2310022B05Rik	0.313034	0.273	0.222	6.1881e-06	0.13461
3	N14_3	Rfx6	0.39542	0.423	0.295	6.53533e-06	0.142163
3	N14_3	Gm26735	0.38721	0.266	0.224	6.69473e-06	0.14563
3	N14_3	Zdbf2	0.295558	0.251	0.239	8.07458e-06	0.175646
3	N14_3	Map1b	0.267394	0.364	0.272	6.2651e-05	1
3	N14_3	Pnmal2	0.27834	0.266	0.214	0.000222328	1
4	N14_4	Chga	2.57088	0.893	0.119	5.64105e-94	1.2271e-89
4	N14_4	Chgb	3.24724	0.832	0.157	4.23978e-84	9.2228e-80
4	N14_4	Pax6	1.93452	0.738	0.054	1.42076e-72	3.09058e-68
4	N14_4	Cpe	1.81057	0.758	0.135	1.81446e-60	3.94699e-56
4	N14_4	Hmgn3	1.61799	0.785	0.238	4.19272e-54	9.12042e-50
4	N14_4	Fev	1.94094	0.55	0.029	2.33542e-51	5.08025e-47
4	N14_4	St18	1.43601	0.55	0.035	1.57817e-50	3.433e-46
4	N14_4	Neurod1	1.5376	0.866	0.279	6.90582e-50	1.50222e-45
4	N14_4	Scgn	1.48036	0.523	0.032	1.29275e-47	2.81212e-43
4	N14_4	Gch1	1.53999	0.49	0.049	5.43421e-47	1.1821e-42
4	N14_4	Gnas	0.966158	0.98	0.919	6.34934e-46	1.38117e-41
4	N14_4	Pcsk1	1.31523	0.624	0.073	1.27018e-45	2.76302e-41
4	N14_4	Fam183b	1.52875	0.57	0.055	1.15762e-44	2.51816e-40
4	N14_4	Slc38a5	1.88661	0.57	0.071	2.8828e-43	6.27095e-39
4	N14_4	Cryba2	1.58017	0.55	0.054	1.79406e-42	3.90263e-38
4	N14_4	Bex2	1.19738	0.893	0.461	1.37387e-41	2.98858e-37
4	N14_4	Scg3	1.46593	0.503	0.048	2.43061e-40	5.28731e-36
4	N14_4	Glud1	1.17801	0.772	0.379	7.52206e-39	1.63627e-34
4	N14_4	Pak3	1.56247	0.483	0.062	3.01221e-37	6.55247e-33
4	N14_4	Ece1	1.19673	0.671	0.237	1.24377e-36	2.70557e-32
4	N14_4	Pcsk1n	1.57036	0.396	0.031	2.73307e-35	5.94526e-31
4	N14_4	Ptbp3	1.16093	0.664	0.292	3.11815e-35	6.7829e-31
4	N14_4	Cacna2d1	1.27089	0.711	0.183	4.04154e-35	8.79156e-31
4	N14_4	Runx1t1	1.34289	0.611	0.126	4.75791e-34	1.03499e-29
4	N14_4	Pam	1.3761	0.477	0.109	1.68333e-33	3.66175e-29
4	N14_4	Tspan7	1.14637	0.537	0.235	1.40015e-30	3.04575e-26
4	N14_4	Pou3f4	1.40284	0.45	0.055	1.93039e-30	4.19917e-26
4	N14_4	Vwa5b2	1.03024	0.671	0.189	6.4618e-30	1.40563e-25
4	N14_4	Hepacam2	1.13439	0.483	0.068	1.0014e-29	2.17835e-25
4	N14_4	Gnao1	0.983098	0.322	0.015	1.21246e-28	2.63747e-24
4	N14_4	Rimbp2	1.03163	0.443	0.057	2.29245e-28	4.98677e-24
4	N14_4	Mlxipl	1.11032	0.503	0.099	3.89635e-28	8.47573e-24
4	N14_4	Prnp	1.08336	0.631	0.199	1.97282e-27	4.29148e-23
4	N14_4	Malat1	0.632638	1	0.969	2.18425e-27	4.75139e-23
4	N14_4	Cldn4	1.28163	0.523	0.19	3.53951e-26	7.69949e-22
4	N14_4	Rbp4	1.90735	0.389	0.113	7.76486e-26	1.68909e-21
4	N14_4	Scg5	0.929182	0.336	0.026	4.53674e-25	9.86877e-21
4	N14_4	Map1b	1.02043	0.671	0.228	5.77113e-25	1.25539e-20
4	N14_4	Pyy	2.67196	0.349	0.093	6.29241e-25	1.36879e-20
4	N14_4	Emb	1.11068	0.517	0.166	1.44641e-24	3.14638e-20
4	N14_4	Pcsk2	1.43844	0.295	0.02	1.65462e-24	3.59929e-20
4	N14_4	1700086L19Rik	1.21868	0.423	0.068	3.13725e-24	6.82446e-20
4	N14_4	Ptprn2	0.992978	0.362	0.048	1.11015e-23	2.4149e-19
4	N14_4	Ubqln2	0.943519	0.416	0.15	2.21043e-23	4.80835e-19
4	N14_4	Cystm1	0.812934	0.812	0.545	4.21639e-22	9.17192e-18
4	N14_4	Tekt2	0.889408	0.329	0.033	8.18375e-22	1.78021e-17
4	N14_4	Prrg2	0.946765	0.597	0.25	2.6258e-21	5.71191e-17
4	N14_4	Tox3	0.815193	0.846	0.455	2.89213e-21	6.29125e-17
4	N14_4	Slc25a5	0.695916	0.872	0.74	7.11649e-21	1.54805e-16
4	N14_4	Atp2a3	0.864624	0.369	0.062	1.37278e-20	2.98622e-16
4	N14_4	Aplp1	0.797231	0.698	0.305	1.60689e-20	3.49547e-16
4	N14_4	Mid1ip1	0.937094	0.523	0.199	1.86275e-20	4.05204e-16
4	N14_4	Tm4sf4	0.954476	0.477	0.169	2.1351e-20	4.64448e-16
4	N14_4	Dbpht2	0.905063	0.295	0.031	2.74833e-20	5.97843e-16
4	N14_4	Celf3	0.985436	0.383	0.065	3.09214e-20	6.72634e-16
4	N14_4	Zdbf2	0.842874	0.557	0.176	4.70244e-20	1.02292e-15
4	N14_4	Ngfrap1	0.651589	0.886	0.698	5.92388e-20	1.28862e-15
4	N14_4	Trim35	0.862525	0.497	0.19	7.69445e-20	1.67377e-15
4	N14_4	Mafb	1.06658	0.309	0.035	9.17802e-20	1.9965e-15
4	N14_4	Isl1	1.45309	0.369	0.074	3.0156e-19	6.55983e-15
4	N14_4	Rfx6	0.837581	0.664	0.275	1.50275e-18	3.26892e-14
4	N14_4	Ids	0.791391	0.416	0.108	1.58096e-18	3.43906e-14
4	N14_4	Ap1s2	0.715171	0.282	0.042	4.2859e-18	9.32312e-14
4	N14_4	Gars	0.75694	0.671	0.349	6.91082e-18	1.50331e-13
4	N14_4	Gipr	0.967564	0.349	0.067	1.32131e-17	2.87425e-13
4	N14_4	Akap17b	0.820578	0.255	0.028	1.82205e-17	3.9635e-13
4	N14_4	Pim2	1.04026	0.389	0.102	2.76006e-17	6.00395e-13
4	N14_4	Gng12	0.908814	0.423	0.147	2.78203e-17	6.05176e-13
4	N14_4	Rap1b	0.955957	0.443	0.18	4.85299e-17	1.05567e-12
4	N14_4	Lrpprc	1.07023	0.336	0.132	6.21372e-17	1.35167e-12
4	N14_4	Baiap3	0.802997	0.416	0.103	8.5324e-17	1.85605e-12
4	N14_4	Cck	0.712012	0.671	0.286	1.37522e-16	2.99151e-12
4	N14_4	Abcc8	0.859914	0.342	0.081	3.8e-16	8.26614e-12
4	N14_4	Myt1	0.873175	0.53	0.182	3.96181e-16	8.61812e-12
4	N14_4	Map9	0.841973	0.443	0.132	4.33301e-16	9.4256e-12
4	N14_4	Peg3	0.662443	0.919	0.782	1.4539e-15	3.16268e-11
4	N14_4	Cxxc4	0.798458	0.315	0.083	1.57164e-15	3.41879e-11
4	N14_4	Cnot6l	0.730292	0.678	0.42	2.09848e-15	4.56482e-11
4	N14_4	Cadps	0.700028	0.268	0.036	2.6525e-15	5.76999e-11
4	N14_4	Arx	0.913757	0.262	0.036	1.81047e-14	3.93831e-10
4	N14_4	Lhx1os	0.776684	0.309	0.057	2.02442e-14	4.40372e-10
4	N14_4	1810008I18Rik	0.881968	0.362	0.092	2.02473e-14	4.4044e-10
4	N14_4	Tuba1a	0.66839	0.564	0.263	6.90167e-14	1.50132e-09
4	N14_4	Pnmal1	0.737527	0.289	0.051	1.22011e-13	2.65411e-09
4	N14_4	Gpx3	0.918341	0.369	0.119	1.80014e-13	3.91584e-09
4	N14_4	Rab7	0.716464	0.544	0.347	2.06051e-13	4.48223e-09
4	N14_4	Lhx1	0.904485	0.409	0.122	3.81348e-13	8.29547e-09
4	N14_4	Ttr	0.656044	0.49	0.637	4.17472e-13	9.08127e-09
4	N14_4	Anxa4	0.709568	0.503	0.265	5.86641e-13	1.27612e-08
4	N14_4	BC023829	0.688623	0.544	0.249	6.74045e-13	1.46625e-08
4	N14_4	Rock1	0.681551	0.611	0.384	7.67394e-13	1.66931e-08
4	N14_4	Stxbp5l	0.770113	0.262	0.048	9.3797e-13	2.04037e-08
4	N14_4	Ffar2	0.749912	0.711	0.417	9.47903e-13	2.06197e-08
4	N14_4	Necab2	0.541112	0.282	0.068	1.86211e-12	4.05065e-08
4	N14_4	Gatsl2	0.707715	0.383	0.122	2.53776e-12	5.52038e-08
4	N14_4	Ypel3	0.557803	0.664	0.387	3.2942e-11	7.16588e-07
4	N14_4	Lrp11	0.582163	0.255	0.057	8.62651e-11	1.87653e-06
4	N14_4	Uchl1	0.622277	0.262	0.07	1.10898e-10	2.41237e-06
4	N14_4	Sfxn2	0.570303	0.329	0.153	1.12385e-10	2.44471e-06
4	N14_4	Hspa4l	0.541791	0.268	0.087	1.26476e-10	2.75122e-06
4	N14_4	Pcyt1b	0.738347	0.389	0.157	1.45348e-10	3.16175e-06
4	N14_4	Krt7	0.666671	0.671	0.424	3.0889e-10	6.71929e-06
4	N14_4	Prdx5	0.499272	0.577	0.395	5.59931e-10	1.21802e-05
4	N14_4	Gck	0.439821	0.309	0.096	8.57558e-10	1.86545e-05
4	N14_4	Rgs17	0.67887	0.369	0.153	8.64499e-10	1.88054e-05
4	N14_4	Cdkn1b	0.598439	0.396	0.193	9.26738e-10	2.01593e-05
4	N14_4	Atp6v0b	0.563151	0.638	0.388	9.93511e-10	2.16119e-05
4	N14_4	Nbea	0.581603	0.336	0.137	1.63735e-09	3.56173e-05
4	N14_4	Npepl1	0.64228	0.362	0.205	2.06735e-09	4.49711e-05
4	N14_4	Ube2b	0.510835	0.799	0.609	3.29211e-09	7.16132e-05
4	N14_4	Pnmal2	0.607975	0.423	0.193	3.94825e-09	8.58863e-05
4	N14_4	Klhl7	0.580784	0.362	0.166	4.97058e-09	0.000108125
4	N14_4	Hist3h2ba	0.418645	0.342	0.186	5.24401e-09	0.000114073
4	N14_4	Gnptg	0.478013	0.43	0.217	6.17379e-09	0.000134298
4	N14_4	Pkdcc	0.608969	0.349	0.249	6.27744e-09	0.000136553
4	N14_4	Akr1c12	0.497097	0.262	0.084	6.75515e-09	0.000146945
4	N14_4	Akr1c19	0.640652	0.342	0.192	7.96969e-09	0.000173365
4	N14_4	Cltb	0.438122	0.329	0.177	1.11164e-08	0.000241815
4	N14_4	Rogdi	0.583906	0.403	0.209	1.12365e-08	0.000244428
4	N14_4	Rap1gap2	0.546771	0.396	0.201	1.38337e-08	0.000300924
4	N14_4	Exoc7	0.699811	0.336	0.151	1.46392e-08	0.000318446
4	N14_4	Npdc1	0.609939	0.349	0.135	1.74242e-08	0.000379029
4	N14_4	Odf2	0.526015	0.262	0.106	1.95946e-08	0.000426242
4	N14_4	Irf2bp2	0.662263	0.268	0.131	2.69302e-08	0.000585814
4	N14_4	Gspt1	0.559863	0.604	0.516	2.8972e-08	0.000630228
4	N14_4	Glul	0.635674	0.376	0.211	3.01382e-08	0.000655596
4	N14_4	Fam216a	0.470273	0.409	0.276	3.15541e-08	0.000686396
4	N14_4	Elavl4	0.519734	0.255	0.074	3.46677e-08	0.000754127
4	N14_4	Maged1	0.364654	0.738	0.664	7.58915e-08	0.00165087
4	N14_4	Kmt2a	0.527556	0.436	0.254	7.912e-08	0.0017211
4	N14_4	Gprasp1	0.450023	0.349	0.225	1.25341e-07	0.00272655
4	N14_4	Dctn3	0.467477	0.577	0.433	1.28734e-07	0.00280035
4	N14_4	Smap2	0.484047	0.302	0.135	1.45856e-07	0.0031728
4	N14_4	Igsf8	0.54904	0.456	0.279	2.52035e-07	0.00548251
4	N14_4	Rasd1	0.720751	0.268	0.131	2.58252e-07	0.00561776
4	N14_4	Ankrd12	0.515043	0.289	0.134	2.69565e-07	0.00586384
4	N14_4	Sh3kbp1	0.596807	0.262	0.097	3.66891e-07	0.00798098
4	N14_4	Srpk2	0.554274	0.436	0.254	3.73378e-07	0.00812208
4	N14_4	Cacna1a	0.467358	0.255	0.084	3.94663e-07	0.00858511
4	N14_4	Zfp516	0.546711	0.268	0.108	4.27854e-07	0.00930711
4	N14_4	0610011F06Rik	0.486489	0.443	0.278	4.31585e-07	0.00938827
4	N14_4	Gdi1	0.409986	0.43	0.247	5.28397e-07	0.0114942
4	N14_4	Syt7	0.332886	0.315	0.129	5.65658e-07	0.0123048
4	N14_4	Pgrmc1	0.539094	0.369	0.231	5.81492e-07	0.0126492
4	N14_4	Golim4	0.368292	0.383	0.254	5.95701e-07	0.0129583
4	N14_4	Sec61b	0.441445	0.718	0.589	6.02032e-07	0.013096
4	N14_4	Ctsf	0.542395	0.423	0.206	6.20899e-07	0.0135064
4	N14_4	Bax	0.550277	0.497	0.331	7.29375e-07	0.0158661
4	N14_4	Pdx1	0.514387	0.369	0.27	1.01622e-06	0.0221059
4	N14_4	Nkx2-2	0.426008	0.732	0.513	1.4723e-06	0.032027
4	N14_4	Atp8b1	0.508832	0.362	0.177	1.81547e-06	0.0394919
4	N14_4	Pclo	0.504693	0.436	0.238	1.88164e-06	0.0409313
4	N14_4	Atp6v1b2	0.504893	0.342	0.212	2.03828e-06	0.0443387
4	N14_4	Pvrl3	0.511826	0.262	0.163	2.22888e-06	0.0484848
4	N14_4	Arpc5	0.417362	0.698	0.568	2.31567e-06	0.0503727
4	N14_4	Meis2	0.483179	0.423	0.323	2.35952e-06	0.0513265
4	N14_4	Prkar1a	0.400226	0.658	0.542	2.696e-06	0.058646
4	N14_4	Atp6v0d1	0.451942	0.396	0.231	2.82049e-06	0.0613541
4	N14_4	Sh3glb1	0.290841	0.51	0.391	3.18199e-06	0.0692179
4	N14_4	Kdm5a	0.524868	0.456	0.324	3.33979e-06	0.0726504
4	N14_4	Maged2	0.57372	0.275	0.273	3.71014e-06	0.0807068
4	N14_4	Kdm7a	0.481889	0.403	0.233	3.80453e-06	0.0827599
4	N14_4	Selk	0.364148	0.611	0.499	3.88489e-06	0.084508
4	N14_4	Fndc3a	0.435739	0.47	0.326	4.04349e-06	0.087958
4	N14_4	Snx4	0.360028	0.436	0.298	4.04551e-06	0.088002
4	N14_4	Pbxip1	0.595774	0.268	0.124	5.76929e-06	0.125499
4	N14_4	Rnf6	0.451889	0.356	0.251	6.23335e-06	0.135594
4	N14_4	Rsrc2	0.25861	0.678	0.544	6.38997e-06	0.139001
4	N14_4	Ptov1	0.403646	0.604	0.483	6.40163e-06	0.139255
4	N14_4	Immp1l	0.440034	0.409	0.285	6.50372e-06	0.141475
4	N14_4	Hagh	0.349332	0.349	0.193	6.55189e-06	0.142523
4	N14_4	Phip	0.483278	0.557	0.427	6.63221e-06	0.14427
4	N14_4	Elof1	0.474762	0.577	0.414	6.86292e-06	0.149289
4	N14_4	Hmgcr	0.447622	0.383	0.227	7.86193e-06	0.171021
4	N14_4	Dst	0.510757	0.409	0.234	7.89902e-06	0.171827
4	N14_4	Dnmt3a	0.431185	0.577	0.506	9.65057e-06	0.209929
4	N14_4	Usf2	0.432679	0.255	0.166	1.07001e-05	0.232759
4	N14_4	Cplx2	0.428785	0.557	0.349	1.25708e-05	0.273453
4	N14_4	Atp6v1e1	0.392184	0.53	0.382	1.267e-05	0.275611
4	N14_4	Itm2c	0.442278	0.383	0.267	1.34018e-05	0.29153
4	N14_4	Pafah1b1	0.410079	0.644	0.522	1.35534e-05	0.294828
4	N14_4	Rph3al	0.438246	0.591	0.381	1.37128e-05	0.298295
4	N14_4	Klc3	0.326087	0.268	0.148	1.41972e-05	0.308832
4	N14_4	Cbfa2t2	0.272394	0.275	0.176	1.53153e-05	0.333154
4	N14_4	Alcam	0.443618	0.322	0.188	1.84953e-05	0.402329
4	N14_4	Pax4	0.482973	0.483	0.31	1.92712e-05	0.419206
4	N14_4	Rev3l	0.44638	0.309	0.208	2.04373e-05	0.444572
4	N14_4	Tmx1	0.408415	0.383	0.222	2.33909e-05	0.508822
4	N14_4	Stat3	0.490182	0.255	0.113	2.3411e-05	0.50926
4	N14_4	Tusc3	0.358476	0.295	0.188	2.53359e-05	0.551132
4	N14_4	Golgb1	0.253023	0.477	0.398	2.75248e-05	0.598746
4	N14_4	Eif2b2	0.43276	0.322	0.208	2.75966e-05	0.600308
4	N14_4	Mien1	0.456094	0.503	0.372	2.85233e-05	0.620467
4	N14_4	Dynlt1-ps1	0.489248	0.369	0.227	3.03418e-05	0.660025
4	N14_4	Rcn1	0.385312	0.349	0.279	3.09214e-05	0.672633
4	N14_4	Mob4	0.354218	0.483	0.394	3.50319e-05	0.762049
4	N14_4	Gm1821	0.393288	0.517	0.379	3.58295e-05	0.779399
4	N14_4	Desi1	0.440324	0.268	0.131	3.5953e-05	0.782085
4	N14_4	Serinc1	0.402037	0.591	0.427	3.70981e-05	0.806995
4	N14_4	Ubc	0.447775	0.517	0.403	3.924e-05	0.853588
4	N14_4	Cdk5	0.380679	0.255	0.148	4.00537e-05	0.871287
4	N14_4	Gabarapl2	0.408608	0.403	0.256	4.5363e-05	0.986781
4	N14_4	Rnf130	0.38388	0.342	0.215	4.79904e-05	1
4	N14_4	Pik3r1	0.431135	0.456	0.282	4.88388e-05	1
4	N14_4	Casz1	0.424907	0.289	0.142	5.24314e-05	1
4	N14_4	Srp14	0.362426	0.691	0.557	5.34198e-05	1
4	N14_4	Cdk8	0.431007	0.275	0.157	5.3493e-05	1
4	N14_4	Ttll7	0.424297	0.275	0.132	5.56715e-05	1
4	N14_4	Fip1l1	0.350259	0.497	0.376	5.84321e-05	1
4	N14_4	Rsbn1	0.373969	0.275	0.185	6.01935e-05	1
4	N14_4	Senp6	0.444453	0.544	0.44	6.1745e-05	1
4	N14_4	Pja2	0.329817	0.376	0.262	6.71915e-05	1
4	N14_4	Eif4g3	0.311789	0.436	0.299	7.33114e-05	1
4	N14_4	Gnl3l	0.285107	0.295	0.182	8.02947e-05	1
4	N14_4	Btg2	0.299629	0.785	0.608	8.28349e-05	1
4	N14_4	Atp6v1h	0.331493	0.262	0.224	8.6943e-05	1
4	N14_4	Yipf3	0.296631	0.289	0.224	8.70191e-05	1
4	N14_4	Gabarap	0.305572	0.732	0.645	8.70839e-05	1
4	N14_4	Armc8	0.343401	0.262	0.14	8.98053e-05	1
4	N14_4	Atp2a2	0.402587	0.329	0.231	9.03415e-05	1
4	N14_4	Tmem57	0.3064	0.396	0.27	0.000100629	1
4	N14_4	Txndc12	0.35511	0.45	0.326	0.000104327	1
4	N14_4	Bbip1	0.377901	0.329	0.231	0.000107747	1
4	N14_4	Cfap20	0.412589	0.45	0.331	0.000113464	1
4	N14_4	Baz2b	0.394306	0.443	0.327	0.000115376	1
4	N14_4	Eml4	0.411666	0.389	0.32	0.000119749	1
4	N14_4	Ubl3	0.350946	0.443	0.318	0.000123829	1
4	N14_4	Cd164	0.294124	0.577	0.453	0.000127418	1
4	N14_4	Pdk3	0.422163	0.289	0.161	0.000135865	1
4	N14_4	2310022B05Rik	0.252738	0.329	0.222	0.000142018	1
4	N14_4	Safb2	0.340161	0.416	0.317	0.000178511	1
4	N14_4	Grb2	0.331723	0.349	0.301	0.000191913	1
4	N14_4	Zbtb20	0.448478	0.289	0.164	0.000211395	1
4	N14_4	Jagn1	0.345586	0.362	0.308	0.000215507	1
4	N14_4	Camk2n1	0.324136	0.51	0.344	0.000218192	1
4	N14_4	Tgoln1	0.319833	0.289	0.169	0.000233872	1
4	N14_4	Nkx6-1	0.365294	0.705	0.584	0.000237185	1
4	N14_4	Cox7a2l	0.357776	0.597	0.506	0.000241645	1
4	N14_4	Gnai2	0.302237	0.503	0.395	0.000242538	1
4	N14_4	Rnase4	0.288927	0.302	0.32	0.00025621	1
4	N14_4	Mad2l2	0.337053	0.275	0.193	0.000262618	1
4	N14_4	Manf	0.360062	0.483	0.439	0.000266056	1
4	N14_4	Tnrc6a	0.279928	0.396	0.295	0.000273384	1
4	N14_4	Suv420h1	0.29487	0.315	0.23	0.000274616	1
4	N14_4	Zfp638	0.362358	0.43	0.347	0.000282194	1
4	N14_4	Sfr1	0.315451	0.564	0.539	0.000287307	1
4	N14_4	BC005537	0.391909	0.436	0.352	0.000307521	1
4	N14_4	Dpy30	0.361566	0.544	0.429	0.000311322	1
4	N14_4	Rwdd4a	0.329979	0.309	0.219	0.000336492	1
4	N14_4	Jund	0.411511	0.591	0.439	0.000337242	1
4	N14_4	Slmo2	0.303598	0.362	0.267	0.000349355	1
4	N14_4	Gstz1	0.370602	0.45	0.308	0.000355564	1
4	N14_4	Arpc1a	0.260681	0.658	0.533	0.000370312	1
4	N14_4	Gripap1	0.265688	0.342	0.231	0.000372983	1
4	N14_4	Dnaja1	0.285177	0.611	0.529	0.000373854	1
4	N14_4	Ppp1cb	0.313905	0.544	0.456	0.000432217	1
4	N14_4	Syt13	0.336676	0.45	0.282	0.000440057	1
4	N14_4	Arpc5l	0.288017	0.416	0.359	0.000447137	1
4	N14_4	Napa	0.294017	0.409	0.304	0.000463539	1
4	N14_4	Rsrp1	0.281861	0.678	0.619	0.000478823	1
4	N14_4	Zcrb1	0.350976	0.591	0.467	0.00049868	1
4	N14_4	Arrdc4	0.358519	0.362	0.234	0.000508508	1
4	N14_4	Dnpep	0.331815	0.275	0.215	0.000517765	1
4	N14_4	Atg3	0.415436	0.403	0.308	0.000520152	1
4	N14_4	Phf3	0.310254	0.362	0.272	0.000534308	1
4	N14_4	Tcf25	0.327935	0.604	0.523	0.000574003	1
4	N14_4	Dynll2	0.315059	0.503	0.416	0.000615132	1
4	N14_4	Mef2a	0.391297	0.302	0.179	0.00062736	1
4	N14_4	Pde1c	0.33189	0.369	0.246	0.000634763	1
4	N14_4	Txnip	0.348778	0.604	0.535	0.000673591	1
4	N14_4	Shoc2	0.307133	0.282	0.211	0.000694549	1
4	N14_4	Pld3	0.297279	0.289	0.179	0.00070998	1
4	N14_4	Eps8	0.348405	0.309	0.205	0.000722298	1
4	N14_4	Trappc1	0.290301	0.47	0.362	0.000736313	1
4	N14_4	Gnb2	0.289389	0.799	0.67	0.000793536	1
4	N14_4	2310036O22Rik	0.381391	0.51	0.404	0.000794105	1
4	N14_4	Acbd5	0.3631	0.282	0.19	0.000826422	1
4	N14_4	Tssc4	0.311755	0.282	0.215	0.000839624	1
4	N14_4	Kmt2e	0.319637	0.483	0.43	0.000839933	1
4	N14_4	Gpatch8	0.331941	0.309	0.234	0.000869315	1
4	N14_4	Ap3d1	0.27835	0.302	0.238	0.000873697	1
4	N14_4	Mrfap1	0.333606	0.752	0.65	0.000887007	1
4	N14_4	Prcc	0.279768	0.282	0.167	0.0009525	1
4	N14_4	Acadvl	0.357113	0.268	0.182	0.000964529	1
4	N14_4	Limd2	0.251387	0.336	0.323	0.000999411	1
4	N14_4	Ppp1r11	0.333725	0.302	0.24	0.00101298	1
4	N14_4	Efcab1	0.331423	0.315	0.176	0.00106561	1
4	N14_4	Nckap1	0.34214	0.268	0.179	0.00109834	1
4	N14_4	Sqstm1	0.358327	0.51	0.366	0.0011019	1
4	N14_4	Gnaq	0.283728	0.322	0.225	0.00111895	1
4	N14_4	Strbp	0.273575	0.49	0.379	0.00116357	1
4	N14_4	Ccnt2	0.322015	0.275	0.18	0.0011781	1
4	N14_4	Crb3	0.394156	0.295	0.211	0.00118353	1
4	N14_4	Cmip	0.367948	0.463	0.317	0.00127993	1
4	N14_4	Kif1b	0.33539	0.396	0.337	0.00135181	1
4	N14_4	Fxyd3	0.349949	0.423	0.353	0.00136337	1
4	N14_4	Usp15	0.280105	0.289	0.222	0.00141949	1
4	N14_4	Rhob	0.330598	0.295	0.222	0.00143763	1
4	N14_4	Hsf2	0.299928	0.255	0.17	0.00143805	1
4	N14_4	Uso1	0.325752	0.262	0.195	0.00144754	1
4	N14_4	Smarca1	0.342564	0.262	0.249	0.00154068	1
4	N14_4	Chmp2a	0.263853	0.49	0.439	0.00159409	1
4	N14_4	Kif5b	0.283375	0.631	0.589	0.00163075	1
4	N14_4	Cyth2	0.267614	0.423	0.33	0.00166846	1
4	N14_4	Usp34	0.258519	0.349	0.302	0.0016879	1
4	N14_4	Tmem30a	0.31683	0.416	0.326	0.00170745	1
4	N14_4	Qdpr	0.388831	0.443	0.305	0.00171283	1
4	N14_4	Ubxn1	0.31297	0.517	0.453	0.0017437	1
4	N14_4	Saraf	0.316509	0.376	0.289	0.00176721	1
4	N14_4	Slc35b1	0.282773	0.369	0.259	0.00182855	1
4	N14_4	Clk1	0.289869	0.517	0.407	0.00188141	1
4	N14_4	Tmem50a	0.300465	0.577	0.49	0.00192004	1
4	N14_4	Yipf4	0.264809	0.409	0.315	0.00201727	1
4	N14_4	Zmynd11	0.254103	0.55	0.446	0.00211275	1
4	N14_4	Zmym5	0.345538	0.362	0.246	0.00212021	1
4	N14_4	Chfr	0.358588	0.255	0.173	0.00218978	1
4	N14_4	Gatad2b	0.281917	0.255	0.192	0.00231446	1
4	N14_4	Spint1	0.270659	0.403	0.31	0.00235923	1
4	N14_4	Pja1	0.334595	0.282	0.222	0.00238677	1
4	N14_4	Tcaf1	0.290924	0.342	0.217	0.00251576	1
4	N14_4	Gm10320	0.312837	0.262	0.164	0.00254237	1
4	N14_4	Pycr2	0.341559	0.376	0.27	0.00264438	1
4	N14_4	Rbpms	0.312513	0.349	0.308	0.00271317	1
4	N14_4	Vps37a	0.251961	0.389	0.272	0.00290015	1
4	N14_4	Yy1	0.281656	0.423	0.376	0.00302854	1
4	N14_4	Sf3b6	0.257155	0.597	0.523	0.00303902	1
4	N14_4	Sec13	0.255222	0.436	0.359	0.00310898	1
4	N14_4	Krt8	0.331438	0.631	0.532	0.00324104	1
4	N14_4	Ago2	0.309626	0.255	0.17	0.00329674	1
4	N14_4	Ginm1	0.299413	0.477	0.366	0.00341128	1
4	N14_4	1110012L19Rik	0.381092	0.336	0.251	0.00349858	1
4	N14_4	Alg2	0.286013	0.315	0.218	0.0035383	1
4	N14_4	Use1	0.250486	0.369	0.342	0.00378481	1
4	N14_4	Mkrn1	0.287977	0.295	0.217	0.00391368	1
4	N14_4	Dmtf1	0.282053	0.309	0.221	0.00412598	1
4	N14_4	Atp6v1d	0.263795	0.396	0.312	0.00422421	1
4	N14_4	Cnot4	0.26456	0.369	0.267	0.00440949	1
4	N14_4	Srpr	0.262208	0.369	0.278	0.00456735	1
4	N14_4	Timm17a	0.265368	0.436	0.349	0.00478537	1
4	N14_4	Ndufv3	0.263161	0.503	0.461	0.00483619	1
4	N14_4	Rad21	0.321131	0.611	0.465	0.00492768	1
4	N14_4	Tax1bp1	0.286454	0.732	0.667	0.00515405	1
4	N14_4	Ralbp1	0.313032	0.456	0.411	0.00516606	1
4	N14_4	Fxr1	0.266805	0.523	0.43	0.00584574	1
4	N14_4	Nisch	0.268595	0.483	0.41	0.0058581	1
4	N14_4	Mysm1	0.307715	0.275	0.206	0.00608588	1
4	N14_4	Hpcal1	0.332948	0.295	0.25	0.00622128	1
4	N14_4	Upf2	0.367451	0.289	0.211	0.00644252	1
4	N14_4	Uqcc3	0.254559	0.295	0.241	0.0064665	1
4	N14_4	Gabarapl1	0.3554	0.315	0.231	0.00664909	1
4	N14_4	Prr13	0.288655	0.383	0.333	0.00686142	1
4	N14_4	Adipor1	0.339759	0.362	0.299	0.00695787	1
4	N14_4	Zbtb7a	0.303418	0.416	0.282	0.00736725	1
4	N14_4	R3hdm1	0.305685	0.322	0.278	0.00755065	1
4	N14_4	Gse1	0.280827	0.289	0.179	0.0077202	1
4	N14_4	Srp72	0.26646	0.497	0.423	0.00784379	1
4	N14_4	Mga	0.291708	0.255	0.198	0.00787726	1
4	N14_4	Uba5	0.254324	0.315	0.25	0.00853013	1
4	N14_4	Atg12	0.309755	0.295	0.205	0.00927085	1
4	N14_4	Rnf167	0.270641	0.289	0.222	0.009427	1
4	N14_4	Zc3h15	0.294285	0.43	0.372	0.00959395	1
4	N14_4	Cirbp	0.254508	0.329	0.281	0.00966043	1
4	N14_4	Rabac1	0.265649	0.322	0.278	0.00995225	1
