# Supplementary material for: Endocrine lineage biases arise in temporally distinct endocrine progenitors during pancreatic morphogenesis
Source: Nat Commun. 2018 Aug 22;9:3356. doi: 10.1038/s41467-018-05740-1 (PMC6105717; doi:10.1038/s41467-018-05740-1)
Supplement: Supplementary file 6 — Supplementary Data 3 [file 41467_2018_5740_MOESM6_ESM.xlsx]

## Sheet: Sheet1
Supplementary Data 3. Kinetic clusters of genes changing in e14.5 Ngn3+ cells over pseudotime.
gene	cluster number
Mt1	1
Spp1	1
Mt2	1
H19	1
Ttr	1
Ptn	1
Adamts1	1
Col3a1	1
Apoe	1
Lgals1	1
Dbi	1
Atp1b1	1
Sparc	1
Col1a2	1
Vim	1
Mest	1
Mgst1	1
Igf2	1
Clu	1
Clps	1
Gsta3	1
Krt18	1
Hes1	1
Wfdc2	1
Anxa2	1
Tinagl1	1
Rplp1	1
Itm2a	1
Mif	1
Cldn3	1
Rps2	1
Aldh1b1	1
Cldn10	1
1700011H14Rik	1
S100a11	1
Id1	1
Cdkn1c	1
Cxcl12	1
Epcam	1
Cyr61	1
Gpx1	1
Dcdc2a	1
Sparcl1	1
Cd24a	1
Sox9	1
Id2	1
Sfrp1	1
Ccnd1	1
Cdh1	1
Habp2	1
Hspa5	1
Col1a1	1
Gpc3	1
Rpl13	1
Rbp1	1
Rpl32	1
Rps12	1
Acot1	1
Igf1	1
Ambp	1
Ehf	1
2018-09-11	1
Npm1	1
Prdx1	1
Hspe1	1
Rps9	1
Ptma	1
Myl12b	1
S100a10	1
Serpinh1	1
Hist1h2bc	1
Bicc1	1
Rpl12	1
Akap12	1
Zfp36l1	1
Rps26	1
Tagln2	1
Tgfbi	1
B2m	1
Smtnl2	1
Rps19	1
Rps18	1
Csrp2	1
Rpl3	1
Rps8	1
Lyz2	1
Sdc4	1
Id3	1
BC006965	1
Ccdc34	1
Cdh11	1
Rps3	1
Wfdc15b	1
Igfbp4	1
Ppia	1
Rps5	1
S100a6	1
Fstl1	1
Smco4	1
Crip1	1
Cmtm8	1
Tpm1	1
Idh2	1
Scd2	1
Rplp0	1
Phlda1	1
Cat	1
Hmgb1	1
Slc40a1	1
Rpl11	1
Dctpp1	1
Tcf21	1
Hmga2	1
Ugt2b34	1
Plagl1	1
Rps27a	1
Rps17	1
Rpl39	1
Kif15	1
Gm16551	1
Nr2f2	1
Fkbp3	1
Ccnd2	1
Siva1	1
Txn1	1
Dcn	1
Fth1	1
Rpsa	1
Rps4x	1
Gng11	1
Rpl22l1	1
Ranbp1	1
Rps20	1
Nop10	1
Rpl23a	1
Grin3a	1
Rps7	1
Vnn1	1
Tmsb10	1
Pebp1	1
Adamts9	1
Smoc1	1
Hpgd	1
Rpl8	1
Rpl36a	1
Rps21	1
Hsp90b1	1
Igfbp5	1
Rpl13a	1
Rps11	1
Erich5	1
Nudt19	1
Anapc13	1
Rpl17	1
Pfn1	1
Cnn2	1
Nrp1	1
Sptssa	1
Pamr1	1
Hhex	1
Igfbp3	1
S100a16	1
Slc39a10	1
Gas1	1
Grb10	1
H2afv	1
Apoc1	1
Lamb1	1
Rpl23	1
Nrep	1
Rps15	1
Eno1	1
Rps10	1
Rps29	1
Emp3	1
Col5a2	1
Rpl31	1
Isoc1	1
Mfap2	1
Ttyh1	1
Rplp2	1
Dab2	1
Hddc2	1
Enpp2	1
Ces1d	1
Mcm6	1
Tnfaip8	1
Gnb2l1	1
Pdzk1ip1	1
Snrpd1	1
Col18a1	1
Onecut1	1
Atox1	1
Rest	1
Vps36	1
Galk1	1
Lamc1	1
Barx1	1
Ezh2	1
Rbbp7	1
Egfl7	1
Mmp2	1
Cdca7l	1
Rps24	1
Myl12a	1
Cyb5a	1
Cbx5	1
Mesdc2	1
Kitl	1
Rpl38	1
Plin3	1
Dnm3os	1
Canx	1
Ybx1	1
Cdca7	1
Ppic	1
Rps27	1
Plk2	1
Fxyd2	1
Hdgf	1
Fmo2	1
Anxa5	1
Utrn	1
Tkt	1
Mrpl42	1
Sphk1	1
Rps16	1
1190002F15Rik	1
Sf3b5	1
H3f3b	1
Capg	1
Mthfd1	1
Rpl27a	1
Wls	1
Nrk	1
Rpl41	1
Kcnk1	1
Nfia	1
Decr1	1
Phgdh	1
Ccdc23	1
Pabpc1	1
Rpl22	1
Pdia6	1
Cmc2	1
Gap43	1
Smoc2	1
Slfn9	1
Rps15a	1
Arpc1b	1
Prdx6	1
AV026068	1
Mtap	1
Gpx8	1
Dlgap5	1
Tpm2	1
Kazald1	1
Dnajc3	1
Clca3a1	1
Rpl21	1
Hprt	1
Melk	1
Rpl10	1
Col2a1	1
Sfxn1	1
Cald1	1
Eif4ebp1	1
Mgll	1
Eef1d	1
Rrbp1	1
Wwc1	1
Lsp1	1
Txndc5	1
Rcn3	1
Pdlim1	1
Polr2f	1
Park7	1
Prss8	1
Tmpo	1
Rbms3	1
Acadm	1
Hmgb3	1
Prss23	1
Tfrc	1
Litaf	1
Fkbp9	1
Gnl3	1
Ezr	1
Mboat1	1
Nfib	1
Ldb2	1
Fgfr2	1
Lsm4	1
Sbspon	1
Prkcdbp	1
Hebp1	1
Rps3a1	1
Nes	1
Dnajc9	1
Flrt2	1
Ccdc80	1
Rpl37	1
Srm	1
Fam3c	1
Spon1	1
Acaa2	1
Adk	1
Fam159a	1
Col27a1	1
Postn	1
Cd81	1
Dap	1
Tspo	1
Eef1a1	1
Rps13	1
Sdsl	1
Atp5j	1
Mesdc1	1
Arf4	1
Rpl35	1
Ctrb1	2
Cpa1	2
Hbb-bs	2
Hba-a1	2
Pnliprp1	2
Hbb-bt	2
Cpa2	2
Ube2c	2
Hmgb2	2
Cenpf	2
Tuba1b	2
Tubb5	2
Mki67	2
Serpina6	2
Arl6ip1	2
Smc4	2
Birc5	2
Cdk1	2
Kif23	2
Alb	2
Cenpa	2
Hmmr	2
Ccnb1	2
Cdc20	2
Cenpe	2
Tpx2	2
Prc1	2
Afp	2
Ncl	2
2810417H13Rik	2
Tuba1c	2
Nusap1	2
Incenp	2
Spink1	2
Ccnb2	2
Ccna2	2
Gc	2
Cdca8	2
H2afx	2
Ifitm3	2
Spc25	2
Ldha	2
Smc2	2
Tubb4b	2
Kif11	2
2700094K13Rik	2
Cdca3	2
Kif20b	2
Cela1	2
Ckap2l	2
Aspm	2
Nucks1	2
Tacc3	2
Dut	2
Nupr1	2
Cks1b	2
Spc24	2
Dek	2
Tyms	2
Car2	2
Ckap2	2
Dtymk	2
Bub1	2
Lig1	2
Apoa2	2
Knstrn	2
Pbk	2
Anln	2
Plk1	2
Casc5	2
Ncapg	2
Aurkb	2
Rrm2	2
Kif4	2
Esco2	2
Gmnn	2
Sgol2a	2
Hspd1	2
Serpini2	2
Mis18bp1	2
Nr5a2	2
Prdx4	2
Gstm1	2
Amy2b	2
Gja1	2
Kif20a	2
Kif2c	2
Blvrb	2
Racgap1	2
Banf1	2
Apoa1	2
P2rx1	2
Bub1b	2
Lmnb1	2
Kif22	2
Fabp5	2
Ran	2
Psat1	2
Cenpw	2
Fkbp4	2
Rbpjl	2
Cel	2
Cep55	2
Dhfr	2
Lyar	2
C1qbp	2
Ppa1	2
Gamt	2
Ect2	2
Pcna	2
Dbf4	2
Tk1	2
Nuf2	2
Nop58	2
Fam64a	2
Kif18a	2
Fkbp11	2
Cdc25c	2
Cdca2	2
Ssrp1	2
Anp32b	2
Dkc1	2
Atad2	2
Gjb1	2
Hjurp	2
Hells	2
Reep5	2
Cpn1	2
Cenpk	2
C330027C09Rik	2
Prr11	2
Cenph	2
Rps27l	2
Rangap1	2
Aurka	2
Ska1	2
Zeb2	2
Fbxo5	2
Prim1	2
Sgol1	2
Nasp	2
Sod1	2
Hint1	2
Ndc80	2
Ska2	2
Arhgap11a	2
Cck	3
Neurog3	3
Tmsb4x	3
Ttll6	3
Gadd45a	3
Mdk	3
Btbd17	3
Btg2	3
Cdkn1a	3
Tox3	3
Selm	3
Igfbpl1	3
Pax4	3
Olfm1	3
Ffar2	3
Myt1	3
Aplp1	3
Nkx2-2	3
Rph3al	3
Rfx6	3
Nkx6-1	3
Camk2n1	3
Hes6	3
mt-Rnr2	3
Cnot6l	3
Miat	3
Syt13	3
Gadd45g	3
Krt7	3
Tubb3	3
Ppp1r14a	3
Tecr	3
Ypel3	3
Zdbf2	3
Kirrel2	3
Pclo	3
Marcks	3
Smarcd2	3
Spint2	3
BC023829	3
Neurod2	3
Nhlh1	3
Cbfa2t3	3
Ctsf	3
Gpx2	3
Upp1	3
Cyb5r3	3
Hpca	3
Cotl1	3
Gm8773	3
Amotl2	3
Tbc1d9	3
Ly6e	3
1110012L19Rik	3
Grasp	3
Nefm	3
Mfng	3
Gspt1	3
Gdap1l1	3
Igsf8	3
Gdpd1	3
Mtch1	3
Cplx2	3
Mrfap1	3
Cd63	3
Rgs17	3
Pde1c	3
C2cd4b	3
Kdm1a	3
Atp6v0b	3
Syt7	3
Dst	3
Gfra3	3
Krtap17-1	3
Mfap4	3
Actb	3
Dbn1	3
Rbfox3	3
Txnip	3
Trp53i11	3
Tecpr1	3
Insm1	3
Mpzl1	3
Tpst2	3
Rnf6	3
Qdpr	3
Pik3r1	3
Lrpap1	3
Ttc28	3
Pdk3	3
Txndc12	3
Gnptg	3
Epb42	3
Casz1	3
Stard10	3
Psmc2	3
Rcor2	3
Klc3	3
2010107G23Rik	3
App	3
Map3k15	3
Sulf2	3
Megf11	3
Cdc14b	3
Pdap1	3
Tmem184a	3
Gck	3
Rgs16	3
Rab15	3
Drap1	3
Gdi1	3
Stxbp1	3
Ttll7	3
Serinc2	3
Myef2	3
Vasp	3
Fxyd3	3
Lipg	3
Vps37a	3
Snrk	3
Serpini1	3
Grin2c	3
Krt19	3
Serping1	3
Fndc3a	3
Pla2g2f	3
Sh3bgrl3	3
Tff3	3
Atg3	3
Dner	3
Chd4	3
Inppl1	3
Atp6v0d1	3
Tmem59	3
Cxxc5	3
Acly	3
Plk3	3
Fyttd1	3
Insrr	3
Pkib	3
Spock2	3
Sct	3
2410006H16Rik	3
Ddit4	3
St3gal6	3
Gm42637	3
Cer1	3
Chd7	3
Swt1	3
Ndrg1	3
Spint1	3
Dll3	3
Ddx5	3
Prox1	3
Serinc1	3
Rybp	3
Cep170	3
Slc36a1	3
Fam174b	3
Ginm1	3
Glrx	3
Fbxl16	3
Lrrc42	3
Bhlhe23	3
Sqstm1	3
Mxi1	3
Cpt2	3
Sema3g	3
Cib1	3
Vps37b	3
Lmna	3
Tmem176b	3
Acadsb	3
Eif5b	3
Tmbim1	3
Cbfa2t2	3
Pard3	3
Stox1	3
Trib1	3
Hpcal1	3
Arpc5	3
Atp8b1	3
Cd164l2	3
Rnf114	3
D630036G22Rik	3
Slc29a1	3
Arf5	3
Mad2l2	3
Rab3d	3
Selk	3
Ppp3ca	3
Sult2b1	3
1600014C10Rik	3
Cep63	3
Alg2	3
Dab1	3
2310022B05Rik	3
Dmpk	3
Dpysl4	3
Slc16a5	3
Ell2	3
Tmem206	3
Cstb	3
Lpar6	3
Ubl3	3
Foxa3	3
Wbp2	3
Ehbp1	3
Haus7	3
Cmip	3
Pcmtd2	3
Slc31a2	3
Gripap1	3
Clta	3
Ldb1	3
Eif4e3	3
Eif4g2	3
Dctn3	3
Plcxd3	3
Abcg1	3
Calm2	3
Cib2	3
Fam213b	3
Fgd2	3
Upk3bl	3
Kif1b	3
Nisch	3
Pick1	3
Yipf4	3
Mob4	3
Zfp703	3
Serpina1e	3
1700023F06Rik	3
Wdr47	3
Kdm5b	3
Ttyh2	3
Zbtb7a	3
Slc29a4	3
Rpl37a	3
Prodh2	3
Smarcc2	3
Rhobtb3	3
Tgfbr1	3
Chchd2	3
Efcab1	3
Ppp1r14b	3
Rsrc2	3
Bambi	3
Tmc4	3
Hbp1	3
Map1lc3a	3
Cyth2	3
Sh3glb1	3
Trp53inp1	3
Fam216a	3
Shfm1	3
Mmd2	3
F2r	3
Ccdc50	3
Bpnt1	3
Cd63-ps	3
Sftpc	3
Zfr	3
Rundc3a	3
Rbm39	3
Mcf2l	3
Sel1l	3
Kdm7a	3
Kcnb2	3
Ncor2	3
Arid4b	3
Sh2d5	3
Chga	4
Chgb	4
Gcg	4
Ghrl	4
Hbb-y	4
Ins2	4
Pyy	4
Iapp	4
Neurod1	4
Ins1	4
Rbp4	4
Gnas	4
Slc38a5	4
Cpe	4
Hmgn3	4
Fev	4
Pax6	4
Cacna2d1	4
Isl1	4
Malat1	4
Map1b	4
Bex2	4
Runx1t1	4
Peg10	4
Fam183b	4
Pcsk2	4
Pak3	4
Scg3	4
Gch1	4
Lhx1	4
Cryba2	4
Pam	4
Scgn	4
Pou3f4	4
Vwa5b2	4
Ece1	4
Prnp	4
Gast	4
St18	4
Hba-x	4
Glud1	4
Tmem27	4
Cldn4	4
1700086L19Rik	4
Pcsk1	4
Peg3	4
Mlxipl	4
Scg2	4
Prrg2	4
Emb	4
Tuba1a	4
Ptbp3	4
Rimbp2	4
Cystm1	4
Hepacam2	4
Ids	4
Tspan7	4
Mafb	4
Gars	4
Slc25a5	4
1810008I18Rik	4
Pim2	4
Mid1ip1	4
Arx	4
Celf3	4
Rap1b	4
Gng12	4
Gnao1	4
Atp2a3	4
Baiap3	4
Ptprn2	4
Lrpprc	4
Scg5	4
Gipr	4
Gatsl2	4
Dbpht2	4
Ubqln2	4
Gpx3	4
Zcchc18	4
Pcyt1b	4
Map9	4
Tm4sf4	4
Ngfrap1	4
Elavl4	4
Abcc8	4
Ube2b	4
Ap1s2	4
Necab2	4
Meis2	4
Slc35d3	4
Gip	4
Stxbp5l	4
Cxxc4	4
Rock1	4
Rab7	4
Npdc1	4
Trim35	4
Pnmal2	4
Gm43861	4
Pnmal1	4
Anxa4	4
Cadps	4
Tekt2	4
Bax	4
Rasd1	4
Rap1gap2	4
Jund	4
Akap17b	4
Papss2	4
Klhl7	4
Jun	4
Lhx1os	4
Mapre3	4
Rogdi	4
Mien1	4
Hmgcr	4
Vdr	4
Prdx5	4
Sphkap	4
Krt8	4
Lrp11	4
Pdx1	4
Exoc7	4
Uchl1	4
Cacna1a	4
Ank	4
Rem2	4
Npepl1	4
Cdkn1b	4
Stat3	4
Disp2	4
Pkdcc	4
Eml4	4
Hspa4l	4
Zfp516	4
Nol4	4
Tnnc1	4
Hdac6	4
Prkar1b	4
Gjd2	4
Glul	4
Ppp1r1a	4
Cdk8	4
Ocrl	4
Kit	4
Calm1	4
Cox7a2l	4
Irf2bp2	4
Il11	4
Rgag4	4
Irs4	4
Akr1c12	4
Syt5	4
Celf4	4
Ankrd44	4
Fam43a	4
Dnajc12	4
Kcnip3	4
Dusp18	4
Amigo2	4
Ica1	4
Gabarapl1	4
Fam46a	4
Jam3	4
Fhl2	4
Mboat4	4
Cacna1h	4
Camk2b	4
Chfr	4
1110008P14Rik	4
Ddc	4
Rassf3	4
Kmt2a	4
Gprasp1	4
Pgf	4
Atp6v1e1	4
H2-Q2	4
Cldn11	4
Nudt7	4
Mtmr7	4
Eml5	4
Irf2bpl	4
Tmie	4
Sec61b	4
Entpd3	4
Atp6v1b2	4
Lrp8	4
Rufy3	4
Nbea	4
Resp18	4
