# Supplementary material for: Endocrine lineage biases arise in temporally distinct endocrine progenitors during pancreatic morphogenesis
Source: Nat Commun. 2018 Aug 22;9:3356. doi: 10.1038/s41467-018-05740-1 (PMC6105717; doi:10.1038/s41467-018-05740-1)
Supplement: Supplementary file 7 — Supplementary Data 4 [file 41467_2018_5740_MOESM7_ESM.xlsx]

## Sheet: Sheet1
Supplementary Data 4. Comparison of genes changing in e14.5 mouse Ngn3+ cell maturation compared to human EP development.
Gene name	E-CADHERIN low at 9WD, biological rep1	E-CADHERIN low at 9WD, biological rep2	GP2- at 9WD, biological rep1	GP2- at 9WD, biological rep2	GP2- at 9WD, biological rep3	pvalue	cluster
Adgrg6	5.4978	5.7739	7.9095	8.2868	8.3438	0.00176616	1
Cyr61	4.6373	4.8472	7.7366	8.5937	8.4425	0.00239772	1
Shank2	5.1829	5.0879	6.6349	7.064	7.051	0.0032791	1
Trim28	5.039	5.2384	6.3728	6.8688	6.6629	0.00336939	1
S100a10	6.2987	6.092	8.5245	9.1719	9.4414	0.00457534	1
Ajuba	4.9605	5.1797	6.5566	7.179	7.2166	0.00527481	1
Ambp	3.8532	4.333	6.5407	7.3514	6.8607	0.00567333	1
Bub1	3.3468	3.1911	4.9605	5.1867	5.6739	0.00592593	1
Kif23	4.9965	5.3726	6.7429	7.1907	7.6296	0.00808712	1
Krt18	7.4805	7.3284	8.8645	8.8372	8.3564	0.00823634	1
Ppia	3.8381	4.1539	5.7637	5.795	5.1992	0.00832222	1
Plekha7	4.4757	4.2773	5.6462	5.2166	5.705	0.0084088	1
Cdh3	4.325	4.3889	6.6662	5.9945	6.2622	0.00852304	1
Cnn3	6.0447	6.1914	7.5896	8.3789	8.0547	0.00935103	1
Cdc42ep1	4.7901	5.0421	6.2904	6.1862	6.9035	0.0102637	1
Sema3c	6.5712	6.4987	8.3873	9.2411	9.1355	0.0113443	1
Ccnb2	5.0617	5.2583	6.5071	7.3351	7.2221	0.0115168	1
Myof	4.0529	3.7533	5.4096	4.8681	5.3937	0.0117145	1
Fgfr2	3.6985	4.2973	5.9828	6.9223	6.8954	0.0119303	1
Adamts1	3.9356	3.7381	5.2863	5.8528	6.2254	0.012028	1
Id1	4.0848	3.83	6.2506	5.4961	6.5721	0.0129714	1
Rpl17	4.7155	4.9182	6.2064	7.175	6.5466	0.0155248	1
Prc1	5.1549	5.5726	7.9835	8.3412	8.2583	0.0161741	1
Cdh1	7.8601	8.2843	9.784	10.0895	9.4564	0.0167971	1
Cenpf	6.3253	6.7807	7.8281	8.5712	8.9147	0.0172778	1
Rab27b	2.7682	2.5962	4.0963	3.4286	3.8233	0.0186106	1
Clic1	6.6585	6.7192	7.6155	7.4207	7.2019	0.0210205	1
Prss23	4.9353	5.2603	6.1382	6.2939	6.5509	0.0235262	1
Cmtm8	6.6948	6.8215	7.4746	7.1181	7.2566	0.0236895	1
Gdnf	2.814	2.6239	3.8731	3.6672	4.5055	0.0254994	1
Tgif1	4.522	4.4827	5.4057	5.8839	6.1492	0.0256702	1
Lamb1	7.7808	7.4633	8.9594	8.5507	8.764	0.0261662	1
H2afx	5.7067	5.4329	6.3964	6.3034	6.932	0.0266614	1
Nr5a2	5.4098	4.8689	7.5749	7.7069	7.2029	0.0285265	1
Naaladl2	3.4634	4.3963	7.2845	6.5227	7.6093	0.0312675	1
Dtymk	4.7002	3.9906	7.0277	6.3188	6.0169	0.0334318	1
Gstp1	8.2984	7.5596	9.6301	10.6163	10.2599	0.0344789	1
Litaf	4.6936	4.4267	5.0369	5.5467	5.66	0.0352878	1
Kif11	5.0318	5.1536	5.9526	6.6409	6.9657	0.0366905	1
Pdlim1	5.7022	5.4274	6.5709	7.4136	7.9119	0.0367056	1
Hebp1	6.045	5.5274	7.1407	7.0266	7.6957	0.0369136	1
Vim	5.9725	6.0194	6.4182	6.7768	6.9204	0.0388047	1
Csrp2	4.5762	4.1482	5.1942	6.4461	5.8918	0.040397	1
Pdgfa	4.5319	4.5718	5.9372	5.22	5.4618	0.0415184	1
Clu	6.2359	6.8199	8.6113	9.0024	9.0062	0.0428297	1
Wfdc2	4.073	4.8826	7.1971	6.4474	7.1702	0.0459493	1
Hmmr	4.2154	4.7688	6.3823	5.7146	5.9697	0.0459897	1
Fggy	4.147	4.5381	5.5909	5.6896	5.3084	0.0481143	1
Rara	4.2797	4.5899	4.9381	5.2515	5.4113	0.0483372	1
Sae1	5.1572	4.6952	6.4784	6.2773	5.9875	0.049907	1
Dhcr24	5.1197	5.1151	7.416	7.5078	7.3894	0.000226375	2
Notch1	4.2683	4.1343	6.8272	6.8547	6.3976	0.00109598	2
Rest	4.7554	4.6765	8.256	7.7987	7.7595	0.00150656	2
Srsf2	6.4145	6.3438	6.6812	6.8171	6.7748	0.00676067	2
Cdca3	3.7889	3.7686	5.5959	5.3964	5.0994	0.00793968	2
Zfp36l1	5.5197	5.517	7.8632	7.3027	7.2437	0.010075	2
Top2a	6.1265	5.5814	7.7444	8.321	8.5782	0.0133344	2
Anxa5	9.4033	9.4746	10.2911	10.8296	10.7494	0.0162101	2
Tmsb10	10.3307	10.2566	11.7616	11.317	11.2196	0.0171345	2
Rpl27a	4.8183	4.823	5.6462	5.4883	5.3234	0.0190075	2
Gpx8	3.1621	3.4125	6.0889	4.9549	5.1032	0.0192643	2
Spg20	4.8018	5.0324	5.4958	5.7573	5.8385	0.0239068	2
Rpl8	9.4477	9.5546	10.2622	10.2261	10.1879	0.0240546	2
Cyb5a	8.9514	8.6346	9.55	9.9787	10.0006	0.0245071	2
Rps19	10.684	10.5626	11.1517	11.2429	11.1369	0.0273811	2
Bub1b	4.0481	4.1294	5.7973	7.1454	7.1354	0.0274829	2
Gnb2l1	10.5909	10.7511	11.2812	11.2682	11.0874	0.0275888	2
Ccna2	4.3964	4.4023	5.7191	6.7128	6.8557	0.0296293	2
Rpl6	4.1578	4.0619	4.7809	4.6771	4.3844	0.0384975	2
Kif20b	4.1355	4.5874	5.113	5.7488	6.0792	0.0390392	2
Mrps14	4.789	4.5227	5.5499	5.0642	5.6764	0.0431619	2
Tpx2	4.8991	5.452	6.6305	6.6081	7.1696	0.0436995	2
Sparc	4.1911	4.7129	5.2616	5.8401	6.2955	0.0455058	2
Tyms	6.0577	5.3639	7.1122	7.6033	7.9551	0.0492685	2
Txndc12	6.1158	6.0958	6.3804	6.3617	6.3459	0.000721955	3
Mcf2l	5.4243	5.4663	4.7213	4.7839	4.8584	0.000928931	3
Usf2	6.4486	6.5137	5.8172	5.9175	5.9717	0.00190654	3
Mlxipl	6.2117	6.3364	4.1027	4.3579	3.7995	0.00237082	3
Gnao1	7.4858	7.2359	2.7044	3.8213	3.4855	0.00318589	3
Zcchc18	5.6008	5.703	4.0816	4.4521	4.0718	0.00329935	3
Pcsk1n	9.9782	10.5276	4.5638	6.2096	6.1824	0.00619201	3
Hspa4l	5.4161	5.6096	7.0997	7.1365	6.92	0.00625033	3
Cxxc4	7.8591	8.0225	5.0948	6.0077	5.4527	0.00763351	3
Agtrap	3.7846	3.6983	4.6653	4.6889	4.7381	0.00832684	3
Inppl1	6.0011	6.0884	6.6036	6.817	6.5468	0.00854769	3
Pcsk2	5.8615	6.3	3.6841	4.317	3.6828	0.00883333	3
Pax6	8.5475	9.5215	3.1126	4.0704	2.8735	0.00948673	3
Mapre3	6.3406	6.6048	4.485	4.9799	4.0279	0.0098163	3
Tmbim1	4.2581	4.4896	5.7217	5.9237	5.9767	0.00997844	3
Chga	8.9236	9.5581	4.8702	6.2764	4.3023	0.0100734	3
Phyhipl	6.4122	6.6052	8.7245	8.6425	8.7874	0.0104532	3
Gadd45a	7.2766	7.1986	6.6357	6.6752	6.8781	0.0110761	3
Scg2	7.2447	6.4441	2.8864	4.1215	2.8864	0.0113712	3
Hepacam2	6.7933	7.2907	2.8837	4.6912	3.014	0.016324	3
Mef2a	6.067	5.9963	5.4014	5.67	5.592	0.016371	3
Scg3	9.6843	9.5515	3.2122	5.6003	3.804	0.0164939	3
Cmip	7.1075	7.0419	5.285	5.9866	5.5958	0.0169924	3
Emb	6.6267	5.9827	3.4721	4.6012	3.5144	0.0171816	3
Cib1	5.0047	5.0705	5.5834	5.5189	5.8603	0.0203977	3
Atp2a3	6.3675	6.101	4.7135	4.8072	4.572	0.0210461	3
Gch1	7.4716	7.8412	4.6371	4.7191	4.4927	0.0214695	3
Serpini1	6.5427	5.6698	2.2392	3.4817	3.2462	0.0216359	3
Ank2	3.942	3.9564	3.3565	2.9883	2.9284	0.0232025	3
Pam	7.9051	7.2389	5.1736	5.8998	4.9378	0.025009	3
Stxbp5l	6.5244	5.8556	2.5552	3.0214	2.5092	0.0263001	3
Cpe	10.5006	11.2514	7.7595	8.9591	8.8806	0.0274411	3
Baiap3	6.2375	5.8453	5.0034	4.9497	4.4619	0.0284915	3
Syt7	5.0006	4.6427	3.335	3.6873	3.7237	0.0307253	3
Chgb	7.7722	8.6408	3.8053	4.5236	4.3505	0.0311172	3
Krt19	7.4032	7.3861	8.622	9.1152	9.7399	0.0319265	3
Ubqln2	5.9534	6.0466	6.2401	6.564	6.5014	0.03423	3
Cryba2	11.0648	11.3513	8.2049	9.1536	6.8759	0.0368176	3
Iapp	2.7906	2.6834	2.5224	2.2084	2.3252	0.0377281	3
Slc24a5	6.3708	6.2392	5.8223	5.1942	5.5421	0.0383413	3
Gcg	10.9765	11.7406	8.6774	10.0997	8.9993	0.0386347	3
Lypla2	4.8965	5.0469	4.6306	4.4228	4.6497	0.039304	3
Ago2	6.3117	6.1709	7.2597	7.1587	6.655	0.0406527	3
Entpd3	4.9208	4.9072	5.91	6.587	7.0906	0.041986	3
Tmie	3.888	3.9083	3.5605	3.1463	3.2971	0.0423106	3
Dnajc12	5.3698	5.6782	3.3392	3.3534	3.3037	0.0429321	3
Vasp	4.7605	4.6713	5.7854	5.3098	5.2445	0.0431518	3
Insm1	7.8121	9.0527	4.5009	6.4887	5.1482	0.0480501	3
Pax4	6.4849	5.888	5.1887	4.6192	4.3004	0.0481285	3
Meis3	5.4879	5.6832	4.9082	4.4169	3.8657	0.0483329	3
Tecpr1	4.2201	4.204	3.6594	3.9167	3.9349	0.050855	3
Nkx2-2	5.6326	5.8013	4.7541	4.7021	3.7303	0.0508694	3
Pclo	5.6897	5.5996	3.4235	3.1367	2.9938	0.00107651	4
Miat	6.1177	6.1321	3.3607	3.2561	3.0227	0.00111668	4
Celf4	4.6416	4.7276	4.1683	4.0096	3.9514	0.00378055	4
Ttll7	7.5405	7.514	5.7782	5.9997	6.1595	0.00458533	4
Riiad1	7.1664	7.8117	3.1636	3.1982	2.4771	0.00695292	4
Plcxd3	6.8482	7.6851	3.1577	3.9457	2.6504	0.0105116	4
Runx1t1	6.8259	7.5886	3.7552	4.3317	3.1751	0.0125138	4
Nbea	7.5633	7.8713	6.1044	6.6535	6.5836	0.0136328	4
Map1b	8.868	8.943	4.7591	5.6214	3.9031	0.0136338	4
Dst	8.433	8.7278	7.0158	7.4247	7.3119	0.0137202	4
Gng4	5.3106	5.3363	4.4714	4.0228	4.1198	0.0139003	4
Olfm1	4.0862	4.257	3.658	3.2369	3.3528	0.0156471	4
Disp2	4.5495	4.4317	3.2619	3.7016	3.7243	0.0162786	4
Cacna2d1	9.3466	9.4583	5.2379	6.4086	4.5492	0.0170597	4
Pgf	4.5542	4.4533	4.0922	4.25	4.0511	0.019019	4
Gdap1	8.5975	9.2082	6.1918	7.1827	6.6365	0.0192878	4
Map1a	5.097	5.3279	4.2656	4.1971	3.5728	0.0194803	4
Nrd1	7.5882	7.7382	7.974	8.2615	8.1976	0.0267604	4
Kcnma1	7.4897	8.0926	6.6007	5.4617	5.5392	0.0282476	4
Celf3	7.6253	8.413	5.2662	5.1352	4.4845	0.0298662	4
Isl1	8.1984	9.4612	3.84	5.2315	4.0903	0.030731	4
Neurod1	7.6397	8.8633	4.1215	6.1512	4.1715	0.0360142	4
Rgs16	5.9058	5.9418	5.076	5.4686	4.9783	0.036093	4
Clip3	5.5681	5.6542	5.0481	5.0106	4.5356	0.0386002	4
Rock1	8.7819	8.5831	7.0747	7.511	8.0048	0.0387561	4
Tmem184c	5.7752	5.8115	6.6864	6.2662	6.301	0.0413356	4
Atp2a2	9.009	9.2451	7.8865	8.5734	8.4166	0.0419319	4
