# Supplementary material for: Endocrine lineage biases arise in temporally distinct endocrine progenitors during pancreatic morphogenesis
Source: Nat Commun. 2018 Aug 22;9:3356. doi: 10.1038/s41467-018-05740-1 (PMC6105717; doi:10.1038/s41467-018-05740-1)
Supplement: Supplementary file 8 — Supplementary Data 5 [file 41467_2018_5740_MOESM8_ESM.xls]

## Sheet: E16.5_2runsCombined.Markers cop
Supplementary Data 5. Enriched genes in different subtypes of e16.5 pancreatic cells.
cluster number	cluster identity	gene name	average difference	percentage of cluster expressing gene	percentage of all other cells expressing gene	p value
0	BP1	Clu	1.55766	0.885	0.29	0
0	BP1	Gsta3	1.44174	0.49	0.08	0
0	BP1	Bicc1	1.4055	0.819	0.269	0
0	BP1	Sox9	1.40193	0.719	0.176	0
0	BP1	Pdzk1ip1	1.37535	0.514	0.095	0
0	BP1	Dcdc2a	1.33532	0.479	0.074	0
0	BP1	Spp1	1.31108	0.976	0.233	0
0	BP1	Atp1b1	1.26167	0.861	0.281	0
0	BP1	Tinagl1	1.2428	0.507	0.101	0
0	BP1	Fmo2	1.22083	0.382	0.055	0
0	BP1	Mt1	1.21094	0.854	0.292	0
0	BP1	Krt18	1.12341	0.826	0.331	0
0	BP1	Adamts1	1.12158	0.635	0.188	0
0	BP1	Dbi	1.11338	0.76	0.321	0
0	BP1	BC006965	1.10332	0.34	0.048	0
0	BP1	Ehf	1.09872	0.455	0.095	0
0	BP1	1700011H14Rik	1.08855	0.361	0.046	0
0	BP1	Habp2	1.06549	0.396	0.083	0
0	BP1	Ccnd1	1.05714	0.597	0.213	0
0	BP1	Pebp1	1.03895	0.677	0.297	0
0	BP1	S100b	1.03336	0.337	0.048	0
0	BP1	Clmn	1.02898	0.417	0.078	0
0	BP1	Gm830	1.02239	0.253	0.015	0
0	BP1	Krt8	1.01987	0.726	0.296	0
0	BP1	Cldn3	0.996919	0.535	0.151	0
0	BP1	Pamr1	0.991842	0.354	0.062	0
0	BP1	Fgfr3	0.991638	0.323	0.061	0
0	BP1	Wwc1	0.989506	0.41	0.098	0
0	BP1	Mt2	0.971166	0.743	0.242	0
0	BP1	Epcam	0.948683	0.705	0.293	0
0	BP1	Ttyh1	0.946353	0.347	0.065	0
0	BP1	Adgrg6	0.945113	0.375	0.07	0
0	BP1	Dsg2	0.94488	0.417	0.105	0
0	BP1	Adamts9	0.941561	0.497	0.162	0
0	BP1	Lurap1l	0.918647	0.403	0.091	0
0	BP1	Eno1	0.917088	0.455	0.175	0
0	BP1	Slc28a3	0.899145	0.302	0.061	0
0	BP1	Smoc1	0.885506	0.372	0.093	0
0	BP1	Ambp	0.872865	0.462	0.176	0
0	BP1	Prom1	0.867029	0.358	0.102	0
0	BP1	Cyr61	0.862301	0.74	0.278	0
0	BP1	Cadm1	0.827288	0.309	0.094	0
0	BP1	Tle6	0.824831	0.333	0.111	0
0	BP1	Aldoc	0.798971	0.274	0.056	0
0	BP1	Cxcl12	0.798079	0.524	0.185	0
0	BP1	Cxadr	0.790619	0.392	0.144	0
0	BP1	Gpt2	0.784177	0.257	0.058	0
0	BP1	Mgst1	0.779269	0.493	0.183	0
0	BP1	Nudt19	0.776072	0.354	0.118	0
0	BP1	Enah	0.775003	0.5	0.214	0
0	BP1	Cldn7	0.76398	0.42	0.147	0
0	BP1	Ptprf	0.763432	0.708	0.393	0
0	BP1	Cdh1	0.762246	0.601	0.242	0
0	BP1	Fgfr2	0.752319	0.257	0.05	0
0	BP1	Sdc4	0.751091	0.42	0.151	0
0	BP1	Hmga2	0.718146	0.351	0.107	0
0	BP1	Knop1	0.71184	0.521	0.272	0
0	BP1	Zbtb20	0.710459	0.545	0.276	0
0	BP1	Wfdc2	0.708785	0.41	0.139	0
0	BP1	Krt19	0.704608	0.316	0.106	0
0	BP1	Dsp	0.703965	0.33	0.112	0
0	BP1	Arl4c	0.697358	0.333	0.116	0
0	BP1	Col9a3	0.691021	0.271	0.075	0
0	BP1	Nr5a2	0.6566	0.361	0.131	0
0	BP1	Rps18	0.654285	0.653	0.41	0
0	BP1	Hes1	0.636047	0.542	0.272	0
0	BP1	Msi2	0.632295	0.49	0.221	0
0	BP1	Tgm2	0.602096	0.344	0.113	0
0	BP1	Cd24a	0.599228	0.663	0.3	0
0	BP1	Aes	0.583398	0.66	0.386	0
0	BP1	Aplp2	0.546673	0.688	0.403	0
0	BP1	Rps3	0.545059	0.861	0.654	0
0	BP1	Rps17	0.506647	0.715	0.514	0
0	BP1	Rps19	0.505618	0.753	0.535	0
0	BP1	Sox4	0.499036	0.76	0.486	0
0	BP1	Rpl18a	0.493538	0.722	0.548	0
0	BP1	Rps14	0.414081	0.889	0.731	0
0	BP1	Rplp2	0.400642	0.913	0.749	0
0	BP1	Rpl13a	0.346048	0.951	0.859	0
0	BP1	Kifc3	0.726218	0.271	0.078	1.11022e-16
0	BP1	Id2	0.747366	0.375	0.151	4.44089e-16
0	BP1	Fam234b	0.581355	0.292	0.095	5.55112e-16
0	BP1	Hdgf	0.592712	0.601	0.368	1.88738e-15
0	BP1	Wbp5	0.486076	0.764	0.563	2.77556e-15
0	BP1	Vegfa	0.578322	0.451	0.215	3.55271e-15
0	BP1	Ier3	0.461505	0.267	0.093	7.88258e-15
0	BP1	Ptma	0.36097	0.885	0.744	2.44249e-14
0	BP1	Vps36	0.685124	0.368	0.167	2.64233e-14
0	BP1	Rpl23a	0.501347	0.622	0.431	3.60822e-14
0	BP1	Muc1	0.638606	0.274	0.093	4.13003e-14
0	BP1	Rpl22	0.415647	0.729	0.559	4.54081e-14
0	BP1	Rpl28	0.44979	0.615	0.394	5.9508e-14
0	BP1	Col27a1	0.62167	0.375	0.16	5.9619e-14
0	BP1	Smim22	0.559605	0.441	0.223	6.67244e-14
0	BP1	Fau	0.394952	0.75	0.604	9.07052e-14
0	BP1	Mia	0.630061	0.257	0.092	2.02283e-13
0	BP1	Rps15	0.348061	0.861	0.737	2.18603e-13
0	BP1	Zcchc11	0.593651	0.5	0.294	2.41585e-13
0	BP1	Atp1a1	0.458338	0.58	0.351	2.84883e-13
0	BP1	Rpl5	0.402862	0.76	0.594	3.36065e-13
0	BP1	Wapl	0.661059	0.406	0.207	3.87135e-13
0	BP1	Jun	0.411442	0.75	0.534	5.38236e-13
0	BP1	Rps8	0.260988	0.924	0.841	5.44231e-13
0	BP1	Prdx1	0.528185	0.569	0.345	6.11844e-13
0	BP1	Rps16	0.504691	0.608	0.388	6.19615e-13
0	BP1	Mrpl52	0.604697	0.451	0.267	6.20837e-13
0	BP1	Rps7	0.51431	0.611	0.395	1.00298e-12
0	BP1	Rpl17	0.418453	0.67	0.506	1.12432e-12
0	BP1	Lama5	0.548121	0.309	0.128	1.2671e-12
0	BP1	Tpm1	0.421017	0.615	0.395	2.96008e-12
0	BP1	Actn4	0.492711	0.576	0.372	3.21076e-12
0	BP1	Rpsa-ps10	0.436779	0.74	0.544	3.54738e-12
0	BP1	Rpl11	0.390997	0.764	0.602	3.76121e-12
0	BP1	Prox1	0.454642	0.299	0.127	3.92009e-12
0	BP1	Rpl36a	0.338712	0.719	0.517	5.77394e-12
0	BP1	Rpl14	0.291922	0.865	0.758	1.258e-11
0	BP1	Gas6	0.464676	0.375	0.18	1.30149e-11
0	BP1	Rps27a	0.364065	0.785	0.625	1.35496e-11
0	BP1	Gm9843	0.44079	0.67	0.499	1.4865e-11
0	BP1	Rps28	0.429951	0.667	0.466	1.56597e-11
0	BP1	Cox4i1	0.413214	0.757	0.602	1.75838e-11
0	BP1	Rpl21	0.431435	0.691	0.485	1.95804e-11
0	BP1	Tfrc	0.547619	0.257	0.101	2.18935e-11
0	BP1	Chka	0.563851	0.333	0.159	6.23364e-11
0	BP1	Rps5	0.303197	0.844	0.712	6.24251e-11
0	BP1	Tpt1	0.411728	0.694	0.53	6.92538e-11
0	BP1	Fam3c	0.588104	0.295	0.128	8.04699e-11
0	BP1	Smco4	0.450451	0.288	0.122	1.27261e-10
0	BP1	Rpl7	0.409453	0.66	0.495	1.31395e-10
0	BP1	Eef1a1	0.357924	0.719	0.527	1.31959e-10
0	BP1	Rps26	0.309391	0.903	0.796	1.88835e-10
0	BP1	Rpl12	0.406438	0.708	0.539	2.42662e-10
0	BP1	Sorbs2	0.57899	0.281	0.118	2.55919e-10
0	BP1	Rbms3	0.436351	0.41	0.229	2.7672e-10
0	BP1	Rpl14-ps1	0.401767	0.635	0.453	3.25829e-10
0	BP1	Rpl19	0.393347	0.681	0.509	3.42766e-10
0	BP1	Rpl10a-ps1	0.468861	0.538	0.359	5.10867e-10
0	BP1	Rps27	0.385402	0.701	0.541	5.11624e-10
0	BP1	Cd2ap	0.451335	0.431	0.25	5.2334e-10
0	BP1	Naca	0.375782	0.608	0.414	5.65981e-10
0	BP1	Atox1	0.442489	0.483	0.287	5.9966e-10
0	BP1	Hsd17b10	0.589258	0.271	0.128	6.55299e-10
0	BP1	Tcf7l2	0.480009	0.264	0.11	7.11742e-10
0	BP1	Rpl3	0.293907	0.865	0.702	7.47516e-10
0	BP1	Col18a1	0.356386	0.358	0.183	7.5799e-10
0	BP1	Wdr89	0.392491	0.663	0.537	8.14459e-10
0	BP1	Cat	0.582933	0.354	0.18	8.50313e-10
0	BP1	Gm6204	0.461998	0.462	0.29	9.51666e-10
0	BP1	Rpl10a	0.463833	0.549	0.371	1.0296e-09
0	BP1	H3f3b	0.41098	0.688	0.537	1.16333e-09
0	BP1	Rpl6	0.393663	0.701	0.538	1.23145e-09
0	BP1	Rpl41	0.257896	0.875	0.732	1.3222e-09
0	BP1	Prdx2	0.472961	0.538	0.364	1.63097e-09
0	BP1	Nfib	0.343536	0.615	0.418	1.8568e-09
0	BP1	Atf3	0.414822	0.333	0.168	1.92354e-09
0	BP1	Rpl3-ps1	0.42385	0.566	0.398	2.18539e-09
0	BP1	Errfi1	0.533532	0.264	0.114	2.4438e-09
0	BP1	Bag1	0.303238	0.559	0.366	3.22205e-09
0	BP1	Gm6863	0.479734	0.389	0.229	3.34503e-09
0	BP1	Pigyl	0.552818	0.267	0.122	4.79058e-09
0	BP1	Rps11	0.399206	0.576	0.41	5.34868e-09
0	BP1	Laptm4b	0.455442	0.34	0.181	6.15778e-09
0	BP1	Anxa2	0.276226	0.521	0.333	7.14551e-09
0	BP1	Rps3a1	0.297219	0.656	0.524	8.22297e-09
0	BP1	Ezr	0.340557	0.333	0.182	9.01663e-09
0	BP1	Gm15427	0.417294	0.497	0.327	1.08165e-08
0	BP1	Rpl26	0.424972	0.583	0.404	1.48411e-08
0	BP1	Eef1g	0.374885	0.618	0.456	1.50603e-08
0	BP1	Rps2	0.285038	0.729	0.565	2.068e-08
0	BP1	Rpl30	0.344521	0.684	0.529	2.48863e-08
0	BP1	Ndufs4	0.455868	0.292	0.159	2.58673e-08
0	BP1	Myl12b	0.397144	0.486	0.318	3.91382e-08
0	BP1	D8Ertd738e	0.515374	0.372	0.232	4.70667e-08
0	BP1	Rpl9	0.40646	0.583	0.445	5.42052e-08
0	BP1	Mbnl2	0.450286	0.368	0.242	8.67442e-08
0	BP1	Gm14513	0.409974	0.333	0.192	1.08151e-07
0	BP1	F11r	0.346173	0.406	0.238	1.13855e-07
0	BP1	Hnrnpm	0.268862	0.691	0.558	1.2097e-07
0	BP1	Anp32a	0.380895	0.622	0.45	1.25353e-07
0	BP1	Rpl10	0.324783	0.535	0.389	1.26719e-07
0	BP1	Rpl27a	0.295645	0.604	0.484	1.30889e-07
0	BP1	Amotl2	0.401292	0.319	0.166	1.3279e-07
0	BP1	Chchd2	0.381796	0.628	0.485	1.40541e-07
0	BP1	Npm1	0.331301	0.691	0.528	1.58172e-07
0	BP1	Paics	0.496704	0.295	0.151	1.62882e-07
0	BP1	Pdgfa	0.48905	0.312	0.164	1.8497e-07
0	BP1	Gm8606	0.413073	0.326	0.187	1.90979e-07
0	BP1	Srek1ip1	0.419785	0.26	0.13	2.07205e-07
0	BP1	Gm6368	0.430331	0.465	0.327	2.38494e-07
0	BP1	Degs1	0.489391	0.319	0.192	2.81261e-07
0	BP1	Anapc13	0.510291	0.326	0.201	2.90592e-07
0	BP1	Lamc1	0.447329	0.33	0.176	3.22116e-07
0	BP1	Grb10	0.298074	0.618	0.447	3.35616e-07
0	BP1	Rps6	0.401394	0.528	0.382	6.08539e-07
0	BP1	Rpl36	0.316565	0.712	0.575	7.41712e-07
0	BP1	Rps4x	0.33969	0.618	0.455	7.63256e-07
0	BP1	Rbp1	0.418605	0.309	0.164	8.07303e-07
0	BP1	Rps15a	0.27318	0.774	0.683	8.38724e-07
0	BP1	Ndufb7	0.375885	0.493	0.336	8.52621e-07
0	BP1	Tmbim6	0.397083	0.542	0.39	8.82554e-07
0	BP1	Rock2	0.413326	0.448	0.291	9.64989e-07
0	BP1	Bex1	0.452281	0.281	0.147	9.78393e-07
0	BP1	Grcc10	0.370481	0.483	0.319	1.36881e-06
0	BP1	Eif3c	0.367306	0.628	0.494	1.45472e-06
0	BP1	Hnrnpa3	0.411571	0.521	0.402	1.49819e-06
0	BP1	Gm43333	0.348427	0.608	0.488	1.59763e-06
0	BP1	Rpl31	0.265379	0.674	0.587	1.60331e-06
0	BP1	Cox8a	0.427667	0.396	0.251	1.62422e-06
0	BP1	Pfdn1	0.448513	0.316	0.182	1.75987e-06
0	BP1	Ckb	0.452807	0.253	0.126	1.97557e-06
0	BP1	Myo18a	0.357361	0.26	0.131	2.07654e-06
0	BP1	Gm14586	0.433934	0.316	0.196	2.183e-06
0	BP1	Cox6b1	0.405602	0.455	0.314	2.2703e-06
0	BP1	Rps13	0.320987	0.663	0.537	2.42627e-06
0	BP1	Bsg	0.266478	0.722	0.591	2.9914e-06
0	BP1	Tbca	0.269033	0.382	0.256	2.99182e-06
0	BP1	Hnrnpd	0.327171	0.476	0.339	3.33649e-06
0	BP1	Chd3	0.362368	0.434	0.275	3.44394e-06
0	BP1	Rps29	0.287627	0.688	0.561	3.49046e-06
0	BP1	Rps23	0.345081	0.517	0.391	3.70607e-06
0	BP1	Hmgb1	0.329662	0.628	0.467	4.27126e-06
0	BP1	Hnrnpa1	0.341681	0.295	0.178	4.53858e-06
0	BP1	2810004N23Rik	0.464948	0.26	0.166	4.96722e-06
0	BP1	Rplp0	0.274331	0.736	0.602	5.06518e-06
0	BP1	Rpl37	0.321048	0.642	0.515	5.95528e-06
0	BP1	Psme1	0.405458	0.316	0.191	6.05295e-06
0	BP1	Gm9794	0.339385	0.531	0.377	6.17923e-06
0	BP1	Snrpg	0.419739	0.378	0.257	6.63072e-06
0	BP1	Rpl37rt	0.400976	0.347	0.212	7.29784e-06
0	BP1	Rps24-ps3	0.263087	0.59	0.498	7.78985e-06
0	BP1	Gm4366	0.365504	0.347	0.229	8.6906e-06
0	BP1	Lasp1	0.309698	0.281	0.208	9.04725e-06
0	BP1	Midn	0.340026	0.347	0.225	9.12052e-06
0	BP1	Dnajc2	0.430383	0.312	0.199	9.25035e-06
0	BP1	Tm9sf3	0.371484	0.507	0.373	9.35647e-06
0	BP1	Tkt	0.384443	0.306	0.18	9.93353e-06
0	BP1	Park7	0.35655	0.493	0.347	1.01779e-05
0	BP1	Top1	0.32729	0.625	0.486	1.35242e-05
0	BP1	RP23-174M4.2	0.255116	0.462	0.314	1.45345e-05
0	BP1	Lmo4	0.274125	0.306	0.188	1.59788e-05
0	BP1	Slc25a3	0.379261	0.441	0.308	1.77499e-05
0	BP1	Ccni	0.341278	0.306	0.18	1.85072e-05
0	BP1	Rpl23	0.251425	0.771	0.657	2.17383e-05
0	BP1	Gm13456	0.312971	0.309	0.186	2.46013e-05
0	BP1	mt-Rnr2	0.271789	0.986	0.99	2.52018e-05
0	BP1	Aldoa	0.37445	0.365	0.234	2.68593e-05
0	BP1	Prdx6	0.296822	0.347	0.225	2.72057e-05
0	BP1	Gpx1	0.295915	0.427	0.296	3.05367e-05
0	BP1	Gm13573	0.413456	0.257	0.153	3.16057e-05
0	BP1	Lamb1	0.270177	0.417	0.275	3.26911e-05
0	BP1	Hmgn1	0.298555	0.667	0.559	3.29115e-05
0	BP1	Nudc	0.343698	0.354	0.225	3.89524e-05
0	BP1	Ctnna1	0.35251	0.385	0.255	4.89244e-05
0	BP1	Cetn2	0.37401	0.274	0.171	5.54588e-05
0	BP1	Chd6	0.270573	0.306	0.194	5.60525e-05
0	BP1	Mllt4	0.397032	0.344	0.218	5.72467e-05
0	BP1	Atxn7l3b	0.314699	0.51	0.365	5.95709e-05
0	BP1	Tpt1-ps3	0.359214	0.33	0.214	6.70454e-05
0	BP1	Rpl35	0.330843	0.441	0.313	7.19742e-05
0	BP1	Fnbp1l	0.323989	0.253	0.161	8.20897e-05
0	BP1	Cox6a1	0.302739	0.524	0.409	8.32894e-05
0	BP1	Nop58	0.346785	0.503	0.386	9.4324e-05
0	BP1	Dstn	0.314379	0.382	0.251	9.64893e-05
0	BP1	App	0.271197	0.524	0.406	9.66028e-05
0	BP1	Gm15500	0.34647	0.385	0.278	9.87839e-05
0	BP1	Stt3b	0.39359	0.285	0.175	0.000100497
0	BP1	2700094K13Rik	0.349783	0.347	0.223	0.000102256
0	BP1	Gm15796	0.321897	0.299	0.187	0.000113059
0	BP1	Rpl35a	0.323584	0.479	0.352	0.000113507
0	BP1	Rpl22l1	0.369964	0.385	0.271	0.000118958
0	BP1	Gm5805	0.348406	0.385	0.265	0.000118965
0	BP1	Txn1	0.307651	0.503	0.367	0.000130195
0	BP1	Ivns1abp	0.278334	0.389	0.268	0.000131673
0	BP1	Rps16-ps2	0.342849	0.378	0.259	0.000132562
0	BP1	Atp5h	0.298279	0.476	0.348	0.000135686
0	BP1	Ccar1	0.318745	0.542	0.407	0.000141753
0	BP1	Romo1	0.327644	0.424	0.295	0.000161394
0	BP1	Atpif1	0.300537	0.597	0.483	0.000171286
0	BP1	Rpl7a	0.298313	0.368	0.271	0.000176907
0	BP1	Pdcd4	0.294099	0.319	0.204	0.000177039
0	BP1	Ndufc2	0.339282	0.354	0.236	0.000181205
0	BP1	Gm9385	0.32139	0.365	0.241	0.000189596
0	BP1	Echs1	0.283906	0.292	0.183	0.000197965
0	BP1	Rbbp7	0.334431	0.503	0.399	0.000198954
0	BP1	Mcm6	0.269931	0.302	0.197	0.00021592
0	BP1	Btf3	0.329911	0.285	0.181	0.000217761
0	BP1	Fkbp3	0.372512	0.347	0.247	0.000224433
0	BP1	Lrp6	0.346786	0.267	0.159	0.000242764
0	BP1	Tardbp	0.275381	0.472	0.356	0.00029671
0	BP1	S100a11	0.254664	0.406	0.284	0.00031523
0	BP1	Gm4986	0.29033	0.267	0.171	0.000323922
0	BP1	Rpl38	0.257482	0.639	0.557	0.000326247
0	BP1	Sec62	0.339034	0.483	0.391	0.000345675
0	BP1	Arid1a	0.344097	0.368	0.256	0.000355947
0	BP1	Polr2m	0.278267	0.486	0.354	0.000375313
0	BP1	Fkbp4	0.340647	0.396	0.281	0.000475612
0	BP1	Anxa5	0.316625	0.358	0.249	0.000479344
0	BP1	Pfdn5	0.261129	0.545	0.416	0.000534538
0	BP1	Gm5822	0.328853	0.278	0.192	0.00058751
0	BP1	Clint1	0.358788	0.292	0.186	0.000596695
0	BP1	Gm5835	0.260764	0.427	0.317	0.000621496
0	BP1	Gm8730	0.285289	0.326	0.226	0.000674012
0	BP1	Txndc17	0.328243	0.319	0.211	0.000760272
0	BP1	Tmem176b	0.27005	0.382	0.262	0.000778179
0	BP1	Cdc42	0.283447	0.479	0.361	0.000811538
0	BP1	Slc38a4	0.274617	0.253	0.157	0.000830228
0	BP1	Gm4204	0.31266	0.358	0.25	0.000902563
0	BP1	Tsn	0.341842	0.389	0.289	0.000934601
0	BP1	Gm10269	0.306592	0.267	0.175	0.000972129
0	BP1	Cox7b	0.26183	0.427	0.321	0.00115596
0	BP1	Rbx1	0.30982	0.33	0.228	0.00116372
0	BP1	Tmem234	0.308781	0.358	0.25	0.00117343
0	BP1	Sod1	0.274537	0.59	0.484	0.00125168
0	BP1	Gm6136	0.315399	0.299	0.197	0.00128738
0	BP1	mt-Co1	0.304415	0.299	0.198	0.00131976
0	BP1	Gm13408	0.293093	0.326	0.225	0.00137109
0	BP1	Snw1	0.260188	0.358	0.271	0.00139751
0	BP1	Gm5614	0.3072	0.396	0.313	0.00140131
0	BP1	Ccdc34	0.307056	0.372	0.258	0.0014018
0	BP1	Ndufb11	0.343922	0.288	0.216	0.00142433
0	BP1	Polr2f	0.302636	0.281	0.185	0.00161188
0	BP1	Zfr	0.290189	0.378	0.272	0.00172433
0	BP1	Mdh1	0.296569	0.302	0.208	0.00187235
0	BP1	Abcf1	0.263622	0.503	0.392	0.00191688
0	BP1	Gtf2i	0.267013	0.479	0.386	0.00200022
0	BP1	Foxp1	0.309331	0.344	0.237	0.00226167
0	BP1	Psmc5	0.320352	0.351	0.252	0.00241121
0	BP1	Ppia	0.279852	0.375	0.285	0.00292482
0	BP1	Atp5o	0.257373	0.503	0.394	0.00294041
0	BP1	Atp5j	0.32118	0.299	0.204	0.00297012
0	BP1	2810474O19Rik	0.366768	0.253	0.169	0.0030599
0	BP1	Impad1	0.281697	0.299	0.205	0.00312737
0	BP1	Phldb2	0.336828	0.271	0.183	0.00333138
0	BP1	Syne2	0.342609	0.302	0.207	0.00359254
0	BP1	Ndufb5	0.268122	0.378	0.282	0.00374239
0	BP1	Nono	0.260514	0.264	0.171	0.00418746
0	BP1	Psma2	0.307638	0.312	0.223	0.00463934
0	BP1	Sltm	0.25948	0.528	0.423	0.00484553
0	BP1	Vcp	0.272633	0.438	0.338	0.00528591
0	BP1	Prpf40a	0.276392	0.497	0.417	0.00544626
0	BP1	Gm37108	0.263394	0.295	0.211	0.00546162
0	BP1	Zfhx3	0.284541	0.281	0.19	0.00623071
0	BP1	Ktn1	0.253063	0.5	0.398	0.00746715
0	BP1	Arhgap5	0.296721	0.253	0.184	0.0076571
0	BP1	Suclg1	0.300818	0.264	0.186	0.00928742
0	BP1	Gm4149	0.28496	0.302	0.23	0.00975647
0	BP1	Snrpe	0.275169	0.326	0.241	0.0099405
1	Mes1	Ptn	1.63554	0.936	0.414	0
1	Mes1	Itm2a	1.6173	0.884	0.236	0
1	Mes1	Cdkn1c	1.57611	0.924	0.434	0
1	Mes1	Akap12	1.527	0.727	0.177	0
1	Mes1	Col1a2	1.50296	0.964	0.268	0
1	Mes1	Col3a1	1.41526	0.924	0.22	0
1	Mes1	Basp1	1.40773	0.518	0.135	0
1	Mes1	Col6a1	1.39359	0.57	0.117	0
1	Mes1	Sparcl1	1.37437	0.582	0.137	0
1	Mes1	Col6a3	1.3481	0.422	0.089	0
1	Mes1	Plagl1	1.33134	0.663	0.227	0
1	Mes1	Lum	1.32605	0.446	0.077	0
1	Mes1	Fstl1	1.318	0.823	0.253	0
1	Mes1	Slit2	1.30837	0.301	0.044	0
1	Mes1	Col1a1	1.30062	0.912	0.234	0
1	Mes1	Postn	1.29973	0.49	0.083	0
1	Mes1	Igfbp4	1.29455	0.771	0.262	0
1	Mes1	Igf2	1.28996	0.843	0.315	0
1	Mes1	H19	1.27515	0.94	0.571	0
1	Mes1	Islr	1.26569	0.317	0.045	0
1	Mes1	Sfrp1	1.26447	0.398	0.093	0
1	Mes1	Zeb2	1.2598	0.502	0.104	0
1	Mes1	Pcdh18	1.24718	0.265	0.032	0
1	Mes1	Col5a1	1.24288	0.562	0.129	0
1	Mes1	Nrk	1.24155	0.369	0.084	0
1	Mes1	Vcan	1.23256	0.349	0.068	0
1	Mes1	Nrp1	1.22637	0.61	0.2	0
1	Mes1	Col6a2	1.22202	0.57	0.143	0
1	Mes1	Sned1	1.20707	0.273	0.043	0
1	Mes1	Gsn	1.14817	0.59	0.141	0
1	Mes1	Nr2f2	1.13261	0.426	0.108	0
1	Mes1	Fbn2	1.13058	0.518	0.125	0
1	Mes1	Kcnq1ot1	1.12507	0.727	0.426	0
1	Mes1	Bgn	1.12239	0.406	0.088	0
1	Mes1	Ccdc80	1.11244	0.458	0.118	0
1	Mes1	Prrx1	1.11009	0.257	0.038	0
1	Mes1	Timp3	1.09392	0.349	0.1	0
1	Mes1	Mest	1.08956	0.876	0.313	0
1	Mes1	Col5a2	1.08784	0.51	0.135	0
1	Mes1	Cald1	1.08636	0.598	0.217	0
1	Mes1	Dcn	1.05574	0.691	0.179	0
1	Mes1	Lgals1	1.02519	0.719	0.281	0
1	Mes1	Sema5a	1.02037	0.257	0.055	0
1	Mes1	Lox	1.01594	0.378	0.102	0
1	Mes1	Col16a1	1.01443	0.369	0.118	0
1	Mes1	Tshz2	1.01229	0.518	0.249	0
1	Mes1	Pcolce	0.991271	0.277	0.063	0
1	Mes1	Mfap2	0.98615	0.333	0.104	0
1	Mes1	Zim1	0.984542	0.398	0.146	0
1	Mes1	Arhgef25	0.980449	0.269	0.075	0
1	Mes1	2017-09-11	0.958816	0.422	0.176	0
1	Mes1	Gpc1	0.958384	0.261	0.068	0
1	Mes1	Ldb2	0.953427	0.273	0.077	0
1	Mes1	Ckap4	0.944346	0.562	0.256	0
1	Mes1	S100a6	0.943931	0.651	0.193	0
1	Mes1	Itih5	0.939748	0.253	0.063	0
1	Mes1	Ahnak	0.939548	0.502	0.207	0
1	Mes1	Igf2r	0.937326	0.418	0.18	0
1	Mes1	Nid1	0.931547	0.285	0.094	0
1	Mes1	Fbln1	0.927665	0.301	0.085	0
1	Mes1	Oaf	0.918584	0.305	0.102	0
1	Mes1	Matn2	0.918242	0.257	0.073	0
1	Mes1	Ndn	0.914655	0.321	0.126	0
1	Mes1	Fzd2	0.905242	0.325	0.097	0
1	Mes1	Rcn3	0.893228	0.422	0.175	0
1	Mes1	Tenm4	0.886594	0.361	0.143	0
1	Mes1	Serpinh1	0.877395	0.783	0.443	0
1	Mes1	Lama4	0.865332	0.317	0.108	0
1	Mes1	Maged2	0.856773	0.365	0.177	0
1	Mes1	Il11ra1	0.845556	0.305	0.131	0
1	Mes1	Mmp14	0.831819	0.382	0.168	0
1	Mes1	Marcks	0.82426	0.823	0.587	0
1	Mes1	Gas1	0.821241	0.365	0.135	0
1	Mes1	Nfia	0.817851	0.378	0.196	0
1	Mes1	Ptprs	0.815887	0.398	0.211	0
1	Mes1	Gm8292	0.804241	0.574	0.378	0
1	Mes1	Man2a1	0.779826	0.369	0.186	0
1	Mes1	Col4a1	0.773705	0.534	0.219	0
1	Mes1	Laptm4a	0.732258	0.59	0.401	0
1	Mes1	Sparc	0.723332	0.884	0.468	0
1	Mes1	Gpc3	0.65143	0.655	0.386	0
1	Mes1	Ccnd2	0.635941	0.582	0.421	0
1	Mes1	Sfr1	0.633669	0.474	0.345	0
1	Mes1	Maf	0.628117	0.365	0.131	0
1	Mes1	Eln	0.591067	0.378	0.135	0
1	Mes1	Tpm2	0.685724	0.265	0.079	5.55112e-16
1	Mes1	Ccnd3	0.695689	0.406	0.244	6.66134e-16
1	Mes1	Fbn1	0.743197	0.293	0.096	8.88178e-16
1	Mes1	2017-09-07	0.617948	0.518	0.373	2.33147e-15
1	Mes1	Emp1	0.746825	0.281	0.109	2.44249e-15
1	Mes1	Mdk	0.536654	0.659	0.455	6.77236e-15
1	Mes1	Vim	0.532753	0.659	0.423	7.21645e-15
1	Mes1	Ncam1	0.771174	0.269	0.103	1.89848e-14
1	Mes1	Gas5	0.488893	0.691	0.58	3.77476e-14
1	Mes1	Rrbp1	0.482078	0.811	0.659	6.00631e-14
1	Mes1	Calu	0.742047	0.289	0.145	6.85008e-14
1	Mes1	Tuba1a	0.581477	0.494	0.276	8.4599e-14
1	Mes1	Peg10	0.33137	0.281	0.127	9.92539e-14
1	Mes1	Bmp1	0.715226	0.301	0.133	1.39e-13
1	Mes1	Ttc3	0.454443	0.55	0.492	3.24962e-13
1	Mes1	Peg3	0.38001	0.791	0.646	4.21552e-13
1	Mes1	Cd63	0.485334	0.582	0.449	4.23217e-13
1	Mes1	Eml4	0.710885	0.301	0.159	5.14144e-13
1	Mes1	Nfib	0.585825	0.627	0.421	5.17697e-13
1	Mes1	Ppp4r1l-ps	0.630226	0.293	0.215	6.52478e-13
1	Mes1	Slc25a4	0.422032	0.462	0.452	6.97775e-12
1	Mes1	Cnn2	0.723476	0.301	0.133	1.21088e-11
1	Mes1	Strn3	0.3822	0.317	0.317	2.21038e-11
1	Mes1	Ifitm2	0.557704	0.349	0.237	3.69157e-11
1	Mes1	Meg3	0.537896	0.281	0.202	3.72641e-11
1	Mes1	Fscn1	0.515938	0.253	0.137	4.22611e-11
1	Mes1	Csrp2	0.522547	0.386	0.279	5.53222e-11
1	Mes1	Timp2	0.710398	0.349	0.175	5.87912e-11
1	Mes1	Rbp1	0.692058	0.305	0.168	6.05357e-11
1	Mes1	Fus	0.331761	0.659	0.629	6.31882e-11
1	Mes1	Cdh11	0.697315	0.253	0.095	7.33759e-11
1	Mes1	Zfp36l1	0.499487	0.51	0.371	1.13999e-10
1	Mes1	Smarca2	0.494412	0.402	0.334	1.51813e-10
1	Mes1	Lmna	0.652341	0.337	0.213	2.52208e-10
1	Mes1	Rps26-ps1	0.379645	0.361	0.35	2.60624e-10
1	Mes1	Thra	0.565957	0.281	0.195	4.24839e-10
1	Mes1	Igf1	0.832968	0.337	0.176	5.03141e-10
1	Mes1	Celf2	0.560949	0.353	0.231	5.51303e-10
1	Mes1	Cxcl12	0.604722	0.386	0.212	6.28677e-10
1	Mes1	Rcn1	0.582018	0.329	0.188	6.92457e-10
1	Mes1	Nfix	0.66331	0.297	0.178	7.1897e-10
1	Mes1	Ccnl2	0.368116	0.365	0.351	7.66605e-10
1	Mes1	Rpl31	0.340618	0.635	0.595	7.78501e-10
1	Mes1	Ryk	0.600179	0.285	0.166	1.28921e-09
1	Mes1	Rps10-ps1	0.354025	0.349	0.345	1.58508e-09
1	Mes1	Flna	0.589915	0.422	0.309	2.19087e-09
1	Mes1	Grb10	0.488368	0.57	0.458	3.70652e-09
1	Mes1	Lamb1	0.543781	0.373	0.285	4.39952e-09
1	Mes1	Col4a2	0.615306	0.273	0.123	5.74273e-09
1	Mes1	Pnisr	0.297819	0.398	0.414	9.71558e-09
1	Mes1	Uqcrh	0.251745	0.373	0.396	1.3415e-08
1	Mes1	Fubp1	0.355378	0.382	0.349	1.49973e-08
1	Mes1	Ptrf	0.426409	0.373	0.219	2.1957e-08
1	Mes1	Ppic	0.604409	0.273	0.139	2.48801e-08
1	Mes1	Srsf5	0.253955	0.357	0.361	2.72821e-08
1	Mes1	Eif3e	0.401287	0.297	0.266	3.41627e-08
1	Mes1	Tial1	0.404429	0.269	0.257	3.97591e-08
1	Mes1	Snhg8	0.354786	0.269	0.229	5.51094e-08
1	Mes1	Selm	0.459555	0.329	0.224	7.21824e-08
1	Mes1	Rpl23a	0.308464	0.518	0.45	7.65049e-08
1	Mes1	Txndc5	0.41591	0.273	0.233	7.87224e-08
1	Mes1	Nktr	0.293819	0.406	0.392	8.3032e-08
1	Mes1	mmu-mir-703	0.315187	0.297	0.274	1.21456e-07
1	Mes1	Rps26	0.279976	0.839	0.807	1.82159e-07
1	Mes1	Pbx1	0.439952	0.305	0.243	1.8466e-07
1	Mes1	Rbfox2	0.531849	0.273	0.196	1.96724e-07
1	Mes1	Stx4a	0.486101	0.261	0.225	1.98176e-07
1	Mes1	Brd4	0.255999	0.281	0.302	2.00217e-07
1	Mes1	Lamp2	0.439715	0.265	0.195	2.29962e-07
1	Mes1	Tcf4	0.4368	0.39	0.297	2.51883e-07
1	Mes1	Slc38a2	0.288348	0.265	0.242	3.03251e-07
1	Mes1	Rpl36a	0.259095	0.538	0.547	4.20319e-07
1	Mes1	Ctdsp2	0.408193	0.253	0.214	4.28825e-07
1	Mes1	Nedd4	0.317986	0.679	0.62	4.60116e-07
1	Mes1	Rps2	0.302816	0.627	0.583	5.05142e-07
1	Mes1	Cd63-ps	0.410077	0.277	0.224	5.18998e-07
1	Mes1	Taf1d	0.310624	0.285	0.257	6.8362e-07
1	Mes1	Xist	0.376591	0.361	0.367	8.96298e-07
1	Mes1	Nenf	0.399176	0.257	0.211	1.123e-06
1	Mes1	Tsc22d1	0.302511	0.378	0.353	1.28296e-06
1	Mes1	Snhg5	0.432992	0.253	0.17	1.44007e-06
1	Mes1	Rbms3	0.440828	0.317	0.246	1.48136e-06
1	Mes1	Rpl9	0.275918	0.49	0.462	1.49501e-06
1	Mes1	2017-09-09	0.479562	0.269	0.156	2.02564e-06
1	Mes1	Sptbn1	0.375133	0.446	0.388	2.43669e-06
1	Mes1	Arf4	0.294327	0.357	0.345	5.22502e-06
1	Mes1	Tbrg1	0.288384	0.285	0.262	5.49746e-06
1	Mes1	Prpf4b	0.254822	0.341	0.353	7.55583e-06
1	Mes1	Fkbp9	0.422329	0.273	0.212	1.1531e-05
1	Mes1	Rfc1	0.322175	0.301	0.29	1.38729e-05
1	Mes1	Eef1g	0.255857	0.486	0.478	1.78745e-05
1	Mes1	Mlec	0.318882	0.365	0.348	1.98731e-05
1	Mes1	Srek1	0.336777	0.361	0.316	2.20164e-05
1	Mes1	Cbx6	0.270198	0.277	0.253	2.41359e-05
1	Mes1	Lmo4	0.445684	0.261	0.197	2.70256e-05
1	Mes1	Anxa6	0.354557	0.301	0.269	2.76882e-05
1	Mes1	Kdelr2	0.285008	0.313	0.287	4.25561e-05
1	Mes1	2410006H16Rik	0.305823	0.325	0.312	7.27072e-05
1	Mes1	Anxa2	0.301631	0.422	0.351	8.40132e-05
1	Mes1	Eid1	0.270786	0.353	0.324	0.000100391
1	Mes1	Sepw1	0.311565	0.341	0.28	0.000161996
1	Mes1	1500012F01Rik	0.29831	0.345	0.322	0.000265552
1	Mes1	Rbms1	0.302465	0.277	0.229	0.000677371
1	Mes1	Hba-a1	0.407128	0.265	0.313	0.00469871
2	Acinar1	Ctrb1	3.77289	1	0.436	0
2	Acinar1	Pnliprp1	3.6455	1	0.367	0
2	Acinar1	Clps	3.43094	0.965	0.15	0
2	Acinar1	Cpa2	3.07462	0.945	0.09	0
2	Acinar1	Cpa1	3.0298	0.91	0.091	0
2	Acinar1	Spink1	2.69702	0.709	0.075	0
2	Acinar1	Cela3b	2.59936	0.714	0.076	0
2	Acinar1	Amy2b	2.43842	0.799	0.055	0
2	Acinar1	Serpina6	2.40517	0.879	0.064	0
2	Acinar1	Cela1	2.40144	0.764	0.044	0
2	Acinar1	Rbpjl	2.23931	0.819	0.055	0
2	Acinar1	Try5	2.20567	0.412	0.018	0
2	Acinar1	Prss2	2.19052	0.487	0.027	0
2	Acinar1	Cel	2.11569	0.678	0.03	0
2	Acinar1	Arhgdig	2.10137	0.744	0.039	0
2	Acinar1	Cckar	2.06492	0.698	0.033	0
2	Acinar1	Reep5	2.03867	0.879	0.19	0
2	Acinar1	Try10	1.98442	0.467	0.015	0
2	Acinar1	Nupr1	1.9641	0.648	0.049	0
2	Acinar1	Serpini2	1.90394	0.633	0.014	0
2	Acinar1	Pdia2	1.84109	0.482	0.022	0
2	Acinar1	Sycn	1.78106	0.447	0.027	0
2	Acinar1	Ctrc	1.754	0.397	0.011	0
2	Acinar1	Cela2a	1.72716	0.291	0.004	0
2	Acinar1	Aldh1b1	1.69964	0.698	0.097	0
2	Acinar1	Tmem97	1.66425	0.658	0.089	0
2	Acinar1	Gstm1	1.60559	0.719	0.102	0
2	Acinar1	Gcat	1.58216	0.693	0.086	0
2	Acinar1	P2rx1	1.5516	0.568	0.024	0
2	Acinar1	Erp27	1.41746	0.467	0.014	0
2	Acinar1	Fkbp11	1.41103	0.558	0.076	0
2	Acinar1	Fam46c	1.36699	0.528	0.047	0
2	Acinar1	Gc	1.35375	0.432	0.022	0
2	Acinar1	Gamt	1.32499	0.513	0.037	0
2	Acinar1	Amy1	1.30336	0.302	0.007	0
2	Acinar1	Ptf1a	1.27133	0.467	0.016	0
2	Acinar1	Edem1	1.19829	0.573	0.105	0
2	Acinar1	Mt1	1.16984	0.884	0.317	0
2	Acinar1	Edem2	1.11557	0.513	0.079	0
2	Acinar1	Tmed6	1.11052	0.377	0.018	0
2	Acinar1	Serp1	1.08803	0.804	0.284	0
2	Acinar1	Ppib	1.07805	0.844	0.428	0
2	Acinar1	Cbs	1.07298	0.412	0.042	0
2	Acinar1	Bhlha15	1.06062	0.357	0.012	0
2	Acinar1	Ass1	1.05232	0.352	0.021	0
2	Acinar1	Chst2	1.0503	0.402	0.034	0
2	Acinar1	Asns	1.04084	0.402	0.036	0
2	Acinar1	Dap	1.03929	0.508	0.108	0
2	Acinar1	Pabpc4	1.03283	0.709	0.28	0
2	Acinar1	Lrrc59	1.01438	0.583	0.158	0
2	Acinar1	Lyar	1.01214	0.643	0.201	0
2	Acinar1	Rap1gap	1.00978	0.392	0.054	0
2	Acinar1	Sel1l	1.00442	0.563	0.179	0
2	Acinar1	Dhx34	1.00422	0.372	0.033	0
2	Acinar1	Mt2	1.00112	0.799	0.261	0
2	Acinar1	Rps27l	0.982588	0.563	0.212	0
2	Acinar1	Tmed3	0.979096	0.618	0.227	0
2	Acinar1	Xbp1	0.978084	0.583	0.182	0
2	Acinar1	Sephs2	0.964791	0.392	0.065	0
2	Acinar1	Hist1h2bc	0.960039	0.487	0.132	0
2	Acinar1	Herpud1	0.949802	0.457	0.103	0
2	Acinar1	1810053B23Rik	0.940809	0.286	0.013	0
2	Acinar1	P4hb	0.92075	0.874	0.514	0
2	Acinar1	Mgll	0.91502	0.382	0.07	0
2	Acinar1	Rrbp1	0.896611	0.93	0.65	0
2	Acinar1	Cldn10	0.883134	0.392	0.046	0
2	Acinar1	Sepp1	0.873684	0.593	0.187	0
2	Acinar1	Serpinb1a	0.861114	0.362	0.048	0
2	Acinar1	Ldha	0.860098	0.724	0.315	0
2	Acinar1	Mecom	0.855131	0.291	0.046	0
2	Acinar1	Scd2	0.853966	0.839	0.504	0
2	Acinar1	Tuba4a	0.849167	0.568	0.179	0
2	Acinar1	Nme1	0.837531	0.799	0.403	0
2	Acinar1	Vtn	0.832854	0.251	0.006	0
2	Acinar1	Pa2g4	0.815839	0.613	0.282	0
2	Acinar1	Eef1d	0.815184	0.744	0.428	0
2	Acinar1	Nolc1	0.812334	0.593	0.241	0
2	Acinar1	Dnajc3	0.812042	0.548	0.214	0
2	Acinar1	Ncl	0.809942	0.985	0.84	0
2	Acinar1	Mif	0.807344	0.613	0.285	0
2	Acinar1	Nt5dc2	0.802738	0.523	0.17	0
2	Acinar1	Wdtc1	0.796853	0.322	0.059	0
2	Acinar1	Itga6	0.794679	0.492	0.137	0
2	Acinar1	Mcfd2	0.784817	0.533	0.177	0
2	Acinar1	Ggh	0.781391	0.372	0.085	0
2	Acinar1	Phgdh	0.780254	0.307	0.063	0
2	Acinar1	Hspe1	0.77622	0.573	0.262	0
2	Acinar1	Cpn1	0.77554	0.291	0.036	0
2	Acinar1	Srm	0.77206	0.337	0.085	0
2	Acinar1	Tob1	0.760392	0.477	0.149	0
2	Acinar1	Spc24	0.754581	0.367	0.077	0
2	Acinar1	Pcbd1	0.751458	0.407	0.109	0
2	Acinar1	Sec61b	0.74632	0.598	0.278	0
2	Acinar1	Ssr1	0.742549	0.633	0.292	0
2	Acinar1	Prdx6	0.740513	0.503	0.214	0
2	Acinar1	Ddc	0.738753	0.307	0.05	0
2	Acinar1	Rab3d	0.732328	0.332	0.085	0
2	Acinar1	Larp1	0.729934	0.492	0.165	0
2	Acinar1	Dbt	0.729862	0.337	0.077	0
2	Acinar1	Aldh9a1	0.719279	0.357	0.098	0
2	Acinar1	Manf	0.716819	0.668	0.304	0
2	Acinar1	Parm1	0.703618	0.327	0.084	0
2	Acinar1	Rplp1	0.698544	0.97	0.867	0
2	Acinar1	Sypl	0.698531	0.513	0.204	0
2	Acinar1	Homer2	0.696228	0.327	0.047	0
2	Acinar1	Tmem238	0.693168	0.302	0.06	0
2	Acinar1	Rnh1	0.689308	0.447	0.164	0
2	Acinar1	Ddit4	0.688855	0.322	0.069	0
2	Acinar1	Sdf2l1	0.674191	0.347	0.084	0
2	Acinar1	Insig1	0.673218	0.296	0.067	0
2	Acinar1	Mphosph10	0.672788	0.397	0.132	0
2	Acinar1	Pla2g12a	0.666676	0.377	0.074	0
2	Acinar1	Krtcap2	0.663026	0.563	0.244	0
2	Acinar1	Ffar2	0.66194	0.427	0.113	0
2	Acinar1	Spcs3	0.660801	0.442	0.129	0
2	Acinar1	Bckdk	0.643703	0.397	0.12	0
2	Acinar1	Nars	0.638032	0.538	0.225	0
2	Acinar1	Eef1g	0.637363	0.724	0.452	0
2	Acinar1	Eif1ax	0.633936	0.523	0.206	0
2	Acinar1	Rpl3	0.626847	0.899	0.706	0
2	Acinar1	Plk2	0.620441	0.477	0.143	0
2	Acinar1	Rpsa	0.614686	0.985	0.864	0
2	Acinar1	Hmgn5	0.608938	0.618	0.294	0
2	Acinar1	Mlec	0.60273	0.653	0.317	0
2	Acinar1	Pdia6	0.601322	0.764	0.465	0
2	Acinar1	Nr5a2	0.597455	0.417	0.136	0
2	Acinar1	5330417C22Rik	0.585463	0.332	0.086	0
2	Acinar1	Lsm4	0.58352	0.628	0.306	0
2	Acinar1	Eif5b	0.578401	0.849	0.644	0
2	Acinar1	Syngr2	0.575034	0.422	0.151	0
2	Acinar1	Rpl4	0.535799	0.93	0.786	0
2	Acinar1	Gm6030	0.532198	0.508	0.205	0
2	Acinar1	Creld2	0.528827	0.477	0.174	0
2	Acinar1	Iah1	0.52854	0.256	0.049	0
2	Acinar1	Ifitm3	0.524034	0.442	0.139	0
2	Acinar1	Eef1b2	0.514651	0.859	0.659	0
2	Acinar1	Rpl32	0.513901	0.935	0.838	0
2	Acinar1	Cmtm4	0.489524	0.332	0.1	0
2	Acinar1	Rpl8	0.487151	0.945	0.802	0
2	Acinar1	Rps20	0.471667	0.915	0.838	0
2	Acinar1	Hspa5	0.470071	0.94	0.789	0
2	Acinar1	Rpl13a	0.448524	0.95	0.864	0
2	Acinar1	Ambp	0.44741	0.467	0.19	0
2	Acinar1	Gnb2l1	0.429396	0.93	0.811	0
2	Acinar1	Rps24	0.421948	0.945	0.894	0
2	Acinar1	Spint2	0.415627	0.663	0.329	0
2	Acinar1	Hsp90ab1	0.408597	0.995	0.975	0
2	Acinar1	Krt18	0.359355	0.744	0.365	0
2	Acinar1	Hspd1	0.732509	0.553	0.276	1.11022e-16
2	Acinar1	Rexo2	0.561261	0.402	0.138	1.11022e-16
2	Acinar1	Cdh1	0.332354	0.548	0.266	1.11022e-16
2	Acinar1	Rbm47	0.286683	0.407	0.168	1.11022e-16
2	Acinar1	Suclg1	0.623553	0.452	0.169	2.22045e-16
2	Acinar1	Bzw2	0.540629	0.513	0.217	2.22045e-16
2	Acinar1	Bex4	0.590846	0.251	0.053	3.33067e-16
2	Acinar1	Mgst1	0.511522	0.482	0.2	3.33067e-16
2	Acinar1	Eif3d	0.683943	0.578	0.277	4.44089e-16
2	Acinar1	Lbh	0.55298	0.332	0.099	5.55112e-16
2	Acinar1	Cct5	0.532447	0.658	0.345	5.55112e-16
2	Acinar1	Snd1	0.646923	0.407	0.142	7.77156e-16
2	Acinar1	Eif5a	0.624371	0.638	0.357	8.88178e-16
2	Acinar1	Ppa1	0.642812	0.307	0.081	9.99201e-16
2	Acinar1	Zfp706	0.598407	0.548	0.248	1.44329e-15
2	Acinar1	Calr	0.513152	0.864	0.67	1.55431e-15
2	Acinar1	Cyb5b	0.664636	0.367	0.118	1.9984e-15
2	Acinar1	Stard10	0.519344	0.472	0.197	3.77476e-15
2	Acinar1	Bcat2	0.61768	0.281	0.072	4.55191e-15
2	Acinar1	Atp5a1	0.554509	0.819	0.574	4.66294e-15
2	Acinar1	Sec61a1	0.554824	0.508	0.221	4.88498e-15
2	Acinar1	Tmem147	0.612265	0.402	0.144	6.55032e-15
2	Acinar1	Tram1	0.587014	0.508	0.226	6.66134e-15
2	Acinar1	Vimp	0.655134	0.437	0.17	7.10543e-15
2	Acinar1	Dkc1	0.623437	0.432	0.167	7.10543e-15
2	Acinar1	Metap2	0.59126	0.683	0.406	7.66054e-15
2	Acinar1	Creg1	0.423467	0.307	0.097	7.88258e-15
2	Acinar1	Map2k3	0.520728	0.256	0.061	8.10463e-15
2	Acinar1	Eif3a	0.494924	0.879	0.714	8.10463e-15
2	Acinar1	Cpox	0.403729	0.296	0.09	8.10463e-15
2	Acinar1	Rpn2	0.591529	0.623	0.344	8.54872e-15
2	Acinar1	Sfxn1	0.587076	0.417	0.156	8.88178e-15
2	Acinar1	Cat	0.474142	0.437	0.179	1.33227e-14
2	Acinar1	Mrpl12	0.633639	0.437	0.172	1.4766e-14
2	Acinar1	Epcam	0.275003	0.588	0.327	1.9873e-14
2	Acinar1	Tomm40	0.600114	0.332	0.108	2.19824e-14
2	Acinar1	Dhrs7	0.610723	0.261	0.064	2.30926e-14
2	Acinar1	Slc7a1	0.41652	0.251	0.068	2.35367e-14
2	Acinar1	Bex1	0.65595	0.392	0.141	2.75335e-14
2	Acinar1	Rpn1	0.549627	0.673	0.378	2.91989e-14
2	Acinar1	Qsox2	0.507525	0.291	0.084	2.91989e-14
2	Acinar1	Eif2b4	0.395989	0.307	0.105	3.40838e-14
2	Acinar1	Lap3	0.534467	0.312	0.1	3.63043e-14
2	Acinar1	Bex2	0.466454	0.432	0.187	4.07452e-14
2	Acinar1	Mthfd1	0.642569	0.337	0.108	4.36318e-14
2	Acinar1	Parp1	0.51982	0.397	0.151	4.69624e-14
2	Acinar1	Dtnb	0.606433	0.266	0.069	4.78506e-14
2	Acinar1	Mrpl13	0.421463	0.322	0.112	5.52891e-14
2	Acinar1	Serbp1	0.461935	0.884	0.745	5.63993e-14
2	Acinar1	Mgat4a	0.632804	0.251	0.061	5.72875e-14
2	Acinar1	Uqcr11	0.577593	0.658	0.371	5.92859e-14
2	Acinar1	Fabp5	0.399068	0.342	0.125	7.00551e-14
2	Acinar1	Tpd52	0.531972	0.447	0.188	7.13873e-14
2	Acinar1	Ggt1	0.618568	0.251	0.061	7.89369e-14
2	Acinar1	Atp5b	0.543351	0.714	0.469	9.11493e-14
2	Acinar1	Rpsa-ps10	0.486072	0.789	0.548	9.76996e-14
2	Acinar1	Rps8	0.394018	0.92	0.845	1.48215e-13
2	Acinar1	Cd24a	0.298621	0.583	0.327	1.68865e-13
2	Acinar1	Crls1	0.319315	0.256	0.085	1.74749e-13
2	Acinar1	Dctpp1	0.48734	0.286	0.085	1.79745e-13
2	Acinar1	Ctage5	0.39303	0.422	0.197	2.03615e-13
2	Acinar1	Ndufs6	0.514023	0.613	0.325	2.13385e-13
2	Acinar1	Pcbp1	0.515243	0.678	0.392	2.34701e-13
2	Acinar1	Erp44	0.624201	0.367	0.138	2.3892e-13
2	Acinar1	Aldh7a1	0.521126	0.256	0.072	2.47691e-13
2	Acinar1	Nans	0.525578	0.312	0.107	2.50688e-13
2	Acinar1	Fam174b	0.419227	0.256	0.076	2.911e-13
2	Acinar1	Uchl5	0.526961	0.317	0.103	3.71481e-13
2	Acinar1	Ssr2	0.519759	0.608	0.344	3.75033e-13
2	Acinar1	Rpl38	0.515764	0.759	0.548	4.13003e-13
2	Acinar1	Sec23b	0.524995	0.347	0.121	4.14779e-13
2	Acinar1	Pdia4	0.423614	0.523	0.258	4.22995e-13
2	Acinar1	Ptma	0.446365	0.839	0.756	4.47198e-13
2	Acinar1	Rps21	0.328844	0.899	0.851	4.54081e-13
2	Acinar1	Phlda1	0.476611	0.256	0.073	6.255e-13
2	Acinar1	Rpl41	0.420386	0.869	0.739	6.58029e-13
2	Acinar1	Spcs2	0.484813	0.513	0.253	6.75571e-13
2	Acinar1	Kars	0.637272	0.357	0.128	6.99218e-13
2	Acinar1	Gm10039	0.530629	0.357	0.127	7.12541e-13
2	Acinar1	Hsp90b1	0.351635	0.925	0.801	9.30922e-13
2	Acinar1	Rpl5	0.446598	0.764	0.602	9.70113e-13
2	Acinar1	Muc1	0.381296	0.281	0.101	1.01452e-12
2	Acinar1	Gcsh	0.439404	0.307	0.103	1.10822e-12
2	Acinar1	Eif3m	0.64459	0.362	0.139	1.19127e-12
2	Acinar1	Dnajb11	0.547298	0.397	0.158	1.21703e-12
2	Acinar1	Srp19	0.541681	0.518	0.25	1.33993e-12
2	Acinar1	Cct7	0.550178	0.583	0.309	1.60982e-12
2	Acinar1	Nol12	0.436122	0.271	0.086	2.21811e-12
2	Acinar1	Rps26	0.350387	0.894	0.802	2.225e-12
2	Acinar1	Uck2	0.459651	0.291	0.095	2.50244e-12
2	Acinar1	Rplp2	0.370426	0.879	0.761	3.37863e-12
2	Acinar1	Prpsap1	0.433118	0.352	0.136	3.5224e-12
2	Acinar1	Arl6ip4	0.470286	0.377	0.149	3.63831e-12
2	Acinar1	Kif21a	0.445563	0.347	0.144	3.87979e-12
2	Acinar1	C1qbp	0.492639	0.397	0.17	4.01523e-12
2	Acinar1	Dhcr24	0.515122	0.312	0.108	4.37561e-12
2	Acinar1	Fbl	0.335647	0.357	0.149	4.39615e-12
2	Acinar1	Sec11c	0.58514	0.342	0.125	4.41069e-12
2	Acinar1	Tmed2	0.461862	0.457	0.21	5.59197e-12
2	Acinar1	Banf1	0.441811	0.487	0.235	5.84155e-12
2	Acinar1	Taldo1	0.403108	0.573	0.32	6.1311e-12
2	Acinar1	Qsox1	0.436388	0.312	0.113	6.41875e-12
2	Acinar1	Naa10	0.441795	0.307	0.113	7.15616e-12
2	Acinar1	Rps12	0.393832	0.839	0.707	9.75164e-12
2	Acinar1	Eprs	0.420918	0.568	0.305	1.00052e-11
2	Acinar1	Noc2l	0.440041	0.327	0.122	1.04324e-11
2	Acinar1	Slc3a2	0.294014	0.327	0.137	1.10261e-11
2	Acinar1	Vars	0.483959	0.312	0.115	1.19947e-11
2	Acinar1	Rpl14	0.380508	0.889	0.76	1.23473e-11
2	Acinar1	Snrpf	0.403767	0.573	0.31	1.26013e-11
2	Acinar1	Abcf1	0.523565	0.643	0.382	1.35385e-11
2	Acinar1	Lars	0.527448	0.357	0.138	1.46775e-11
2	Acinar1	Pycr2	0.457573	0.286	0.099	1.80748e-11
2	Acinar1	Fkbp2	0.477555	0.598	0.331	1.95646e-11
2	Acinar1	Psma4	0.406697	0.452	0.217	2.15687e-11
2	Acinar1	Atp5g3	0.447166	0.729	0.469	2.29639e-11
2	Acinar1	Tyms	0.30896	0.256	0.09	2.32792e-11
2	Acinar1	Hist1h1c	0.491388	0.312	0.111	2.36255e-11
2	Acinar1	Eif3b	0.574577	0.462	0.221	2.76718e-11
2	Acinar1	Fkbp4	0.541436	0.528	0.272	2.91798e-11
2	Acinar1	Mrpl17	0.339849	0.322	0.129	2.97584e-11
2	Acinar1	Nucb2	0.592769	0.347	0.148	3.19449e-11
2	Acinar1	Nop56	0.489356	0.548	0.289	3.19718e-11
2	Acinar1	Rpl13	0.2833	0.92	0.83	3.2615e-11
2	Acinar1	Rpl18	0.437124	0.824	0.648	3.40991e-11
2	Acinar1	Ddx21	0.457059	0.472	0.228	3.49373e-11
2	Acinar1	Rps2	0.494643	0.709	0.576	3.66481e-11
2	Acinar1	Pgls	0.366757	0.467	0.233	3.6653e-11
2	Acinar1	Ybx3	0.574571	0.427	0.195	3.88232e-11
2	Acinar1	Atp5j2	0.479534	0.759	0.548	3.97561e-11
2	Acinar1	Wdr77	0.334941	0.256	0.092	4.27988e-11
2	Acinar1	Zfp106	0.320967	0.332	0.143	4.32295e-11
2	Acinar1	1110008F13Rik	0.353422	0.256	0.094	5.60008e-11
2	Acinar1	Prdx4	0.342109	0.342	0.149	5.86234e-11
2	Acinar1	Tcp1	0.486428	0.503	0.253	5.95015e-11
2	Acinar1	Nhp2	0.392529	0.286	0.105	6.03154e-11
2	Acinar1	Rtcb	0.405939	0.342	0.14	6.37366e-11
2	Acinar1	Farsb	0.295781	0.256	0.095	6.47566e-11
2	Acinar1	Nop58	0.453433	0.633	0.377	6.53813e-11
2	Acinar1	Ostc	0.490895	0.462	0.222	6.54309e-11
2	Acinar1	Samm50	0.308443	0.327	0.141	6.79629e-11
2	Acinar1	Eif4a3	0.396976	0.422	0.205	7.71458e-11
2	Acinar1	Adam10	0.330528	0.362	0.162	7.81739e-11
2	Acinar1	Rpl6	0.486141	0.704	0.546	8.11831e-11
2	Acinar1	Atp5o	0.464545	0.643	0.384	8.25445e-11
2	Acinar1	Hspa9	0.507396	0.623	0.376	8.94713e-11
2	Acinar1	Srp9	0.260388	0.317	0.142	9.42926e-11
2	Acinar1	Setd8	0.345528	0.327	0.136	1.022e-10
2	Acinar1	Phb2	0.48932	0.422	0.201	1.34134e-10
2	Acinar1	Rsl1d1	0.526738	0.487	0.245	1.39465e-10
2	Acinar1	Mki67	0.258664	0.412	0.21	1.42877e-10
2	Acinar1	Agpat5	0.404378	0.271	0.098	1.5585e-10
2	Acinar1	Tfg	0.425094	0.372	0.165	1.58736e-10
2	Acinar1	Srp68	0.310098	0.317	0.134	1.96787e-10
2	Acinar1	Gm9800	0.480675	0.528	0.306	2.09876e-10
2	Acinar1	Mrto4	0.425283	0.271	0.097	2.17003e-10
2	Acinar1	Rplp0	0.464226	0.769	0.605	2.45061e-10
2	Acinar1	2410006H16Rik	0.335767	0.523	0.291	2.67839e-10
2	Acinar1	Etf1	0.298281	0.372	0.18	2.73116e-10
2	Acinar1	Polr2e	0.318231	0.382	0.184	2.88684e-10
2	Acinar1	Rars	0.291116	0.296	0.128	2.92351e-10
2	Acinar1	Timm50	0.323497	0.291	0.12	3.02839e-10
2	Acinar1	Mettl1	0.472886	0.302	0.112	3.05955e-10
2	Acinar1	Eif3j1	0.392943	0.276	0.105	3.47442e-10
2	Acinar1	Mybbp1a	0.442367	0.332	0.138	3.83035e-10
2	Acinar1	Npm1	0.50257	0.714	0.533	3.91409e-10
2	Acinar1	Adh5	0.415211	0.271	0.101	4.13762e-10
2	Acinar1	Anp32b	0.452433	0.804	0.619	4.40278e-10
2	Acinar1	Rpl12	0.376692	0.749	0.543	4.64813e-10
2	Acinar1	Aimp1	0.421454	0.392	0.188	5.07692e-10
2	Acinar1	Mrps24	0.326925	0.362	0.166	5.2923e-10
2	Acinar1	Rpl11	0.409668	0.774	0.609	5.36211e-10
2	Acinar1	Ssr3	0.383645	0.583	0.339	5.69119e-10
2	Acinar1	Psmd7	0.515116	0.573	0.333	5.83598e-10
2	Acinar1	Nop10	0.434172	0.447	0.222	6.14551e-10
2	Acinar1	Hars	0.3905	0.317	0.137	6.48025e-10
2	Acinar1	Gm7027	0.437661	0.317	0.128	6.52569e-10
2	Acinar1	H13	0.511082	0.407	0.203	6.57197e-10
2	Acinar1	Txndc5	0.261176	0.407	0.22	7.35002e-10
2	Acinar1	Cope	0.452806	0.442	0.217	7.43425e-10
2	Acinar1	Siva1	0.270581	0.266	0.107	7.79999e-10
2	Acinar1	Slc25a39	0.432619	0.392	0.193	7.97344e-10
2	Acinar1	Atp13a1	0.410285	0.271	0.1	8.63005e-10
2	Acinar1	Chchd1	0.334976	0.432	0.225	9.12621e-10
2	Acinar1	Rps5	0.31426	0.859	0.717	9.16099e-10
2	Acinar1	Vcp	0.312836	0.563	0.329	9.91441e-10
2	Acinar1	Glrx5	0.424523	0.432	0.229	1.13775e-09
2	Acinar1	Bola2	0.26799	0.347	0.171	1.2379e-09
2	Acinar1	Nudcd2	0.579308	0.302	0.114	1.25102e-09
2	Acinar1	Ufm1	0.43122	0.327	0.14	1.28032e-09
2	Acinar1	Rps24-ps2	0.309551	0.271	0.112	1.31497e-09
2	Acinar1	Uqcr10	0.412622	0.633	0.389	1.41185e-09
2	Acinar1	Uqcrq	0.41776	0.628	0.393	1.54616e-09
2	Acinar1	Mrpl28	0.311309	0.342	0.16	1.59121e-09
2	Acinar1	Galk1	0.309382	0.276	0.115	1.64343e-09
2	Acinar1	Hdlbp	0.423094	0.533	0.298	1.92825e-09
2	Acinar1	Rpl36a	0.41571	0.724	0.526	2.0797e-09
2	Acinar1	Tmem258	0.47433	0.477	0.248	2.16454e-09
2	Acinar1	Rnase4	0.371109	0.276	0.109	2.27444e-09
2	Acinar1	Stk39	0.344299	0.271	0.107	2.27546e-09
2	Acinar1	Mvb12a	0.271075	0.276	0.116	2.3387e-09
2	Acinar1	Mrpl20	0.364678	0.286	0.117	2.63438e-09
2	Acinar1	Cebpz	0.388187	0.427	0.225	2.64366e-09
2	Acinar1	Nop14	0.280133	0.302	0.133	2.78531e-09
2	Acinar1	Cyc1	0.407754	0.372	0.172	3.00913e-09
2	Acinar1	Wdr43	0.292931	0.327	0.153	3.29564e-09
2	Acinar1	Adamts9	0.534593	0.397	0.189	3.33722e-09
2	Acinar1	Wars	0.285261	0.256	0.104	3.70732e-09
2	Acinar1	Ddost	0.395001	0.573	0.343	3.99205e-09
2	Acinar1	Ide	0.470863	0.261	0.096	4.08546e-09
2	Acinar1	Gorasp2	0.404745	0.367	0.168	4.11383e-09
2	Acinar1	Eif3g	0.466691	0.437	0.224	4.31321e-09
2	Acinar1	Cops6	0.325054	0.452	0.255	4.43698e-09
2	Acinar1	Rps10-ps2	0.261129	0.352	0.173	4.45163e-09
2	Acinar1	Etfb	0.458532	0.548	0.313	4.57544e-09
2	Acinar1	Rpl27a	0.422238	0.688	0.481	4.63616e-09
2	Acinar1	Gpatch4	0.389059	0.281	0.114	4.64581e-09
2	Acinar1	Ipo5	0.365804	0.307	0.132	6.06069e-09
2	Acinar1	Rps15	0.310364	0.829	0.747	6.20153e-09
2	Acinar1	1110065P20Rik	0.432751	0.302	0.125	6.30413e-09
2	Acinar1	Acaa2	0.393968	0.296	0.122	7.84319e-09
2	Acinar1	Tead2	0.31571	0.362	0.193	8.26279e-09
2	Acinar1	Atp5g1	0.453508	0.347	0.154	8.74273e-09
2	Acinar1	Top2a	0.274776	0.422	0.226	8.83283e-09
2	Acinar1	Las1l	0.252569	0.302	0.147	9.41848e-09
2	Acinar1	Ran	0.47501	0.543	0.315	1.00102e-08
2	Acinar1	Ndufa5	0.359413	0.487	0.27	1.00435e-08
2	Acinar1	Nsun2	0.341549	0.276	0.114	1.11935e-08
2	Acinar1	Taf10	0.286134	0.317	0.175	1.12873e-08
2	Acinar1	Magt1	0.414475	0.518	0.296	1.20573e-08
2	Acinar1	Txnl1	0.347147	0.397	0.204	1.21437e-08
2	Acinar1	Lamtor2	0.3539	0.362	0.178	1.25567e-08
2	Acinar1	Ndufa11	0.434254	0.508	0.284	1.46416e-08
2	Acinar1	Tspan13	0.372579	0.322	0.146	1.60647e-08
2	Acinar1	Asph	0.391858	0.291	0.123	1.64337e-08
2	Acinar1	Yipf5	0.357707	0.286	0.122	1.86671e-08
2	Acinar1	Eif3c	0.404058	0.714	0.491	2.11106e-08
2	Acinar1	Cxxc5	0.340203	0.382	0.198	2.12205e-08
2	Acinar1	Nol7	0.35903	0.492	0.284	2.2892e-08
2	Acinar1	Birc5	0.326834	0.312	0.143	2.34823e-08
2	Acinar1	Txn1	0.393082	0.588	0.365	2.35778e-08
2	Acinar1	Ssr4	0.462317	0.377	0.184	2.3806e-08
2	Acinar1	Naa50	0.31458	0.317	0.165	2.45224e-08
2	Acinar1	Gnl3	0.439512	0.312	0.134	2.56506e-08
2	Acinar1	Canx	0.387135	0.814	0.638	2.67529e-08
2	Acinar1	Rpl36al	0.356149	0.497	0.286	2.72503e-08
2	Acinar1	Gm5687	0.288579	0.307	0.141	2.89331e-08
2	Acinar1	Nifk	0.314738	0.291	0.132	3.10931e-08
2	Acinar1	Rps25	0.318896	0.653	0.483	3.21949e-08
2	Acinar1	Psmc1	0.320742	0.623	0.409	3.25527e-08
2	Acinar1	Idh2	0.356162	0.563	0.34	3.28754e-08
2	Acinar1	Cox5a	0.265059	0.462	0.268	3.36572e-08
2	Acinar1	Hook1	0.380301	0.281	0.118	3.43964e-08
2	Acinar1	Uqcrc2	0.422878	0.307	0.131	3.89502e-08
2	Acinar1	Epb41l4aos	0.262982	0.281	0.139	4.03936e-08
2	Acinar1	Smco4	0.367103	0.296	0.129	4.0654e-08
2	Acinar1	Uqcrfs1	0.378287	0.337	0.167	4.25767e-08
2	Acinar1	Ddx27	0.291757	0.271	0.123	4.37661e-08
2	Acinar1	Mogs	0.466341	0.281	0.114	4.69355e-08
2	Acinar1	Fam173a	0.373094	0.312	0.152	5.40133e-08
2	Acinar1	Ndufb9	0.434859	0.422	0.221	6.21252e-08
2	Acinar1	Dnajc2	0.263685	0.362	0.199	6.29099e-08
2	Acinar1	Gm15500	0.330501	0.462	0.274	7.24807e-08
2	Acinar1	Atp5k	0.302598	0.598	0.38	7.8405e-08
2	Acinar1	Rpl30	0.398598	0.709	0.534	8.83619e-08
2	Acinar1	Phf5a	0.346608	0.367	0.183	8.86363e-08
2	Acinar1	Ndufa10	0.418069	0.452	0.266	9.15075e-08
2	Acinar1	Lsm7	0.265794	0.291	0.138	9.7178e-08
2	Acinar1	Gadd45gip1	0.311377	0.291	0.143	1.02346e-07
2	Acinar1	Ufc1	0.299249	0.352	0.191	1.04367e-07
2	Acinar1	Immt	0.367628	0.357	0.186	1.07738e-07
2	Acinar1	Rpl7l1	0.37076	0.327	0.16	1.08646e-07
2	Acinar1	Rps14	0.354927	0.804	0.748	1.11017e-07
2	Acinar1	D15Ertd621e	0.412248	0.296	0.131	1.13163e-07
2	Acinar1	Ndufs7	0.262498	0.367	0.203	1.16579e-07
2	Acinar1	Eif3h	0.28489	0.437	0.267	1.23596e-07
2	Acinar1	Rps10	0.255081	0.859	0.794	1.27778e-07
2	Acinar1	Gspt1	0.388023	0.362	0.18	1.29855e-07
2	Acinar1	Pgp	0.448658	0.256	0.115	1.33395e-07
2	Acinar1	Ak2	0.45736	0.352	0.178	1.37084e-07
2	Acinar1	Pick1	0.295556	0.266	0.117	1.42749e-07
2	Acinar1	Eif3k	0.264587	0.437	0.262	1.44934e-07
2	Acinar1	Gm12020	0.333284	0.276	0.121	1.47227e-07
2	Acinar1	Hsp90aa1	0.325498	0.809	0.62	1.51257e-07
2	Acinar1	Tnfaip8	0.461322	0.271	0.118	1.60621e-07
2	Acinar1	Gm10320	0.360511	0.382	0.195	1.64648e-07
2	Acinar1	Eny2	0.261683	0.352	0.184	1.71322e-07
2	Acinar1	Ibtk	0.322823	0.302	0.146	2.05601e-07
2	Acinar1	Rps4x	0.431558	0.653	0.459	2.09604e-07
2	Acinar1	Hid1	0.42101	0.271	0.115	2.12717e-07
2	Acinar1	Hsd17b10	0.254777	0.276	0.134	2.17919e-07
2	Acinar1	Cct2	0.414675	0.543	0.333	2.21532e-07
2	Acinar1	Atp5f1	0.390634	0.523	0.313	2.22575e-07
2	Acinar1	Rpl10a	0.383726	0.568	0.377	2.37731e-07
2	Acinar1	Fam162a	0.330087	0.332	0.167	2.5648e-07
2	Acinar1	Tmed5	0.374388	0.286	0.129	2.62529e-07
2	Acinar1	Srp72	0.278912	0.437	0.279	2.62592e-07
2	Acinar1	Ccdc25	0.391901	0.271	0.121	2.67813e-07
2	Acinar1	Ppid	0.331046	0.276	0.126	2.87989e-07
2	Acinar1	Gm12421	0.336108	0.266	0.136	2.97646e-07
2	Acinar1	Rpl35a	0.310364	0.543	0.351	3.29822e-07
2	Acinar1	Lman1	0.358259	0.397	0.215	3.50826e-07
2	Acinar1	Cct3	0.359841	0.497	0.294	3.85674e-07
2	Acinar1	Rpl37rt	0.277323	0.382	0.215	3.97587e-07
2	Acinar1	Os9	0.355674	0.392	0.213	3.98165e-07
2	Acinar1	Polr3k	0.346903	0.256	0.108	4.12049e-07
2	Acinar1	Gtpbp4	0.300157	0.317	0.16	4.17203e-07
2	Acinar1	Gas5	0.398336	0.739	0.578	4.30331e-07
2	Acinar1	Eef2	0.326629	0.884	0.745	4.3661e-07
2	Acinar1	Rbm34	0.353613	0.276	0.129	4.58124e-07
2	Acinar1	Rpl7	0.370809	0.698	0.499	4.73268e-07
2	Acinar1	Mdh2	0.328475	0.538	0.353	5.26334e-07
2	Acinar1	Ndufa12	0.336034	0.372	0.217	5.55796e-07
2	Acinar1	Pdap1	0.40386	0.673	0.489	5.79942e-07
2	Acinar1	Coa3	0.275433	0.332	0.179	5.82051e-07
2	Acinar1	Hspa4	0.288899	0.387	0.215	7.3093e-07
2	Acinar1	Mrps14	0.300652	0.266	0.123	7.49119e-07
2	Acinar1	Gm8606	0.310291	0.327	0.194	7.60863e-07
2	Acinar1	Ndufa4	0.330138	0.688	0.485	8.66665e-07
2	Acinar1	Etfa	0.274778	0.317	0.17	9.10945e-07
2	Acinar1	Stt3a	0.31485	0.312	0.157	9.35159e-07
2	Acinar1	Tpi1	0.277633	0.568	0.37	9.88097e-07
2	Acinar1	Gm4366	0.296601	0.407	0.229	1.04244e-06
2	Acinar1	Rpsa-ps4	0.250278	0.352	0.209	1.05659e-06
2	Acinar1	Rbm8a	0.303523	0.558	0.369	1.09107e-06
2	Acinar1	Rnaseh2c	0.353775	0.317	0.159	1.23649e-06
2	Acinar1	Echs1	0.298645	0.337	0.184	1.26127e-06
2	Acinar1	Rpl3-ps1	0.39851	0.593	0.403	1.26858e-06
2	Acinar1	Rpl18a	0.301628	0.719	0.557	1.29374e-06
2	Acinar1	Mrpl15	0.285171	0.276	0.132	1.34077e-06
2	Acinar1	Arpp19	0.431712	0.457	0.274	1.41343e-06
2	Acinar1	Lsm6	0.313151	0.317	0.158	1.48562e-06
2	Acinar1	Sars	0.320981	0.417	0.247	1.53876e-06
2	Acinar1	Impdh2	0.377898	0.281	0.127	1.57075e-06
2	Acinar1	Gar1	0.417895	0.291	0.137	1.62293e-06
2	Acinar1	Prdx1	0.290093	0.553	0.358	1.71308e-06
2	Acinar1	Imp3	0.358163	0.271	0.125	1.7742e-06
2	Acinar1	Ndufab1	0.276866	0.266	0.132	1.87877e-06
2	Acinar1	Mrps34	0.363191	0.266	0.12	2.05454e-06
2	Acinar1	Snrpd3	0.274803	0.447	0.274	2.24746e-06
2	Acinar1	Man1a2	0.260195	0.302	0.159	2.3643e-06
2	Acinar1	Cct6a	0.462045	0.477	0.319	2.49615e-06
2	Acinar1	Rpl26	0.4028	0.578	0.413	2.63443e-06
2	Acinar1	Clpp	0.458254	0.291	0.154	2.81975e-06
2	Acinar1	Eif1a	0.28711	0.271	0.139	2.85501e-06
2	Acinar1	Mrpl21	0.257008	0.266	0.134	2.94836e-06
2	Acinar1	Nucks1	0.387818	0.558	0.37	3.06028e-06
2	Acinar1	Bccip	0.273267	0.281	0.149	3.29258e-06
2	Acinar1	Rps27a	0.341611	0.779	0.634	3.31959e-06
2	Acinar1	Idh3g	0.264541	0.291	0.147	3.41858e-06
2	Acinar1	Rnf187	0.257199	0.357	0.203	3.56824e-06
2	Acinar1	Eif3l	0.275619	0.372	0.235	3.98328e-06
2	Acinar1	Rps3	0.344045	0.759	0.676	4.55926e-06
2	Acinar1	Gm4617	0.261311	0.462	0.291	5.15487e-06
2	Acinar1	Cox7b	0.285935	0.503	0.318	5.62864e-06
2	Acinar1	Txn2	0.282662	0.251	0.12	5.87044e-06
2	Acinar1	Rangap1	0.315013	0.397	0.232	6.48065e-06
2	Acinar1	Edf1	0.304378	0.407	0.245	6.5111e-06
2	Acinar1	Ssrp1	0.254841	0.588	0.403	6.94824e-06
2	Acinar1	Rpl36a-ps2	0.283394	0.467	0.292	7.15291e-06
2	Acinar1	Ndufs8	0.267117	0.276	0.139	7.51356e-06
2	Acinar1	Dynll2	0.25839	0.563	0.384	7.55899e-06
2	Acinar1	Rps19	0.285197	0.709	0.551	7.57726e-06
2	Acinar1	Preb	0.31285	0.256	0.123	7.80448e-06
2	Acinar1	Ndufb8	0.305153	0.382	0.234	8.66437e-06
2	Acinar1	Gm10076	0.257389	0.518	0.341	8.94173e-06
2	Acinar1	Eif2s2	0.382239	0.553	0.369	9.29108e-06
2	Acinar1	Lsr	0.256176	0.276	0.142	9.32147e-06
2	Acinar1	Rab1a	0.26713	0.412	0.25	9.40107e-06
2	Acinar1	Spr	0.460716	0.251	0.113	9.70138e-06
2	Acinar1	Lman2	0.26357	0.377	0.221	9.75763e-06
2	Acinar1	Atp5e	0.338582	0.824	0.713	1.19879e-05
2	Acinar1	Cnbp	0.33553	0.628	0.454	1.20307e-05
2	Acinar1	Stip1	0.313048	0.337	0.193	1.35374e-05
2	Acinar1	Mdh1	0.388135	0.357	0.206	1.36455e-05
2	Acinar1	Rpl34	0.311905	0.503	0.329	1.40048e-05
2	Acinar1	Gars	0.280019	0.322	0.19	1.52482e-05
2	Acinar1	Gm4332	0.271393	0.543	0.362	1.64267e-05
2	Acinar1	Sod1	0.297081	0.663	0.481	1.83825e-05
2	Acinar1	Mydgf	0.341214	0.377	0.214	1.84989e-05
2	Acinar1	Hdgf	0.276854	0.563	0.384	1.92911e-05
2	Acinar1	Esf1	0.264614	0.472	0.303	1.99407e-05
2	Acinar1	Ift20	0.287537	0.322	0.174	2.01487e-05
2	Acinar1	Nmt1	0.37305	0.317	0.184	2.18922e-05
2	Acinar1	Rps11	0.27345	0.563	0.419	2.2781e-05
2	Acinar1	Ola1	0.2698	0.261	0.14	2.41952e-05
2	Acinar1	Minos1	0.252074	0.648	0.47	2.43689e-05
2	Acinar1	1500012F01Rik	0.293871	0.477	0.308	2.5755e-05
2	Acinar1	Gm14586	0.26989	0.347	0.198	3.25092e-05
2	Acinar1	Rpl10a-ps1	0.338061	0.528	0.369	3.3022e-05
2	Acinar1	Rpl17	0.258439	0.683	0.512	3.32363e-05
2	Acinar1	Snrpb	0.253342	0.477	0.315	3.60725e-05
2	Acinar1	2010107E04Rik	0.322591	0.558	0.384	5.53737e-05
2	Acinar1	Psma7	0.27153	0.719	0.562	5.70907e-05
2	Acinar1	Rps17	0.28794	0.643	0.532	6.3123e-05
2	Acinar1	Smc2	0.319206	0.367	0.217	6.32454e-05
2	Acinar1	Hmgb2	0.258494	0.497	0.332	6.90509e-05
2	Acinar1	Serf2	0.269704	0.447	0.296	7.20426e-05
2	Acinar1	Gpi1	0.32759	0.362	0.215	7.22407e-05
2	Acinar1	Ppp3r1	0.25464	0.312	0.189	7.691e-05
2	Acinar1	Ndufb6	0.251832	0.251	0.129	7.75401e-05
2	Acinar1	Rpl37	0.286938	0.668	0.519	8.06816e-05
2	Acinar1	Rpl35	0.313935	0.477	0.315	8.12587e-05
2	Acinar1	Rps6-ps3	0.294893	0.286	0.172	9.16977e-05
2	Acinar1	Rpl28	0.340004	0.548	0.412	9.40341e-05
2	Acinar1	Set	0.362448	0.553	0.389	0.000104774
2	Acinar1	Gm11478	0.253576	0.724	0.613	0.000108909
2	Acinar1	Mrpl52	0.263847	0.432	0.278	0.000120004
2	Acinar1	Rps13	0.301815	0.683	0.541	0.000123888
2	Acinar1	Smc4	0.319858	0.467	0.305	0.000128823
2	Acinar1	Rad23b	0.266189	0.382	0.246	0.000134177
2	Acinar1	Hspa8	0.300228	0.593	0.425	0.000135596
2	Acinar1	Eif4b	0.256986	0.392	0.247	0.000140067
2	Acinar1	Snrpd1	0.254677	0.392	0.246	0.000167983
2	Acinar1	Rpl36	0.279874	0.688	0.584	0.000177119
2	Acinar1	Rps6	0.338808	0.543	0.387	0.000183009
2	Acinar1	Rps26-ps1	0.259937	0.492	0.336	0.000223979
2	Acinar1	Atp5d	0.273242	0.543	0.381	0.000265639
2	Acinar1	Rps16	0.250471	0.538	0.407	0.000279755
2	Acinar1	Pabpc1	0.268716	0.779	0.7	0.000312
2	Acinar1	Rps3a1	0.304655	0.668	0.53	0.000344117
2	Acinar1	St13	0.270603	0.523	0.393	0.000507889
2	Acinar1	Rpl10	0.331927	0.533	0.397	0.000744515
2	Acinar1	Rfc2	0.267715	0.312	0.201	0.000792717
2	Acinar1	Eif4a1	0.272259	0.518	0.367	0.000811794
2	Acinar1	Gm8730	0.268154	0.352	0.229	0.00110529
2	Acinar1	Rpl7a	0.330535	0.402	0.272	0.001281
2	Acinar1	mt-Rnr1	0.315894	0.799	0.715	0.00186441
2	Acinar1	Timm13	0.264796	0.457	0.328	0.00273544
2	Acinar1	Gm5835	0.296633	0.447	0.32	0.00333893
2	Acinar1	Cox6a1	0.255796	0.543	0.412	0.00361909
2	Acinar1	Naca	0.254481	0.553	0.43	0.00401671
3	Endo	Egfl7	2.95478	0.907	0.063	0
3	Endo	Cdh5	2.62667	0.727	0.006	0
3	Endo	Fabp4	2.47946	0.513	0.011	0
3	Endo	Flt1	2.40644	0.667	0.008	0
3	Endo	Kdr	2.3625	0.727	0.016	0
3	Endo	Cd93	2.34695	0.693	0.01	0
3	Endo	Pecam1	2.34675	0.727	0.007	0
3	Endo	Plvap	2.24403	0.547	0.01	0
3	Endo	Plxnd1	2.2144	0.653	0.035	0
3	Endo	Col15a1	2.11339	0.58	0.034	0
3	Endo	Gng11	2.09631	0.693	0.046	0
3	Endo	Sdpr	2.0413	0.78	0.185	0
3	Endo	Ptprb	2.02264	0.46	0.004	0
3	Endo	Aplnr	2.00629	0.427	0.003	0
3	Endo	Cav1	1.8936	0.6	0.065	0
3	Endo	Ctla2a	1.85813	0.48	0.006	0
3	Endo	Col4a1	1.85561	0.827	0.212	0
3	Endo	Rasip1	1.82165	0.527	0.008	0
3	Endo	Adgrf5	1.77618	0.513	0.011	0
3	Endo	Emcn	1.77264	0.427	0.001	0
3	Endo	Mest	1.76482	0.933	0.338	0
3	Endo	Esam	1.76398	0.493	0.01	0
3	Endo	Efna1	1.75893	0.453	0.067	0
3	Endo	Tcf4	1.72016	0.793	0.269	0
3	Endo	Nes	1.68569	0.553	0.085	0
3	Endo	Nrp2	1.68241	0.433	0.029	0
3	Endo	Pcdh17	1.67243	0.427	0.01	0
3	Endo	Tie1	1.63954	0.467	0.004	0
3	Endo	Edn1	1.63554	0.3	0.015	0
3	Endo	Cldn5	1.63364	0.38	0.002	0
3	Endo	Tm4sf1	1.62698	0.433	0.03	0
3	Endo	Eng	1.61195	0.447	0.02	0
3	Endo	Epas1	1.60717	0.373	0.013	0
3	Endo	Ecscr	1.60663	0.467	0.006	0
3	Endo	S100a16	1.55713	0.6	0.111	0
3	Endo	Msn	1.53578	0.6	0.075	0
3	Endo	Tek	1.52731	0.373	0.003	0
3	Endo	Elk3	1.51161	0.54	0.058	0
3	Endo	Hdac7	1.49242	0.587	0.081	0
3	Endo	Gpihbp1	1.49203	0.313	0.002	0
3	Endo	Mmrn2	1.48816	0.353	0.002	0
3	Endo	Erg	1.48261	0.4	0.007	0
3	Endo	Ramp2	1.47825	0.46	0.034	0
3	Endo	Col4a2	1.477	0.567	0.107	0
3	Endo	Cd34	1.4556	0.52	0.075	0
3	Endo	Tmem88	1.44264	0.387	0.017	0
3	Endo	Ets1	1.43903	0.387	0.039	0
3	Endo	Cd36	1.41348	0.32	0.005	0
3	Endo	Crip2	1.40591	0.613	0.114	0
3	Endo	Ptrf	1.38702	0.787	0.194	0
3	Endo	Rasgrp3	1.38075	0.373	0.022	0
3	Endo	Myct1	1.37954	0.347	0.001	0
3	Endo	Fam101b	1.37476	0.493	0.108	0
3	Endo	Shank3	1.37363	0.367	0.014	0
3	Endo	Apold1	1.34711	0.373	0.013	0
3	Endo	Sparcl1	1.34151	0.687	0.152	0
3	Endo	Clec14a	1.34008	0.327	0.002	0
3	Endo	Robo4	1.33658	0.293	0.004	0
3	Endo	Klhl4	1.33584	0.26	0.001	0
3	Endo	2810025M15Rik	1.32539	0.42	0.049	0
3	Endo	Icam2	1.31811	0.367	0.004	0
3	Endo	C130074G19Rik	1.30716	0.333	0.015	0
3	Endo	Aqp1	1.29736	0.287	0.044	0
3	Endo	Rgcc	1.29323	0.32	0.009	0
3	Endo	Hspg2	1.2925	0.52	0.11	0
3	Endo	Fscn1	1.28253	0.527	0.121	0
3	Endo	Fli1	1.27184	0.313	0.012	0
3	Endo	Tspan18	1.2678	0.36	0.026	0
3	Endo	Ccm2l	1.26284	0.273	0.001	0
3	Endo	Gimap6	1.25518	0.32	0.008	0
3	Endo	Mcam	1.25473	0.407	0.071	0
3	Endo	Ehd2	1.25221	0.393	0.05	0
3	Endo	Fgd5	1.24254	0.273	0.005	0
3	Endo	Sox18	1.23378	0.293	0.003	0
3	Endo	Fkbp1a	1.22443	0.727	0.31	0
3	Endo	Pde2a	1.21424	0.28	0.005	0
3	Endo	Limch1	1.21062	0.347	0.038	0
3	Endo	Bcl6b	1.19589	0.28	0.007	0
3	Endo	Pdgfb	1.189	0.267	0.006	0
3	Endo	Piezo2	1.18544	0.26	0.032	0
3	Endo	Emp1	1.17561	0.507	0.1	0
3	Endo	Sh3bp5	1.17304	0.38	0.051	0
3	Endo	Apln	1.17149	0.253	0.003	0
3	Endo	Lmo2	1.16477	0.313	0.012	0
3	Endo	Arap3	1.15884	0.34	0.009	0
3	Endo	Sgk1	1.15783	0.347	0.093	0
3	Endo	Igfbp7	1.13588	0.313	0.061	0
3	Endo	Dysf	1.13472	0.26	0.009	0
3	Endo	Lpar4	1.13201	0.333	0.062	0
3	Endo	Vim	1.12704	0.86	0.419	0
3	Endo	Tpm4	1.12557	0.667	0.247	0
3	Endo	Afap1l1	1.10895	0.287	0.026	0
3	Endo	Timp3	1.1067	0.453	0.105	0
3	Endo	Arhgef15	1.10403	0.267	0.006	0
3	Endo	Tspan6	1.09663	0.347	0.048	0
3	Endo	Gnai2	1.07476	0.807	0.424	0
3	Endo	Acvrl1	1.06651	0.287	0.022	0
3	Endo	Gngt2	1.06144	0.3	0.019	0
3	Endo	Gimap4	1.04735	0.287	0.003	0
3	Endo	Efnb2	1.03724	0.3	0.033	0
3	Endo	Nrarp	1.02851	0.28	0.025	0
3	Endo	Mef2c	1.01154	0.34	0.05	0
3	Endo	Ets2	1.00371	0.413	0.117	0
3	Endo	Id3	1.00034	0.347	0.054	0
3	Endo	Ldb2	0.989319	0.387	0.079	0
3	Endo	Tnfaip1	0.981518	0.393	0.108	0
3	Endo	Kif26a	0.980844	0.28	0.021	0
3	Endo	Sox11	0.964706	0.367	0.086	0
3	Endo	Calm1	0.953916	0.94	0.731	0
3	Endo	Prrg3	0.912598	0.267	0.032	0
3	Endo	Podxl	0.907576	0.4	0.079	0
3	Endo	Gap43	0.900217	0.267	0.037	0
3	Endo	Sptbn1	0.897068	0.693	0.371	0
3	Endo	Stab1	0.879004	0.32	0.04	0
3	Endo	Tagln2	0.865415	0.6	0.293	0
3	Endo	Igfbp4	0.851502	0.813	0.286	0
3	Endo	Tmsb4x	0.841564	0.953	0.613	0
3	Endo	Crim1	0.834316	0.253	0.033	0
3	Endo	Actn4	0.831753	0.7	0.377	0
3	Endo	Rdx	0.827693	0.72	0.42	0
3	Endo	Dock6	0.827377	0.293	0.046	0
3	Endo	Gnas	0.700433	0.86	0.67	0
3	Endo	Sparc	0.667469	0.9	0.489	0
3	Endo	Actb	0.540711	1	0.976	0
3	Endo	Nudt4	0.960112	0.48	0.185	1.11022e-16
3	Endo	Sh3glb1	0.936175	0.493	0.203	1.11022e-16
3	Endo	Anxa3	0.851007	0.267	0.043	1.11022e-16
3	Endo	Tgfbr2	0.740887	0.28	0.048	1.11022e-16
3	Endo	Arhgap29	0.740134	0.373	0.097	1.11022e-16
3	Endo	Fstl1	0.503909	0.647	0.298	3.33067e-16
3	Endo	Ehd4	0.894717	0.3	0.06	4.44089e-16
3	Endo	Ccdc85b	0.824609	0.26	0.043	4.44089e-16
3	Endo	Igf2	0.661445	0.7	0.355	4.44089e-16
3	Endo	Lama4	0.955878	0.393	0.113	5.55112e-16
3	Endo	Tpm3	0.685257	0.727	0.468	5.55112e-16
3	Endo	Arhgap18	0.913766	0.28	0.058	6.66134e-16
3	Endo	Col18a1	0.94407	0.48	0.186	8.88178e-16
3	Endo	Ablim1	0.971629	0.313	0.076	2.44249e-15
3	Endo	Pea15a	0.878811	0.4	0.128	8.32667e-15
3	Endo	Itgb1	0.679634	0.633	0.39	1.59872e-14
3	Endo	Slk	0.747834	0.527	0.257	1.67644e-14
3	Endo	Ccnd1	0.907206	0.54	0.246	1.74305e-14
3	Endo	Mgll	0.946606	0.313	0.084	2.75335e-14
3	Endo	Cnn2	0.769246	0.413	0.133	4.34097e-14
3	Endo	Sipa1	0.783484	0.313	0.074	4.58522e-14
3	Endo	Qk	0.89555	0.413	0.162	6.06182e-14
3	Endo	Plcg1	0.889117	0.333	0.092	6.11733e-14
3	Endo	Trp53i11	0.922728	0.253	0.053	2.46914e-13
3	Endo	Map4k4	0.775872	0.473	0.201	2.56128e-13
3	Endo	Id1	0.84352	0.287	0.068	6.3094e-13
3	Endo	Nrp1	0.635292	0.527	0.229	9.1438e-13
3	Endo	Prkcdbp	0.81197	0.307	0.08	1.16196e-12
3	Endo	Tjp1	0.754349	0.273	0.062	1.2762e-12
3	Endo	Rhoc	0.819937	0.347	0.107	1.97165e-12
3	Endo	Notch1	0.776531	0.4	0.145	4.47509e-12
3	Endo	Cotl1	0.767614	0.44	0.167	4.60654e-12
3	Endo	Ctnnb1	0.537003	0.84	0.597	4.63618e-12
3	Endo	Ralb	0.84227	0.433	0.178	6.47327e-12
3	Endo	Bnip2	0.700912	0.42	0.157	7.42617e-12
3	Endo	Tmsb10	0.609255	0.72	0.508	8.02547e-12
3	Endo	Dusp3	0.72684	0.287	0.074	8.477e-12
3	Endo	Ahnak	0.366273	0.48	0.224	9.29501e-12
3	Endo	S100a10	0.774469	0.553	0.279	1.05942e-11
3	Endo	Map7d1	0.780749	0.347	0.112	1.28866e-11
3	Endo	Itga6	0.732669	0.4	0.154	3.06229e-11
3	Endo	Serinc3	0.70277	0.433	0.173	3.80589e-11
3	Endo	B2m	0.58251	0.373	0.148	4.06658e-11
3	Endo	Pxdn	0.615777	0.367	0.133	4.26723e-11
3	Endo	Kitl	0.731685	0.26	0.064	4.95334e-11
3	Endo	Abhd17a	0.709088	0.253	0.078	5.91259e-11
3	Endo	Aplp2	0.6051	0.673	0.426	1.68468e-10
3	Endo	Ephb4	0.694494	0.28	0.08	1.74743e-10
3	Endo	Plagl1	0.380309	0.52	0.262	1.79627e-10
3	Endo	Fkbp10	0.735433	0.293	0.087	2.80541e-10
3	Endo	Ppap2b	0.810523	0.3	0.095	3.05275e-10
3	Endo	Arpc3	0.703253	0.393	0.163	3.26422e-10
3	Endo	Rhoj	0.454565	0.293	0.096	3.69813e-10
3	Endo	F11r	0.745298	0.473	0.245	4.97411e-10
3	Endo	Git2	0.671732	0.3	0.095	8.32599e-10
3	Endo	Phactr2	0.782726	0.3	0.102	1.15654e-09
3	Endo	Amotl1	0.744095	0.4	0.185	1.25593e-09
3	Endo	2017-03-02	0.658061	0.367	0.143	1.37591e-09
3	Endo	Tpm3-rs7	0.597003	0.42	0.201	1.46804e-09
3	Endo	Slc6a6	0.811552	0.34	0.192	1.58346e-09
3	Endo	Nav1	0.65719	0.287	0.096	2.5411e-09
3	Endo	Nras	0.610156	0.36	0.14	4.42743e-09
3	Endo	Klf2	0.573974	0.28	0.09	4.64369e-09
3	Endo	H19	0.350992	0.833	0.599	5.05519e-09
3	Endo	Ppic	0.623403	0.36	0.139	5.20894e-09
3	Endo	Myl12a	0.621518	0.513	0.318	6.40104e-09
3	Endo	Tspan9	0.580645	0.28	0.092	7.51505e-09
3	Endo	Tspan13	0.677404	0.34	0.149	9.04544e-09
3	Endo	Arpc1b	0.495509	0.407	0.2	9.42234e-09
3	Endo	Bst2	0.690548	0.253	0.079	1.09344e-08
3	Endo	Mef2a	0.690688	0.333	0.127	1.30968e-08
3	Endo	Shfm1	0.517009	0.687	0.497	1.96306e-08
3	Endo	Rgs2	0.561868	0.273	0.095	3.05705e-08
3	Endo	Myo10	0.723498	0.253	0.094	3.65797e-08
3	Endo	Tacc1	0.589374	0.267	0.087	3.692e-08
3	Endo	Lrrc58	0.692057	0.327	0.13	3.7931e-08
3	Endo	Plk2	0.66366	0.373	0.161	5.35959e-08
3	Endo	Sh3bgrl3	0.516536	0.327	0.162	5.46127e-08
3	Endo	Anxa2	0.493317	0.58	0.342	5.4796e-08
3	Endo	Uaca	0.645881	0.267	0.091	5.84526e-08
3	Endo	Rab11a	0.545059	0.4	0.207	1.10576e-07
3	Endo	Marcks	0.285533	0.8	0.601	1.22882e-07
3	Endo	Rbms1	0.554935	0.44	0.218	1.53069e-07
3	Endo	Ctnna1	0.525327	0.473	0.258	1.88507e-07
3	Endo	Fyn	0.535642	0.287	0.106	1.96304e-07
3	Endo	Pabpc1	0.388201	0.787	0.702	1.97794e-07
3	Endo	Lmnb1	0.608376	0.413	0.205	2.25172e-07
3	Endo	Rock2	0.502782	0.493	0.299	2.30838e-07
3	Endo	Taok2	0.640318	0.287	0.112	2.38634e-07
3	Endo	Ppp3ca	0.509181	0.413	0.218	2.6702e-07
3	Endo	Ece1	0.512202	0.34	0.146	2.69502e-07
3	Endo	Serpinh1	0.317726	0.693	0.469	2.85589e-07
3	Endo	Tuba1a	0.43623	0.507	0.287	2.97889e-07
3	Endo	Flna	0.374947	0.533	0.306	4.06344e-07
3	Endo	Gramd1a	0.490404	0.28	0.112	6.30532e-07
3	Endo	Spag9	0.640823	0.32	0.138	7.33272e-07
3	Endo	Mtdh	0.469917	0.62	0.484	1.50308e-06
3	Endo	Macf1	0.499531	0.393	0.194	1.81877e-06
3	Endo	Picalm	0.491608	0.407	0.213	2.24757e-06
3	Endo	Myo18a	0.645317	0.3	0.137	2.25146e-06
3	Endo	Cmtm3	0.563535	0.28	0.115	2.40946e-06
3	Endo	Fnbp1l	0.550261	0.333	0.162	2.57086e-06
3	Endo	Snx3	0.527114	0.36	0.185	3.02092e-06
3	Endo	Mpzl1	0.509458	0.307	0.137	3.32369e-06
3	Endo	Gm23935	0.547468	0.32	0.143	4.97764e-06
3	Endo	Phf20l1	0.553078	0.38	0.193	4.97843e-06
3	Endo	Mfge8	0.484924	0.333	0.153	5.02894e-06
3	Endo	Ttyh3	0.564589	0.413	0.219	6.01299e-06
3	Endo	Iqgap1	0.52356	0.5	0.337	6.52825e-06
3	Endo	Ppp2r2a	0.54209	0.34	0.169	6.58063e-06
3	Endo	Anp32a	0.386782	0.613	0.463	7.72524e-06
3	Endo	Cenpa	0.603197	0.267	0.112	8.30132e-06
3	Endo	Cfl1	0.430708	0.573	0.395	9.35384e-06
3	Endo	Ywhab	0.46983	0.527	0.405	1.06573e-05
3	Endo	Utrn	0.588116	0.293	0.142	1.11005e-05
3	Endo	Nfib	0.26217	0.627	0.432	1.14479e-05
3	Endo	Tubb5	0.414334	0.727	0.558	1.33138e-05
3	Endo	Cald1	0.486753	0.447	0.249	1.40905e-05
3	Endo	Myo1b	0.546158	0.293	0.133	1.41547e-05
3	Endo	Cnn3	0.487413	0.333	0.188	1.53496e-05
3	Endo	Cks1b	0.514734	0.28	0.13	1.59672e-05
3	Endo	Dpysl2	0.518746	0.267	0.113	2.04241e-05
3	Endo	Sptan1	0.574073	0.367	0.201	2.43486e-05
3	Endo	Marcksl1	0.338471	0.52	0.328	3.68633e-05
3	Endo	Csnk1e	0.43549	0.307	0.146	4.5211e-05
3	Endo	Clic1	0.297927	0.433	0.265	4.6222e-05
3	Endo	Hmg20b	0.534676	0.32	0.165	4.63945e-05
3	Endo	Dgkz	0.493992	0.273	0.122	4.72539e-05
3	Endo	Atrx	0.366047	0.78	0.651	5.45533e-05
3	Endo	Myh10	0.453992	0.353	0.2	5.48916e-05
3	Endo	Jak1	0.462436	0.313	0.155	6.4105e-05
3	Endo	Dynll1	0.388626	0.533	0.35	8.41185e-05
3	Endo	Pfn1	0.337328	0.7	0.58	9.35458e-05
3	Endo	Vasp	0.513192	0.28	0.139	0.000108214
3	Endo	Ckap4	0.284405	0.447	0.281	0.000122452
3	Endo	Ctsz	0.55056	0.34	0.192	0.000135931
3	Endo	Wnk1	0.536232	0.32	0.218	0.000141791
3	Endo	Rabep1	0.310352	0.28	0.14	0.000147261
3	Endo	Arhgdia	0.433044	0.56	0.385	0.000177697
3	Endo	Ktn1	0.343076	0.567	0.4	0.000178311
3	Endo	Fermt2	0.453226	0.333	0.176	0.000183796
3	Endo	Frg1	0.450841	0.28	0.142	0.0001873
3	Endo	Aldoa	0.490887	0.38	0.242	0.000187457
3	Endo	Hook3	0.57579	0.267	0.157	0.00020114
3	Endo	Ly6e	0.308906	0.32	0.184	0.000244835
3	Endo	Smc2	0.469306	0.38	0.22	0.000272985
3	Endo	Rac1	0.415081	0.427	0.268	0.000290819
3	Endo	2017-09-07	0.43511	0.533	0.379	0.000374743
3	Endo	Hmgb1	0.320478	0.567	0.484	0.000374768
3	Endo	Stk25	0.459041	0.253	0.13	0.00039416
3	Endo	Tmed5	0.331229	0.267	0.135	0.000396814
3	Endo	Ptbp3	0.389373	0.373	0.214	0.000398355
3	Endo	Cenpe	0.450717	0.3	0.157	0.000460198
3	Endo	Top2a	0.294707	0.38	0.235	0.000496533
3	Endo	Gnb1	0.407458	0.587	0.438	0.000539822
3	Endo	Dst	0.448849	0.267	0.133	0.00055819
3	Endo	Cd81	0.440123	0.467	0.309	0.000642202
3	Endo	Luzp1	0.452526	0.267	0.143	0.000805957
3	Endo	Rhoa	0.384238	0.387	0.268	0.000924981
3	Endo	Spop	0.42483	0.34	0.217	0.000961435
3	Endo	Pak2	0.399483	0.373	0.24	0.000973257
3	Endo	Gm10080	0.250666	0.267	0.145	0.00111811
3	Endo	Xiap	0.399099	0.253	0.15	0.00112882
3	Endo	1700020I14Rik	0.437124	0.253	0.131	0.00130746
3	Endo	Ctnnd1	0.270435	0.267	0.143	0.00153175
3	Endo	Ppia	0.299069	0.353	0.293	0.00154807
3	Endo	Lbr	0.44822	0.287	0.159	0.00176403
3	Endo	Banf1	0.43405	0.34	0.253	0.00208214
3	Endo	Psmc4	0.372437	0.367	0.224	0.00233371
3	Endo	Wdr1	0.436	0.287	0.162	0.00242915
3	Endo	Sepw1	0.344938	0.413	0.277	0.00244536
3	Endo	Uqcrq	0.354272	0.553	0.405	0.00246144
3	Endo	Foxp1	0.374061	0.367	0.244	0.00270515
3	Endo	Tuba1b	0.402301	0.44	0.333	0.00302235
3	Endo	Cnot6	0.301293	0.353	0.218	0.00329925
3	Endo	Rps6-ps3	0.28003	0.3	0.173	0.00349922
3	Endo	Actr2	0.259729	0.28	0.159	0.00355428
3	Endo	Mllt4	0.390485	0.353	0.226	0.00488587
3	Endo	Ano6	0.280275	0.273	0.156	0.0049324
3	Endo	Top2b	0.355866	0.32	0.262	0.00606064
3	Endo	Atox1	0.370413	0.427	0.306	0.00672726
3	Endo	Hmgb2	0.311611	0.48	0.338	0.00696376
3	Endo	Smad5	0.358469	0.28	0.164	0.00772656
3	Endo	2017-09-09	0.264965	0.267	0.162	0.00870632
3	Endo	Smc4	0.356138	0.44	0.311	0.00873566
3	Endo	Ubn1	0.431762	0.287	0.198	0.00890114
3	Endo	Rabac1	0.32208	0.327	0.205	0.00899707
4	Beta	Ins2	5.27004	0.92	0.417	0
4	Beta	Ins1	5.11839	0.861	0.098	0
4	Beta	Iapp	3.62876	0.985	0.173	0
4	Beta	Nnat	3.538	0.92	0.119	0
4	Beta	Scg3	2.33798	0.898	0.073	0
4	Beta	Scg2	2.12993	0.708	0.044	0
4	Beta	Chga	2.12523	0.985	0.135	0
4	Beta	Pcsk2	2.10405	0.869	0.089	0
4	Beta	Sytl4	2.03352	0.65	0.025	0
4	Beta	Mlxipl	1.79657	0.679	0.06	0
4	Beta	G6pc2	1.75912	0.445	0.005	0
4	Beta	Scgn	1.71647	0.701	0.06	0
4	Beta	Slc30a8	1.70285	0.54	0.019	0
4	Beta	Ppp1r1a	1.67329	0.54	0.013	0
4	Beta	Chgb	1.66298	0.876	0.112	0
4	Beta	Pcsk1	1.65737	0.577	0.032	0
4	Beta	Syt13	1.62792	0.825	0.117	0
4	Beta	Atp2a2	1.58065	0.766	0.234	0
4	Beta	C2cd4b	1.57605	0.445	0.027	0
4	Beta	Nkx6-1	1.54751	0.803	0.177	0
4	Beta	Cpe	1.53519	0.942	0.291	0
4	Beta	Rbp4	1.51529	0.65	0.104	0
4	Beta	Mafb	1.45626	0.657	0.07	0
4	Beta	Gng12	1.44738	0.591	0.098	0
4	Beta	Pak3	1.44001	0.591	0.058	0
4	Beta	Abcc8	1.42463	0.642	0.082	0
4	Beta	Papss2	1.42238	0.467	0.032	0
4	Beta	Pcsk1n	1.41765	0.708	0.091	0
4	Beta	Syt7	1.34219	0.547	0.071	0
4	Beta	Tspan7	1.32648	0.745	0.158	0
4	Beta	Fam183b	1.3264	0.555	0.063	0
4	Beta	Creld2	1.32592	0.606	0.175	0
4	Beta	Arhgap36	1.30815	0.343	0.003	0
4	Beta	Pax6	1.28406	0.584	0.065	0
4	Beta	Gjd2	1.27505	0.387	0.019	0
4	Beta	Camk2n1	1.26736	0.679	0.128	0
4	Beta	Ero1lb	1.2662	0.453	0.028	0
4	Beta	Atp2a3	1.25629	0.547	0.066	0
4	Beta	Cryba2	1.2496	0.467	0.045	0
4	Beta	Gnao1	1.24705	0.599	0.085	0
4	Beta	Ociad2	1.24221	0.431	0.047	0
4	Beta	Neurod1	1.21196	0.65	0.089	0
4	Beta	Slc2a2	1.21022	0.431	0.032	0
4	Beta	Hepacam2	1.20451	0.518	0.057	0
4	Beta	Gch1	1.20336	0.467	0.06	0
4	Beta	Adra2a	1.1933	0.387	0.022	0
4	Beta	Maob	1.16468	0.35	0.009	0
4	Beta	Sdf2l1	1.15058	0.438	0.086	0
4	Beta	Fam151a	1.13356	0.336	0.008	0
4	Beta	Acly	1.12063	0.818	0.355	0
4	Beta	Ece1	1.11712	0.577	0.13	0
4	Beta	P2ry1	1.11157	0.336	0.013	0
4	Beta	Chic1	1.10592	0.401	0.042	0
4	Beta	Phactr1	1.10478	0.358	0.012	0
4	Beta	Pclo	1.09236	0.489	0.084	0
4	Beta	Rims3	1.09227	0.27	0.005	0
4	Beta	Map1b	1.08805	0.642	0.184	0
4	Beta	Prss53	1.07992	0.328	0.006	0
4	Beta	Hadh	1.07843	0.416	0.082	0
4	Beta	Slc38a5	1.07558	0.504	0.077	0
4	Beta	Scg5	1.069	0.343	0.034	0
4	Beta	Pdx1	1.06026	0.453	0.073	0
4	Beta	Mapt	1.04881	0.277	0.01	0
4	Beta	Dbpht2	1.03497	0.409	0.057	0
4	Beta	Slc35b1	1.03318	0.511	0.126	0
4	Beta	Gnas	1.02474	0.964	0.664	0
4	Beta	Entpd3	1.02391	0.336	0.018	0
4	Beta	Manf	1.02196	0.693	0.315	0
4	Beta	Lrrc16b	1.01896	0.321	0.035	0
4	Beta	Ffar1	1.01881	0.299	0.005	0
4	Beta	Aplp1	1.0138	0.591	0.116	0
4	Beta	Hspa5	1.00604	0.964	0.792	0
4	Beta	1700086L19Rik	0.989478	0.336	0.052	0
4	Beta	Rab3a	0.980499	0.321	0.036	0
4	Beta	Vegfa	0.965365	0.642	0.22	0
4	Beta	Spock2	0.954298	0.343	0.033	0
4	Beta	Ap1s2	0.948361	0.372	0.058	0
4	Beta	Tmsb15b2	0.939422	0.314	0.035	0
4	Beta	Rimbp2	0.921774	0.431	0.058	0
4	Beta	Pnmal2	0.903509	0.409	0.086	0
4	Beta	Gadd45g	0.898825	0.431	0.097	0
4	Beta	Gatsl2	0.896745	0.416	0.079	0
4	Beta	Hap1	0.893147	0.438	0.075	0
4	Beta	Gck	0.881977	0.299	0.034	0
4	Beta	Hsp90b1	0.879	0.956	0.803	0
4	Beta	Sphkap	0.877684	0.321	0.026	0
4	Beta	Gfpt1	0.877171	0.518	0.157	0
4	Beta	Cplx2	0.874183	0.533	0.155	0
4	Beta	Gm10320	0.864982	0.54	0.19	0
4	Beta	Hmgn3	0.844304	0.562	0.158	0
4	Beta	Slc7a2	0.838757	0.328	0.049	0
4	Beta	Ptprn	0.836135	0.285	0.017	0
4	Beta	Sec61b	0.821331	0.65	0.285	0
4	Beta	Sez6l2	0.816481	0.307	0.026	0
4	Beta	Celf3	0.809471	0.35	0.052	0
4	Beta	Nol4	0.805513	0.255	0.017	0
4	Beta	Rab27a	0.803647	0.314	0.036	0
4	Beta	Insm1	0.798043	0.35	0.068	0
4	Beta	Ank	0.793179	0.343	0.053	0
4	Beta	Chd7	0.792707	0.504	0.143	0
4	Beta	Ppp4r1l-ps	0.786908	0.591	0.197	0
4	Beta	Emb	0.778879	0.401	0.1	0
4	Beta	Wfs1	0.771142	0.277	0.027	0
4	Beta	Bex2	0.766157	0.577	0.185	0
4	Beta	Gipr	0.761139	0.328	0.047	0
4	Beta	Isl1	0.760882	0.46	0.094	0
4	Beta	Pdia3	0.760652	0.905	0.657	0
4	Beta	Gng4	0.756464	0.255	0.012	0
4	Beta	Vwa5b2	0.753342	0.46	0.087	0
4	Beta	Gpx3	0.749557	0.423	0.094	0
4	Beta	Tmem27	0.743905	0.387	0.074	0
4	Beta	Blcap	0.743753	0.365	0.066	0
4	Beta	Hist3h2ba	0.743391	0.292	0.046	0
4	Beta	Camk2b	0.737268	0.299	0.051	0
4	Beta	Rundc3a	0.7309	0.292	0.043	0
4	Beta	Prnp	0.7252	0.453	0.118	0
4	Beta	Pyy	0.717365	0.599	0.129	0
4	Beta	Calr	0.71449	0.891	0.674	0
4	Beta	Nkx2-2	0.705008	0.562	0.164	0
4	Beta	Ttr	0.638929	0.62	0.238	0
4	Beta	Disp2	0.621084	0.27	0.038	0
4	Beta	Atp8b1	0.815254	0.365	0.083	1.11022e-16
4	Beta	Pdia6	0.764726	0.774	0.475	1.11022e-16
4	Beta	Pim2	0.709647	0.299	0.053	1.11022e-16
4	Beta	Baiap3	0.649623	0.307	0.058	1.11022e-16
4	Beta	Hyou1	0.739775	0.27	0.04	2.22045e-16
4	Beta	Mdm1	0.719641	0.27	0.041	2.22045e-16
4	Beta	Fkbp2	0.793003	0.679	0.334	3.33067e-16
4	Beta	Myt1	0.487088	0.277	0.059	3.33067e-16
4	Beta	Meis2	0.708249	0.635	0.269	4.44089e-16
4	Beta	Zdbf2	0.763184	0.336	0.075	5.55112e-16
4	Beta	Map2	0.793792	0.416	0.116	9.99201e-16
4	Beta	Gm27033	0.692534	0.263	0.041	9.99201e-16
4	Beta	Golga4	0.736781	0.737	0.395	1.55431e-15
4	Beta	Anxa4	0.799666	0.496	0.169	1.77636e-15
4	Beta	Npdc1	0.552846	0.328	0.077	2.10942e-15
4	Beta	Ssr2	0.828868	0.642	0.35	2.22045e-15
4	Beta	Rogdi	0.814614	0.38	0.096	2.22045e-15
4	Beta	Uqcc2	0.732769	0.569	0.23	3.33067e-15
4	Beta	Cacna1a	0.594138	0.277	0.056	6.43929e-15
4	Beta	Cxxc4	0.59304	0.314	0.071	9.32587e-15
4	Beta	Ndufa1	0.674669	0.453	0.157	1.29896e-14
4	Beta	Nucb2	0.854506	0.438	0.148	1.64313e-14
4	Beta	Rph3al	0.658265	0.307	0.07	7.01661e-14
4	Beta	Surf4	0.700039	0.613	0.294	8.9373e-14
4	Beta	Ubqln2	0.778196	0.518	0.208	1.79412e-13
4	Beta	Fam174b	0.684359	0.321	0.078	2.33924e-13
4	Beta	Golgb1	0.694225	0.664	0.337	2.66787e-13
4	Beta	Mia3	0.718872	0.511	0.198	3.25073e-13
4	Beta	Map9	0.661031	0.314	0.077	5.41123e-13
4	Beta	Derl2	0.814563	0.365	0.103	6.35714e-13
4	Beta	Adrbk2	0.532444	0.299	0.079	8.0902e-13
4	Beta	Pam	0.531622	0.445	0.165	1.03073e-12
4	Beta	Tox3	0.465855	0.365	0.121	1.1855e-12
4	Beta	Krt7	0.440917	0.474	0.199	1.2168e-12
4	Beta	Guk1	0.630624	0.299	0.071	1.29552e-12
4	Beta	Glul	0.690608	0.453	0.162	1.49392e-12
4	Beta	Atp6v1b2	0.351877	0.314	0.102	2.17393e-12
4	Beta	Kif21a	0.634161	0.423	0.145	2.39331e-12
4	Beta	Gstz1	0.676419	0.365	0.109	2.45781e-12
4	Beta	Mafg	0.615427	0.321	0.085	3.03313e-12
4	Beta	Nav2	0.666707	0.38	0.118	3.53595e-12
4	Beta	Prrg2	0.780807	0.336	0.094	5.67379e-12
4	Beta	Minos1	0.581783	0.752	0.469	6.15441e-12
4	Beta	Trim35	0.47461	0.496	0.21	6.32983e-12
4	Beta	Tshz1	0.700223	0.38	0.12	7.91034e-12
4	Beta	Hmgcr	0.470116	0.314	0.09	8.39218e-12
4	Beta	Saraf	0.619828	0.423	0.158	9.86622e-12
4	Beta	Gpd2	0.590016	0.277	0.067	1.04193e-11
4	Beta	Uggt1	0.597453	0.328	0.092	1.08612e-11
4	Beta	Cd164	0.612956	0.562	0.256	1.27502e-11
4	Beta	Tmem65	0.550609	0.263	0.063	2.13329e-11
4	Beta	Fkbp5	0.616703	0.277	0.067	2.33626e-11
4	Beta	Hip1r	0.47705	0.314	0.095	2.36348e-11
4	Beta	Ppm1b	0.68586	0.38	0.124	2.63475e-11
4	Beta	Fam46a	0.72645	0.321	0.09	2.83354e-11
4	Beta	Zfp568	0.678459	0.263	0.059	3.12126e-11
4	Beta	Nt5dc2	0.432159	0.453	0.187	3.12995e-11
4	Beta	Tuba1a	0.406393	0.577	0.283	3.29039e-11
4	Beta	Cmip	0.650484	0.606	0.306	4.77697e-11
4	Beta	Arl3	0.584066	0.336	0.104	1.09061e-10
4	Beta	Gpsm1	0.47844	0.263	0.069	1.0942e-10
4	Beta	Ddost	0.522438	0.65	0.345	1.18966e-10
4	Beta	Pdia4	0.673342	0.547	0.265	1.27327e-10
4	Beta	Ubl3	0.588717	0.394	0.141	1.37202e-10
4	Beta	Madd	0.590843	0.263	0.064	1.4133e-10
4	Beta	Fip1l1	0.591823	0.445	0.179	1.75917e-10
4	Beta	Tpd52	0.602036	0.467	0.195	2.63634e-10
4	Beta	Atp6v0d1	0.690209	0.394	0.143	2.87917e-10
4	Beta	Rpn1	0.581605	0.679	0.387	3.03255e-10
4	Beta	Rap1b	0.714654	0.474	0.21	5.01379e-10
4	Beta	Meg3	0.502321	0.438	0.195	5.42673e-10
4	Beta	Selk	0.609516	0.46	0.194	5.50191e-10
4	Beta	Gse1	0.491655	0.321	0.109	6.78104e-10
4	Beta	Rpn2	0.539625	0.635	0.353	6.91246e-10
4	Beta	Dnajc3	0.754285	0.474	0.231	2.06929e-09
4	Beta	Hdac6	0.489599	0.263	0.075	2.16565e-09
4	Beta	Sec11c	0.495203	0.35	0.131	2.81641e-09
4	Beta	Malat1	0.376238	0.993	0.95	3.17103e-09
4	Beta	Tmed3	0.560527	0.496	0.249	3.84616e-09
4	Beta	Gnl3l	0.65476	0.277	0.085	4.09564e-09
4	Beta	Por	0.548662	0.292	0.09	5.22621e-09
4	Beta	Pycr2	0.595633	0.314	0.103	5.32022e-09
4	Beta	Atp6v0b	0.491459	0.46	0.215	5.43847e-09
4	Beta	Smap2	0.673266	0.307	0.1	5.89084e-09
4	Beta	Dnmt3a	0.451031	0.562	0.299	6.13819e-09
4	Beta	Tssc4	0.48289	0.314	0.114	7.49578e-09
4	Beta	Gars	0.549434	0.431	0.187	7.90997e-09
4	Beta	Tubb2a	0.574081	0.307	0.1	9.23362e-09
4	Beta	Wipi1	0.59346	0.277	0.084	1.28397e-08
4	Beta	Dusp5	0.609457	0.372	0.145	1.38118e-08
4	Beta	Nmt2	0.448599	0.292	0.097	1.48873e-08
4	Beta	Cope	0.587021	0.46	0.223	1.71481e-08
4	Beta	Zfp516	0.450688	0.263	0.084	2.35188e-08
4	Beta	Dnajb11	0.517626	0.394	0.166	2.72649e-08
4	Beta	Scfd1	0.64438	0.292	0.096	2.79849e-08
4	Beta	Mien1	0.526289	0.307	0.106	3.90482e-08
4	Beta	BC031181	0.487568	0.336	0.126	3.90838e-08
4	Beta	Cfap36	0.401737	0.35	0.158	4.17677e-08
4	Beta	Hid1	0.530363	0.321	0.117	4.26206e-08
4	Beta	Uba5	0.440059	0.314	0.118	5.97453e-08
4	Beta	Prkar1a	0.514245	0.569	0.332	6.94972e-08
4	Beta	Coa3	0.430376	0.401	0.179	7.55473e-08
4	Beta	Rnf130	0.290091	0.299	0.126	8.70385e-08
4	Beta	Baz2b	0.444717	0.504	0.258	9.51382e-08
4	Beta	Magt1	0.619354	0.526	0.303	1.00394e-07
4	Beta	Napa	0.465419	0.423	0.194	1.04284e-07
4	Beta	Clptm1l	0.452037	0.314	0.122	1.09568e-07
4	Beta	Cst3	0.33994	0.606	0.379	1.17578e-07
4	Beta	Preb	0.495222	0.321	0.123	1.575e-07
4	Beta	Dnpep	0.49748	0.277	0.096	1.64759e-07
4	Beta	Kif5b	0.489272	0.672	0.428	1.90397e-07
4	Beta	Npepl1	0.534335	0.299	0.108	1.91038e-07
4	Beta	Vimp	0.54852	0.401	0.182	1.91886e-07
4	Beta	Hook1	0.359273	0.307	0.122	1.93316e-07
4	Beta	Cspp1	0.521976	0.416	0.19	2.10617e-07
4	Beta	Erp29	0.428647	0.577	0.346	2.18669e-07
4	Beta	Nktr	0.48968	0.628	0.376	2.44834e-07
4	Beta	Ttc28	0.451764	0.27	0.096	2.5726e-07
4	Beta	Spcs3	0.633705	0.336	0.147	3.30996e-07
4	Beta	Akr1c19	0.53119	0.314	0.121	3.38492e-07
4	Beta	Lman1	0.467956	0.445	0.217	3.79331e-07
4	Beta	Stard10	0.265611	0.409	0.211	4.05198e-07
4	Beta	Fndc3a	0.515999	0.336	0.136	4.1884e-07
4	Beta	Ptbp3	0.425929	0.431	0.211	4.49735e-07
4	Beta	Tmem30a	0.444875	0.372	0.169	4.93454e-07
4	Beta	Ift20	0.398735	0.38	0.174	5.02193e-07
4	Beta	Mtch1	0.369078	0.613	0.369	5.67778e-07
4	Beta	Slc6a6	0.439214	0.401	0.188	5.9703e-07
4	Beta	Cisd1	0.413817	0.27	0.102	6.09062e-07
4	Beta	Araf	0.50113	0.328	0.134	7.491e-07
4	Beta	Maged1	0.342135	0.803	0.58	8.96259e-07
4	Beta	Cnot6l	0.283965	0.365	0.179	9.05867e-07
4	Beta	Ctsf	0.442778	0.255	0.096	9.25122e-07
4	Beta	Lamp1	0.330751	0.533	0.307	1.03869e-06
4	Beta	Slc38a10	0.527341	0.387	0.18	1.54243e-06
4	Beta	Kif12	0.526456	0.307	0.122	1.59426e-06
4	Beta	4930533O14Rik	0.556094	0.299	0.118	1.59685e-06
4	Beta	Map2k2	0.47348	0.474	0.251	1.74891e-06
4	Beta	Zbtb20	0.304421	0.511	0.3	1.76697e-06
4	Beta	Atp9a	0.397399	0.299	0.125	1.81033e-06
4	Beta	Fam204a	0.321054	0.263	0.105	2.14788e-06
4	Beta	Sec23b	0.447821	0.314	0.131	2.35084e-06
4	Beta	Prkacb	0.525812	0.255	0.091	2.38602e-06
4	Beta	Mrfap1	0.494909	0.555	0.338	2.67478e-06
4	Beta	Srp72	0.460628	0.504	0.279	2.88851e-06
4	Beta	Bbip1	0.373461	0.285	0.117	3.50616e-06
4	Beta	Cdk5rap3	0.358077	0.299	0.131	3.53046e-06
4	Beta	Tspan13	0.431601	0.336	0.151	3.71593e-06
4	Beta	Rab3d	0.380608	0.255	0.098	4.1422e-06
4	Beta	Ssr4	0.499072	0.387	0.189	4.24107e-06
4	Beta	Psmc2	0.332447	0.409	0.214	4.39706e-06
4	Beta	Os9	0.35049	0.416	0.217	4.50781e-06
4	Beta	Uqcrq	0.34563	0.62	0.401	4.63628e-06
4	Beta	Spcs2	0.525835	0.467	0.265	4.76903e-06
4	Beta	Riok3	0.44771	0.336	0.152	5.62081e-06
4	Beta	Sec61a1	0.279656	0.423	0.236	7.78675e-06
4	Beta	Tmem258	0.439977	0.467	0.257	8.45362e-06
4	Beta	Atp6v1e1	0.446692	0.321	0.142	9.49304e-06
4	Beta	Itm2c	0.31063	0.453	0.255	1.02196e-05
4	Beta	Nrd1	0.460882	0.372	0.181	1.2683e-05
4	Beta	Ahcyl1	0.517119	0.314	0.14	1.30317e-05
4	Beta	Copz1	0.265964	0.482	0.293	1.3241e-05
4	Beta	Nisch	0.329947	0.62	0.41	1.39106e-05
4	Beta	Uqcr11	0.32909	0.599	0.385	1.41289e-05
4	Beta	Wdr6	0.416941	0.307	0.135	1.4333e-05
4	Beta	Usmg5	0.404377	0.372	0.207	1.45884e-05
4	Beta	Cib1	0.411387	0.27	0.111	1.53894e-05
4	Beta	Tbcb	0.382191	0.372	0.188	1.6126e-05
4	Beta	Ogdh	0.326577	0.277	0.121	1.78036e-05
4	Beta	Eid1	0.40323	0.526	0.313	1.80503e-05
4	Beta	Tmem263	0.426219	0.299	0.131	1.93e-05
4	Beta	Ostc	0.463672	0.431	0.232	1.98234e-05
4	Beta	Copb2	0.539256	0.438	0.249	2.03131e-05
4	Beta	Pfdn4	0.449988	0.321	0.147	2.0457e-05
4	Beta	Cnot7	0.461158	0.307	0.137	2.61649e-05
4	Beta	Hist1h2bc	0.433949	0.321	0.156	2.9778e-05
4	Beta	Ffar2	0.453002	0.292	0.134	2.99389e-05
4	Beta	Gdi1	0.448619	0.321	0.15	3.10591e-05
4	Beta	Fkbp11	0.375062	0.263	0.113	3.52598e-05
4	Beta	Swi5	0.306824	0.526	0.324	3.79981e-05
4	Beta	Sec13	0.33909	0.277	0.125	3.81609e-05
4	Beta	Edem2	0.458521	0.263	0.112	6.07088e-05
4	Beta	Nans	0.435815	0.27	0.117	6.31386e-05
4	Beta	Akap8l	0.337332	0.336	0.171	7.76518e-05
4	Beta	Spcs1	0.349895	0.394	0.217	8.09221e-05
4	Beta	Ypel3	0.457642	0.285	0.129	8.60966e-05
4	Beta	Pdap1	0.299736	0.679	0.495	9.74461e-05
4	Beta	Srpr	0.373047	0.263	0.124	0.000109484
4	Beta	Cyb5b	0.282071	0.277	0.133	0.000110772
4	Beta	Mdh2	0.319289	0.555	0.357	0.000113524
4	Beta	Myo6	0.549143	0.255	0.113	0.000114261
4	Beta	Atp6ap2	0.457424	0.285	0.133	0.000117509
4	Beta	Vapb	0.378715	0.277	0.135	0.000127445
4	Beta	Vcp-rs	0.380613	0.277	0.126	0.000130073
4	Beta	Tmem57	0.305843	0.285	0.148	0.000130306
4	Beta	Trip11	0.294107	0.358	0.201	0.000138345
4	Beta	Ubr4	0.469291	0.263	0.116	0.00013857
4	Beta	Dnajc10	0.27673	0.358	0.199	0.000141257
4	Beta	Erp44	0.34636	0.299	0.15	0.000165401
4	Beta	Romo1	0.391171	0.489	0.3	0.000174751
4	Beta	Txlna	0.327977	0.314	0.164	0.000178756
4	Beta	Ubl5	0.260482	0.54	0.354	0.000185036
4	Beta	Taf7	0.445754	0.255	0.115	0.000238209
4	Beta	Kidins220	0.445037	0.285	0.135	0.00023911
4	Beta	Arf3	0.261391	0.263	0.129	0.000240255
4	Beta	2310022B05Rik	0.293373	0.255	0.123	0.000267494
4	Beta	Mdh1	0.417264	0.38	0.21	0.000275178
4	Beta	Foxa2	0.384303	0.255	0.12	0.000284834
4	Beta	Tmed10	0.452014	0.394	0.225	0.000291353
4	Beta	Qdpr	0.403096	0.299	0.15	0.000305651
4	Beta	Calm2	0.2824	0.672	0.485	0.000307088
4	Beta	Ufm1	0.362683	0.299	0.148	0.000321927
4	Beta	Smdt1	0.398769	0.299	0.148	0.000341509
4	Beta	Vcp	0.437249	0.504	0.341	0.000349588
4	Beta	Snd1	0.342254	0.307	0.158	0.000413212
4	Beta	Pkdcc	0.254243	0.365	0.212	0.000470601
4	Beta	Ywhaq	0.41635	0.336	0.181	0.00050684
4	Beta	Cox17	0.385131	0.401	0.239	0.000547672
4	Beta	Pja2	0.288383	0.277	0.146	0.000596312
4	Beta	Ndufb11	0.391442	0.372	0.216	0.000694815
4	Beta	Usp16	0.252019	0.299	0.164	0.0007386
4	Beta	Upf3b	0.274361	0.409	0.248	0.000778412
4	Beta	Dad1	0.327996	0.343	0.193	0.000820458
4	Beta	Cetn2	0.339556	0.314	0.176	0.000821302
4	Beta	Chmp2a	0.345123	0.394	0.236	0.000857485
4	Beta	Cyb5r3	0.326905	0.496	0.324	0.00106473
4	Beta	Serinc1	0.361551	0.343	0.193	0.0011505
4	Beta	Ndufv3	0.390125	0.423	0.265	0.00120454
4	Beta	Arcn1	0.347441	0.277	0.152	0.00126142
4	Beta	Lman2	0.312672	0.38	0.226	0.00160932
4	Beta	Tia1	0.287806	0.343	0.235	0.00170846
4	Beta	Psme4	0.290212	0.299	0.168	0.00173468
4	Beta	Chmp5	0.347078	0.358	0.211	0.0018466
4	Beta	Dnajc21	0.348086	0.299	0.163	0.00187981
4	Beta	Grcc10	0.304918	0.496	0.331	0.0019698
4	Beta	Ndufa11	0.25992	0.453	0.296	0.00199409
4	Beta	Cox14	0.274378	0.27	0.146	0.00218294
4	Beta	Suds3	0.369438	0.277	0.15	0.00230329
4	Beta	Sec11a	0.257473	0.372	0.227	0.00239697
4	Beta	H13	0.330699	0.358	0.213	0.00288032
4	Beta	Pard3	0.257572	0.263	0.143	0.00312865
4	Beta	Cops3	0.375862	0.307	0.172	0.0032402
4	Beta	Ubxn4	0.299674	0.518	0.364	0.00331073
4	Beta	Ppp1cb	0.279809	0.431	0.279	0.0033232
4	Beta	Sqstm1	0.305389	0.292	0.163	0.00335301
4	Beta	Ngfrap1	0.323381	0.467	0.312	0.00387831
4	Beta	Arid4b	0.259145	0.526	0.368	0.00418429
4	Beta	Cfap20	0.335796	0.328	0.194	0.00434812
4	Beta	Psma3	0.339004	0.263	0.14	0.00441377
4	Beta	N4bp2	0.340009	0.263	0.14	0.00452346
4	Beta	2210016L21Rik	0.256291	0.263	0.151	0.00545622
4	Beta	2410015M20Rik	0.358839	0.358	0.22	0.00546051
4	Beta	Tram1	0.26796	0.38	0.245	0.00569421
4	Beta	Cuta	0.29292	0.299	0.192	0.00751215
4	Beta	Anapc16	0.274553	0.277	0.158	0.00793342
4	Beta	Glrx5	0.264414	0.365	0.241	0.00821358
4	Beta	Aco2	0.264117	0.285	0.168	0.00993355
5	MesO	Upk3b	2.72797	0.795	0.01	0
5	MesO	Igfbp5	2.26501	0.955	0.157	0
5	MesO	Podxl	2.21982	0.795	0.054	0
5	MesO	Igfbp2	2.01792	0.644	0.052	0
5	MesO	Sulf1	1.80774	0.705	0.051	0
5	MesO	S100a6	1.78893	0.833	0.209	0
5	MesO	Igfbp6	1.7134	0.439	0.011	0
5	MesO	Fbln2	1.60927	0.682	0.086	0
5	MesO	Crip1	1.59977	0.765	0.252	0
5	MesO	Frem2	1.59883	0.5	0.041	0
5	MesO	Wt1	1.59505	0.508	0.011	0
5	MesO	Aldh1a2	1.57034	0.439	0.004	0
5	MesO	Npnt	1.55821	0.47	0.032	0
5	MesO	Egfl6	1.53111	0.386	0.011	0
5	MesO	Sparc	1.49608	0.985	0.487	0
5	MesO	Ccdc80	1.48377	0.674	0.124	0
5	MesO	Cav1	1.48334	0.629	0.068	0
5	MesO	Ildr2	1.46226	0.424	0.004	0
5	MesO	Gpm6a	1.45734	0.348	0.006	0
5	MesO	Myh8	1.45562	0.288	0.001	0
5	MesO	Myrf	1.43551	0.515	0.066	0
5	MesO	Aebp1	1.40774	0.492	0.061	0
5	MesO	Slc9a3r1	1.39547	0.545	0.093	0
5	MesO	Upk1b	1.39086	0.318	0.001	0
5	MesO	Col3a1	1.35121	0.939	0.263	0
5	MesO	Lgals1	1.34566	0.826	0.3	0
5	MesO	Ptrf	1.28561	0.742	0.203	0
5	MesO	Osr1	1.28104	0.379	0.043	0
5	MesO	Dcn	1.2602	0.833	0.201	0
5	MesO	Gas1	1.25581	0.598	0.133	0
5	MesO	Igf1	1.24351	0.591	0.169	0
5	MesO	Lrrn4	1.23639	0.364	0.001	0
5	MesO	Plxna4	1.22472	0.333	0.011	0
5	MesO	Col14a1	1.22414	0.485	0.075	0
5	MesO	Nrep	1.21315	0.811	0.36	0
5	MesO	Gas6	1.20078	0.667	0.176	0
5	MesO	Cdh11	1.19147	0.508	0.087	0
5	MesO	Bcam	1.15821	0.386	0.058	0
5	MesO	Ptprd	1.15599	0.439	0.065	0
5	MesO	Krt19	1.11442	0.53	0.108	0
5	MesO	Nid2	1.11397	0.379	0.057	0
5	MesO	Sfrp2	1.11131	0.28	0.025	0
5	MesO	Igf2	1.11077	0.871	0.346	0
5	MesO	Rarres2	1.10416	0.371	0.06	0
5	MesO	P3h4	1.09135	0.432	0.093	0
5	MesO	Maf	1.08892	0.538	0.134	0
5	MesO	Ptgis	1.08209	0.333	0.035	0
5	MesO	Prkcdbp	1.07017	0.379	0.077	0
5	MesO	Col1a1	1.06914	0.939	0.274	0
5	MesO	Arhgap29	1.05125	0.417	0.097	0
5	MesO	Tgm2	1.03849	0.477	0.123	0
5	MesO	Rcn3	1.00511	0.621	0.176	0
5	MesO	Eln	1.0039	0.598	0.135	0
5	MesO	Col1a2	0.996671	0.977	0.311	0
5	MesO	Sema3d	0.991534	0.265	0.022	0
5	MesO	Cryab	0.979345	0.258	0.022	0
5	MesO	Fxyd1	0.968454	0.356	0.051	0
5	MesO	Ezr	0.960162	0.553	0.179	0
5	MesO	Emp2	0.946277	0.341	0.051	0
5	MesO	Colec12	0.915105	0.303	0.049	0
5	MesO	Thsd4	0.913099	0.28	0.019	0
5	MesO	Gata6	0.897418	0.492	0.154	0
5	MesO	Serping1	0.891121	0.303	0.048	0
5	MesO	Megf6	0.885003	0.295	0.039	0
5	MesO	H19	0.877828	0.977	0.591	0
5	MesO	Lox	0.847552	0.47	0.113	0
5	MesO	Ahnak	0.830717	0.606	0.218	0
5	MesO	Loxl2	0.798737	0.364	0.077	0
5	MesO	Serpinh1	0.774945	0.856	0.459	0
5	MesO	Mdk	0.749076	0.856	0.454	0
5	MesO	Tpm1	0.734572	0.773	0.402	0
5	MesO	Krt7	0.729538	0.545	0.194	0
5	MesO	Gpc3	0.699352	0.803	0.392	0
5	MesO	Col6a1	0.594156	0.492	0.151	0
5	MesO	Col5a1	0.396656	0.477	0.162	0
5	MesO	Tmsb4x	0.376294	0.871	0.622	0
5	MesO	Mgp	1.10452	0.288	0.043	1.11022e-16
5	MesO	Zfp503	0.923574	0.364	0.075	1.11022e-16
5	MesO	Itm2a	0.297869	0.636	0.293	1.11022e-16
5	MesO	Cd2ap	0.959582	0.523	0.259	2.22045e-16
5	MesO	Cdon	0.936464	0.341	0.068	2.22045e-16
5	MesO	Pmp22	0.823331	0.348	0.072	2.22045e-16
5	MesO	Timp2	0.7614	0.515	0.174	3.33067e-16
5	MesO	Fbn2	0.862982	0.485	0.152	4.44089e-16
5	MesO	Frmd4b	0.836091	0.265	0.041	4.44089e-16
5	MesO	Nbl1	0.902388	0.311	0.057	8.88178e-16
5	MesO	Net1	0.997984	0.333	0.07	1.33227e-15
5	MesO	Smim1	0.898008	0.295	0.053	1.33227e-15
5	MesO	Col5a2	0.72669	0.477	0.161	1.9984e-15
5	MesO	Ogn	0.691254	0.311	0.068	3.10862e-15
5	MesO	Fras1	0.838196	0.288	0.059	4.32987e-15
5	MesO	Nfib	0.714053	0.765	0.424	5.66214e-15
5	MesO	Amer1	0.806943	0.348	0.082	7.88258e-15
5	MesO	Rbbp8	0.837687	0.371	0.104	2.22045e-14
5	MesO	Nr2f2	0.614253	0.409	0.129	2.35367e-14
5	MesO	Ankrd12	0.941812	0.5	0.194	2.36478e-14
5	MesO	Cers4	0.926966	0.386	0.111	4.30767e-14
5	MesO	Tmsb10	0.602155	0.773	0.506	8.03801e-14
5	MesO	Flnc	0.789258	0.288	0.058	9.60343e-14
5	MesO	Col6a2	0.383373	0.447	0.179	1.85518e-13
5	MesO	Alad	0.870022	0.341	0.1	6.79234e-13
5	MesO	Tmem98	0.802976	0.28	0.064	1.9923e-12
5	MesO	Laptm4a	0.682045	0.697	0.405	3.08775e-12
5	MesO	Dag1	0.750362	0.424	0.168	3.11839e-12
5	MesO	Emp3	0.680919	0.295	0.071	4.19464e-12
5	MesO	Cald1	0.506414	0.545	0.244	4.37483e-12
5	MesO	Fstl1	0.270359	0.591	0.305	4.68536e-12
5	MesO	Serpinb1a	0.818857	0.28	0.065	5.43543e-12
5	MesO	Gria3	0.815422	0.288	0.066	5.55389e-12
5	MesO	Cd81	0.728183	0.606	0.3	7.43128e-12
5	MesO	Tpm2	0.650263	0.318	0.087	9.2587e-12
5	MesO	Csrp2	0.791963	0.553	0.274	1.3019e-11
5	MesO	Fn1	0.856819	0.394	0.13	1.60031e-11
5	MesO	Wls	0.756029	0.379	0.12	1.89745e-11
5	MesO	Rbm28	0.917556	0.348	0.131	2.55269e-11
5	MesO	Anxa2	0.688393	0.629	0.341	3.70347e-11
5	MesO	Ldhb	0.646885	0.28	0.069	7.21915e-11
5	MesO	Man1a2	0.788878	0.402	0.157	1.10223e-10
5	MesO	Ano6	0.749823	0.402	0.148	2.49128e-10
5	MesO	S100a16	0.566437	0.371	0.132	3.00109e-10
5	MesO	Ryk	0.664283	0.424	0.164	3.76128e-10
5	MesO	Cd248	0.55638	0.265	0.077	3.78567e-10
5	MesO	Ltbp3	0.781979	0.318	0.099	5.35549e-10
5	MesO	S100a10	0.642035	0.568	0.28	5.74378e-10
5	MesO	Arhgef25	0.623682	0.295	0.085	6.67264e-10
5	MesO	Fkbp10	0.550911	0.295	0.089	1.15163e-09
5	MesO	Arid4b	0.619871	0.629	0.361	1.1544e-09
5	MesO	Fbn1	0.666044	0.326	0.106	1.33366e-09
5	MesO	Tapbp	0.793001	0.379	0.144	2.3478e-09
5	MesO	Nenf	0.687537	0.439	0.201	2.90575e-09
5	MesO	Psip1	0.665847	0.53	0.296	3.20118e-09
5	MesO	Ppic	0.658075	0.379	0.14	3.42895e-09
5	MesO	Tbrg1	0.661924	0.477	0.25	5.28503e-09
5	MesO	Nfia	0.599371	0.455	0.202	6.12765e-09
5	MesO	Plagl1	0.32365	0.492	0.266	6.8545e-09
5	MesO	P4ha1	0.643002	0.303	0.098	9.23295e-09
5	MesO	Rcn1	0.565725	0.439	0.189	1.03138e-08
5	MesO	Ktn1	0.620136	0.621	0.398	1.25549e-08
5	MesO	Fis1	0.703808	0.462	0.281	2.62931e-08
5	MesO	Sema3c	0.571375	0.273	0.084	2.86479e-08
5	MesO	Tmem132a	0.619783	0.348	0.132	4.29111e-08
5	MesO	Meg3	0.601738	0.432	0.196	8.91201e-08
5	MesO	Zfp36l1	0.443523	0.629	0.371	9.04704e-08
5	MesO	Vim	0.460185	0.697	0.435	1.06079e-07
5	MesO	Flna	0.400826	0.561	0.306	1.1867e-07
5	MesO	Sox11	0.63644	0.273	0.095	2.51601e-07
5	MesO	Myh10	0.476743	0.409	0.197	2.75534e-07
5	MesO	Arhgef12	0.664587	0.28	0.104	2.75663e-07
5	MesO	Cd200	0.527341	0.258	0.083	3.32155e-07
5	MesO	Add3	0.478686	0.326	0.142	3.59377e-07
5	MesO	Rhou	0.637865	0.318	0.125	3.78984e-07
5	MesO	Ctsl	0.610373	0.417	0.2	4.07082e-07
5	MesO	Fbln1	0.41315	0.273	0.101	4.44918e-07
5	MesO	Ccdc23	0.535692	0.303	0.116	5.33159e-07
5	MesO	2810474O19Rik	0.582677	0.379	0.167	7.24638e-07
5	MesO	Calu	0.53121	0.348	0.149	9.3082e-07
5	MesO	Col18a1	0.532455	0.409	0.194	1.07548e-06
5	MesO	Twsg1	0.471385	0.386	0.182	1.13447e-06
5	MesO	Il6st	0.557022	0.28	0.101	1.26639e-06
5	MesO	Ccnd3	0.440524	0.47	0.249	1.39842e-06
5	MesO	Fzd2	0.546269	0.295	0.114	1.60327e-06
5	MesO	Filip1l	0.581541	0.265	0.093	1.62538e-06
5	MesO	Myl6	0.48617	0.682	0.471	1.64344e-06
5	MesO	Igfbp4	0.391683	0.538	0.31	1.70672e-06
5	MesO	Sdc4	0.335058	0.364	0.177	1.75155e-06
5	MesO	Aprt	0.593701	0.409	0.205	1.85173e-06
5	MesO	Runx1t1	0.379537	0.288	0.121	2.27093e-06
5	MesO	Fkbp9	0.584101	0.402	0.207	2.39896e-06
5	MesO	Phactr2	0.433483	0.273	0.106	2.4052e-06
5	MesO	Eid1	0.466468	0.53	0.313	2.46538e-06
5	MesO	Ckap4	0.412502	0.5	0.279	2.73441e-06
5	MesO	Cxadr	0.499769	0.356	0.168	3.27889e-06
5	MesO	Nfic	0.351806	0.333	0.155	3.43027e-06
5	MesO	Adam10	0.61877	0.348	0.17	3.51099e-06
5	MesO	Trip6	0.532386	0.258	0.093	3.68283e-06
5	MesO	Phpt1	0.588394	0.28	0.112	3.76054e-06
5	MesO	Rbms1	0.462726	0.424	0.221	3.85783e-06
5	MesO	Syne2	0.543714	0.394	0.209	5.66329e-06
5	MesO	Sptbn1	0.351584	0.606	0.38	7.82514e-06
5	MesO	Stmn1	0.541462	0.333	0.152	9.2626e-06
5	MesO	Celf2	0.497785	0.439	0.233	9.89757e-06
5	MesO	Atp2b1	0.556514	0.568	0.382	1.11198e-05
5	MesO	Pvrl2	0.465556	0.311	0.135	1.31598e-05
5	MesO	Ndn	0.327152	0.295	0.14	1.54936e-05
5	MesO	Klf4	0.540309	0.265	0.104	1.7837e-05
5	MesO	Parva	0.543725	0.303	0.135	1.85531e-05
5	MesO	Nedd4	0.38201	0.788	0.616	1.93436e-05
5	MesO	Zyx	0.419297	0.273	0.113	2.00443e-05
5	MesO	Rps26	0.294698	0.932	0.803	2.88554e-05
5	MesO	Nfix	0.423348	0.364	0.181	3.04368e-05
5	MesO	Rpl22l1	0.514595	0.455	0.276	3.49564e-05
5	MesO	Pbx1	0.36072	0.409	0.24	6.20203e-05
5	MesO	Ptp4a2	0.442287	0.508	0.313	7.29982e-05
[truncated: 3,051 more rows]
