# Supplementary material for: Endocrine lineage biases arise in temporally distinct endocrine progenitors during pancreatic morphogenesis
Source: Nat Commun. 2018 Aug 22;9:3356. doi: 10.1038/s41467-018-05740-1 (PMC6105717; doi:10.1038/s41467-018-05740-1)
Supplement: Supplementary file 9 — Supplementary Data 6 [file 41467_2018_5740_MOESM9_ESM.xlsx]

## Sheet: Sheet1
Supplementary Data 6. Enriched genes in e16.5 Ngn3+ cell subtypes.
cluster number	cluster identity	gene name	average difference	percentage of cluster expressing gene	percentage of all other cells expressing gene	p value	p_val_adj
1	N16_1	Spp1	2.68205	0.655	0.154	2.40544e-11	4.70697e-07
1	N16_1	Dbi	1.77705	0.569	0.077	2.28431e-10	4.46994e-06
1	N16_1	Clu	1.89803	0.707	0.135	3.47678e-10	6.80336e-06
1	N16_1	Mt2	2.08891	0.5	0.038	3.42388e-09	6.69985e-05
1	N16_1	Tinagl1	1.49893	0.414	0	5.22767e-08	0.00102295
1	N16_1	Mif	1.41207	0.397	0	1.27922e-07	0.00250318
1	N16_1	Col27a1	0.659511	0.31	0.038	2.93052e-07	0.00573444
1	N16_1	Cyr61	1.72903	0.414	0.058	6.02943e-07	0.0117984
1	N16_1	Hes1	1.79043	0.431	0.019	1.02287e-06	0.0200155
1	N16_1	Pnliprp1	0.782357	0.448	0.481	1.22434e-06	0.0239579
1	N16_1	Gsta3	1.3251	0.431	0.019	1.24654e-06	0.0243923
1	N16_1	Adamts1	1.44657	0.345	0	1.688e-06	0.0330307
1	N16_1	Cxcl12	1.68522	0.397	0.038	4.94059e-06	0.0966774
1	N16_1	Mt1	1.71829	0.552	0.154	5.54067e-06	0.10842
1	N16_1	Mgst1	1.21316	0.414	0.058	9.33418e-06	0.182651
1	N16_1	Krt18	1.18522	0.638	0.212	1.29643e-05	0.253686
1	N16_1	Mthfd1	0.385373	0.259	0.038	2.62217e-05	0.513106
1	N16_1	Ehf	1.11672	0.379	0.077	4.91262e-05	0.961302
1	N16_1	H19	1.62677	0.569	0.269	5.2418e-05	1
1	N16_1	Sparc	1.62151	0.5	0.173	5.65842e-05	1
1	N16_1	Scd2	1.2404	0.448	0.096	5.97519e-05	1
1	N16_1	Hba-a1	1.35633	0.414	0.404	6.39682e-05	1
1	N16_1	Rps2	0.836428	0.776	0.558	6.86369e-05	1
1	N16_1	Tns1	1.05418	0.259	0	9.03409e-05	1
1	N16_1	Smtnl2	0.761138	0.259	0	9.03409e-05	1
1	N16_1	Dcdc2a	1.18762	0.397	0.096	0.000117938	1
1	N16_1	Anxa2	0.671466	0.345	0.058	0.000143066	1
1	N16_1	Syngr2	0.741568	0.31	0.019	0.000143451	1
1	N16_1	Vim	0.869327	0.448	0.096	0.000146552	1
1	N16_1	Ccnd1	0.985482	0.328	0.058	0.000148805	1
1	N16_1	Cdh1	1.20525	0.483	0.135	0.000182187	1
1	N16_1	Degs1	0.921171	0.431	0.077	0.000184826	1
1	N16_1	Col18a1	0.862238	0.414	0.077	0.000187576	1
1	N16_1	Zfp36l1	0.760444	0.379	0.058	0.000213392	1
1	N16_1	Rps20	0.367903	0.845	0.712	0.000262468	1
1	N16_1	Tgm2	0.834051	0.379	0.058	0.000268715	1
1	N16_1	Rbp1	0.744276	0.293	0.019	0.000351751	1
1	N16_1	Lrp6	0.826049	0.328	0.038	0.000366089	1
1	N16_1	Rps19	0.603883	0.707	0.519	0.000402113	1
1	N16_1	Etfa	1.04848	0.362	0.077	0.000600178	1
1	N16_1	Gpx1	0.794939	0.414	0.231	0.00065587	1
1	N16_1	Rpl30	0.57778	0.707	0.596	0.000683422	1
1	N16_1	Nfib	0.946682	0.466	0.115	0.000695478	1
1	N16_1	Tvp23b	0.617356	0.276	0.038	0.000748759	1
1	N16_1	Wapl	0.777879	0.466	0.135	0.000755232	1
1	N16_1	Gm9493	0.639103	0.259	0.058	0.000865182	1
1	N16_1	Cldn3	1.17351	0.276	0.058	0.00092282	1
1	N16_1	Gm12857	0.422943	0.31	0.135	0.000925888	1
1	N16_1	Habp2	0.870383	0.362	0.058	0.000972685	1
1	N16_1	Creld2	0.60276	0.259	0.038	0.00102353	1
1	N16_1	Clps	1.01848	0.31	0.058	0.00105415	1
1	N16_1	Ncl	0.684769	0.897	0.75	0.00110392	1
1	N16_1	Cd81	0.701756	0.379	0.077	0.00116331	1
1	N16_1	Gpc3	1.17526	0.259	0.019	0.00125198	1
1	N16_1	Ldha	1.06058	0.31	0.038	0.00148457	1
1	N16_1	Lama5	0.800936	0.448	0.135	0.00153538	1
1	N16_1	Cox7a2l	0.3592	0.517	0.462	0.00155471	1
1	N16_1	Mmp14	0.44647	0.345	0.115	0.00157618	1
1	N16_1	Acot1	0.994349	0.259	0.019	0.00158699	1
1	N16_1	Cyfip1	0.865041	0.31	0.115	0.00184567	1
1	N16_1	Rplp0	0.641938	0.759	0.519	0.00213353	1
1	N16_1	Wwc1	0.773861	0.328	0.077	0.00226921	1
1	N16_1	Adamts9	0.774618	0.259	0.019	0.00227081	1
1	N16_1	Rplp1	0.344449	0.914	0.846	0.00237932	1
1	N16_1	Mlec	0.704383	0.345	0.096	0.00252933	1
1	N16_1	Rad50	0.73278	0.259	0.019	0.00255488	1
1	N16_1	Idh2	0.738994	0.483	0.154	0.00273368	1
1	N16_1	Rpl17	0.539506	0.603	0.5	0.00304333	1
1	N16_1	Lamb1	0.787823	0.431	0.135	0.0031905	1
1	N16_1	Nucb2	0.666936	0.276	0.038	0.00391419	1
1	N16_1	Rnaseh2c	0.795313	0.31	0.058	0.00401408	1
1	N16_1	Bicc1	0.997642	0.431	0.192	0.00408959	1
1	N16_1	Hsp90b1	0.599893	0.879	0.692	0.00453321	1
1	N16_1	Ttr	0.710222	0.569	0.346	0.00489876	1
1	N16_1	Snrpd1	0.738767	0.397	0.212	0.00497248	1
1	N16_1	Nr5a2	0.316756	0.276	0.058	0.00514098	1
1	N16_1	Ambp	0.976952	0.431	0.173	0.00521807	1
1	N16_1	Chchd1	0.679897	0.345	0.135	0.00529448	1
1	N16_1	Tpm3	0.726382	0.603	0.308	0.00541758	1
1	N16_1	Rrbp1	0.619199	0.621	0.327	0.00591584	1
1	N16_1	Rps18	0.573814	0.724	0.538	0.00599176	1
1	N16_1	Tiprl	0.404535	0.259	0.135	0.00644487	1
1	N16_1	Rbms3	0.583835	0.379	0.115	0.00659109	1
1	N16_1	Litaf	0.756907	0.293	0.077	0.00708176	1
1	N16_1	Ptn	1.36619	0.362	0.115	0.00737875	1
1	N16_1	Sdhb	0.521353	0.31	0.135	0.00766385	1
1	N16_1	Dsg2	0.797607	0.397	0.115	0.00799816	1
1	N16_1	Pdzk1ip1	0.80237	0.397	0.173	0.00806071	1
1	N16_1	Thra	0.770221	0.259	0.038	0.00840843	1
1	N16_1	Sfxn1	0.754574	0.328	0.077	0.00899151	1
1	N16_1	Rfc2	0.261363	0.31	0.096	0.00920386	1
1	N16_1	Prdx1	0.69015	0.517	0.288	0.00929204	1
1	N16_1	Tmpo	0.528507	0.466	0.173	0.00950378	1
2	N16_2	Gadd45a	1.31566	0.917	0.419	3.75546e-08	0.000734868
2	N16_2	Neurod2	1.19114	0.708	0.128	1.71685e-07	0.00335954
2	N16_2	Sox4	0.90327	1	0.895	3.28967e-07	0.00643722
2	N16_2	Neurog3	0.57265	1	1	1.054e-06	0.0206246
2	N16_2	Miat	1.09563	0.833	0.419	1.51252e-06	0.0295969
2	N16_2	Selm	1.14338	0.833	0.384	3.18884e-06	0.0623992
2	N16_2	Rpl37a	0.704745	0.875	0.791	2.28308e-05	0.446754
2	N16_2	Tox3	1.00543	0.875	0.57	3.35395e-05	0.6563
2	N16_2	Insrr	0.742174	0.75	0.279	0.000121313	1
2	N16_2	Amotl2	0.932771	0.792	0.442	0.000124573	1
2	N16_2	Rcor2	0.999298	0.792	0.302	0.000150328	1
2	N16_2	Mdk	0.657867	0.917	0.721	0.000158366	1
2	N16_2	Ap2b1	1.04042	0.375	0.14	0.000319019	1
2	N16_2	Myt1	0.822229	0.792	0.349	0.000395252	1
2	N16_2	Igfbpl1	0.95233	0.542	0.151	0.000612433	1
2	N16_2	Tcp1	0.31201	0.333	0.337	0.000655127	1
2	N16_2	Inppl1	1.10043	0.5	0.337	0.000797401	1
2	N16_2	Mcf2l	0.96433	0.583	0.221	0.000970144	1
2	N16_2	Smarcd2	0.637486	0.833	0.605	0.000978042	1
2	N16_2	Tspan3	0.761296	0.542	0.384	0.00120865	1
2	N16_2	Cbfa2t3	0.944266	0.75	0.453	0.00132498	1
2	N16_2	Pla2g2f	0.906031	0.542	0.174	0.00140482	1
2	N16_2	Btg2	0.648811	0.792	0.616	0.00173827	1
2	N16_2	Slk	0.268465	0.208	0.349	0.00178138	1
2	N16_2	Sel1l	0.861078	0.583	0.337	0.00201023	1
2	N16_2	Mdk-ps1	0.624937	0.292	0.093	0.00208069	1
2	N16_2	Tor1b	0.679948	0.417	0.209	0.00208403	1
2	N16_2	Gm8292	0.28166	0.583	0.465	0.00215116	1
2	N16_2	Cct6a	0.342225	0.333	0.477	0.00215901	1
2	N16_2	Hif1a	1.12622	0.375	0.198	0.00229409	1
2	N16_2	Enho	1.23261	0.375	0.081	0.00233092	1
2	N16_2	Zcchc14	0.89383	0.458	0.128	0.00291285	1
2	N16_2	Gse1	0.799078	0.708	0.453	0.00302177	1
2	N16_2	Setbp1	1.07312	0.583	0.221	0.00307476	1
2	N16_2	Sema3g	1.25168	0.417	0.116	0.00336883	1
2	N16_2	RP24-490A22.9	0.255258	0.333	0.384	0.00358196	1
2	N16_2	Ski	0.969895	0.333	0.081	0.00361789	1
2	N16_2	Ssbp3	0.715173	0.708	0.384	0.00388952	1
2	N16_2	Krt7	0.568615	0.75	0.581	0.00423019	1
2	N16_2	St3gal6	1.0375	0.417	0.128	0.00429261	1
2	N16_2	Spock2	0.877547	0.458	0.174	0.00432288	1
2	N16_2	Gpx2	0.858061	0.708	0.302	0.00447223	1
2	N16_2	Rap1gap2	0.939709	0.708	0.477	0.00529828	1
2	N16_2	Shf	0.911014	0.375	0.07	0.00609608	1
2	N16_2	Cotl1	0.944599	0.583	0.279	0.00617572	1
2	N16_2	Usp47	0.986997	0.375	0.093	0.00618836	1
2	N16_2	Megf6	1.08589	0.417	0.105	0.00630408	1
2	N16_2	Dpysl2	0.963129	0.333	0.105	0.00644519	1
2	N16_2	Pard3	0.979469	0.625	0.291	0.00676224	1
2	N16_2	Ube3a	0.629124	0.583	0.314	0.00685502	1
2	N16_2	Pcbp2	0.388418	0.375	0.43	0.00692528	1
2	N16_2	Btbd17	0.933305	0.708	0.384	0.00697911	1
2	N16_2	Olfm1	0.54093	0.458	0.186	0.00728465	1
2	N16_2	Cmip	0.30453	0.792	0.605	0.00812627	1
2	N16_2	Vwa5b2	0.250857	0.667	0.419	0.00821342	1
2	N16_2	Dpysl4	1.01732	0.292	0.058	0.00831414	1
2	N16_2	Casz1	0.492417	0.75	0.453	0.00845455	1
2	N16_2	Mtch1	0.437015	0.708	0.721	0.00976625	1
2	N16_2	Safb2	0.390212	0.583	0.453	0.009903	1
2	N16_2	Tgfbr1	0.81121	0.458	0.174	0.00991534	1
3	N16_3	Nefm	3.00517	0.75	0.122	9.62232e-09	0.00018829
3	N16_3	Rgs17	1.76123	0.833	0.122	2.87507e-06	0.0562593
3	N16_3	Cdkn1a	1.89015	0.917	0.449	7.07243e-06	0.138393
3	N16_3	Isl1	1.88982	0.583	0.133	1.51625e-05	0.296699
3	N16_3	Ilk	0.883118	0.5	0.173	1.84605e-05	0.361235
3	N16_3	Peg3	1.02123	1	0.827	4.17681e-05	0.817318
3	N16_3	Sirt6	0.639773	0.333	0.02	0.000109312	1
3	N16_3	Jam3	1.44894	0.5	0.031	0.000126085	1
3	N16_3	Zdhhc14	1.53857	0.333	0	0.000262188	1
3	N16_3	Zfp292	0.84033	0.333	0.306	0.000273766	1
3	N16_3	Trp53i13	1.31375	0.583	0.071	0.000481387	1
3	N16_3	Abca7	1.50968	0.5	0.082	0.000728565	1
3	N16_3	Dcx	0.597585	0.333	0.306	0.000765123	1
3	N16_3	Cer1	1.5895	0.333	0.02	0.00128815	1
3	N16_3	Atp6v1e1	1.12676	0.75	0.245	0.00142254	1
3	N16_3	Brip1os	1.26813	0.417	0.071	0.00157862	1
3	N16_3	Pclo	1.26294	0.75	0.418	0.00163278	1
3	N16_3	Rock1	1.04759	0.917	0.459	0.00179175	1
3	N16_3	Tgoln1	1.40494	0.417	0.163	0.00195458	1
3	N16_3	Chga	0.657334	0.917	0.378	0.0020101	1
3	N16_3	Kmt2b	1.0537	0.417	0.061	0.00253574	1
3	N16_3	Ift22	0.720809	0.5	0.112	0.00262589	1
3	N16_3	Fam183b	1.14815	0.5	0.173	0.0031912	1
3	N16_3	Rps11-ps2	1.00492	0.667	0.316	0.00319142	1
3	N16_3	Upf1	1.19054	0.583	0.184	0.00371243	1
3	N16_3	Gatad2a	1.06559	0.333	0.143	0.00375237	1
3	N16_3	Slc25a33	0.924767	0.333	0.041	0.00411335	1
3	N16_3	Chpt1	1.09666	0.333	0.031	0.00428018	1
3	N16_3	Meis2	1.16341	0.75	0.276	0.00462469	1
3	N16_3	Ephb3	1.24068	0.5	0.153	0.00518351	1
3	N16_3	Chd6	1.16056	0.667	0.316	0.0055118	1
3	N16_3	Runx1t1	0.327183	0.75	0.337	0.00632013	1
3	N16_3	Fgd2	0.507026	0.333	0.143	0.00645003	1
3	N16_3	Scgn	1.37781	0.417	0.133	0.00673094	1
3	N16_3	Kri1	0.984101	0.333	0.031	0.00685918	1
3	N16_3	Armc8	0.639743	0.417	0.112	0.00751512	1
3	N16_3	Yy1	0.631068	0.417	0.214	0.00843148	1
3	N16_3	Wdr1	1.33913	0.417	0.143	0.00963741	1
3	N16_3	Rapgef4	1.04605	0.417	0.102	0.00999232	1
4	N16_4	Ins2	2.40191	0.688	0.521	1.4322e-08	0.000280252
4	N16_4	Chgb	1.78786	0.812	0.138	2.10722e-08	0.000412342
4	N16_4	Pcsk1n	2.01859	0.688	0.074	9.41114e-08	0.00184157
4	N16_4	Gnao1	1.33282	0.812	0.128	5.97748e-07	0.0116967
4	N16_4	Neurod1	1.08872	1	0.351	9.91963e-07	0.0194107
4	N16_4	Chga	1.39402	0.875	0.362	1.67899e-06	0.0328546
4	N16_4	Scg3	1.78555	0.688	0.096	3.00116e-06	0.0587266
4	N16_4	Cpe	1.51232	0.875	0.234	3.41228e-06	0.0667715
4	N16_4	Hmgn3	1.55683	0.812	0.245	4.3667e-06	0.0854475
4	N16_4	Pcsk2	2.10036	0.5	0.053	1.54495e-05	0.302315
4	N16_4	Rap1b	1.37305	0.75	0.17	1.7398e-05	0.340445
4	N16_4	Bex2	1.31362	0.812	0.277	1.997e-05	0.390773
4	N16_4	Rbp4	1.78637	0.438	0.106	3.59139e-05	0.702764
4	N16_4	St18	1.28598	0.75	0.17	4.34212e-05	0.849665
4	N16_4	Baiap3	0.810824	0.75	0.277	4.54606e-05	0.889573
4	N16_4	Vdr	1.65726	0.438	0.032	4.62776e-05	0.90556
4	N16_4	Fam219a	0.574829	0.438	0.074	5.18423e-05	1
4	N16_4	Pax6	0.961318	0.562	0.085	7.10938e-05	1
4	N16_4	Cxxc4	1.52009	0.5	0.085	7.93312e-05	1
4	N16_4	1700086L19Rik	1.18641	0.438	0.053	8.09114e-05	1
4	N16_4	Pcsk1	0.830651	0.438	0.096	9.15466e-05	1
4	N16_4	Scgn	0.809915	0.562	0.096	0.000114943	1
4	N16_4	Abl2	1.25317	0.312	0	0.000115674	1
4	N16_4	Fbxl16	0.560569	0.562	0.138	0.000151814	1
4	N16_4	Mlxipl	1.38149	0.562	0.138	0.000210573	1
4	N16_4	Vwa5b2	0.623901	0.938	0.394	0.000225929	1
4	N16_4	Lrrc16b	0.664628	0.312	0.043	0.000234886	1
4	N16_4	Tspan7	1.09447	0.688	0.16	0.00027265	1
4	N16_4	Iapp	1.92197	0.375	0.213	0.000360399	1
4	N16_4	Ncaph2	0.43083	0.375	0.117	0.000393406	1
4	N16_4	Pyy	2.75804	0.5	0.096	0.00040136	1
4	N16_4	Gnas	0.918288	0.875	0.787	0.000503909	1
4	N16_4	Pdx1	0.706971	0.438	0.106	0.000533361	1
4	N16_4	Lrpprc	1.8896	0.375	0.096	0.000574866	1
4	N16_4	Ppp4r1l-ps	1.21964	0.688	0.202	0.000588077	1
4	N16_4	Foxo1	0.52171	0.312	0.064	0.000589591	1
4	N16_4	Emb	1.29934	0.5	0.117	0.000636003	1
4	N16_4	Mafb	1.45147	0.438	0.064	0.000679613	1
4	N16_4	Gipr	1.02724	0.625	0.149	0.000771946	1
4	N16_4	Cyth2	0.915874	0.625	0.17	0.000964853	1
4	N16_4	Trim35	0.766243	0.625	0.191	0.00123504	1
4	N16_4	Ncoa7	0.961471	0.312	0.011	0.00151575	1
4	N16_4	Mepce	0.927627	0.312	0.032	0.00173007	1
4	N16_4	Dbpht2	1.48351	0.438	0.074	0.00192317	1
4	N16_4	Zfp148	0.421064	0.438	0.149	0.00196896	1
4	N16_4	Gm43861	1.06902	0.312	0.011	0.00199117	1
4	N16_4	Scg2	1.0451	0.312	0.011	0.00203089	1
4	N16_4	Tcf25	0.962097	0.562	0.372	0.00214069	1
4	N16_4	Ncoa2	0.734561	0.5	0.138	0.00217054	1
4	N16_4	Sbk1	0.338066	0.312	0.128	0.0022052	1
4	N16_4	Cplx2	0.426018	0.875	0.436	0.00224471	1
4	N16_4	Meis2	1.02766	0.562	0.287	0.00238901	1
4	N16_4	Hap1	1.47684	0.438	0.074	0.00240047	1
4	N16_4	Gxylt1	0.99262	0.375	0.16	0.00246749	1
4	N16_4	Gch1	0.838246	0.375	0.053	0.00271256	1
4	N16_4	Pcyt1b	1.0034	0.562	0.149	0.00286504	1
4	N16_4	Pim2	0.772328	0.5	0.106	0.00310374	1
4	N16_4	Vamp4	0.805709	0.312	0.021	0.0033917	1
4	N16_4	Pak3	1.13766	0.5	0.096	0.00372462	1
4	N16_4	Cox14	0.891553	0.5	0.16	0.00442846	1
4	N16_4	Pam	1.17581	0.5	0.117	0.00515979	1
4	N16_4	Pkdcc	1.05864	0.438	0.277	0.00531577	1
4	N16_4	Ift52	0.479674	0.375	0.085	0.00584077	1
4	N16_4	Zfp516	1.32509	0.5	0.17	0.00605947	1
4	N16_4	Gng12	0.846072	0.438	0.085	0.00621443	1
4	N16_4	Psmc2	0.94212	0.625	0.255	0.00712452	1
4	N16_4	Dus1l	0.93614	0.312	0.053	0.00729299	1
4	N16_4	Atp2a2	0.51117	0.562	0.234	0.00742386	1
4	N16_4	Zfp532	0.84746	0.312	0.043	0.00789579	1
4	N16_4	Nme1	0.595109	0.812	0.447	0.00792472	1
4	N16_4	Ankrd44	1.04606	0.438	0.085	0.00793507	1
4	N16_4	Cd63	0.298996	1	0.67	0.00809886	1
4	N16_4	Gatsl2	1.13002	0.625	0.213	0.008211	1
4	N16_4	Npepps	0.792747	0.625	0.255	0.00836109	1
4	N16_4	Bcl9	0.883614	0.375	0.074	0.00838591	1
4	N16_4	Krcc1	0.971656	0.312	0.128	0.00867159	1
4	N16_4	Tuba1a	1.01354	0.688	0.266	0.00892166	1
4	N16_4	Psmc5	0.760169	0.5	0.277	0.00928588	1
4	N16_4	Maml3	0.592444	0.5	0.138	0.00962692	1
4	N16_4	Arl2	0.288748	0.312	0.138	0.00966993	1
