# Supplementary material for: Endocrine lineage biases arise in temporally distinct endocrine progenitors during pancreatic morphogenesis
Source: Nat Commun. 2018 Aug 22;9:3356. doi: 10.1038/s41467-018-05740-1 (PMC6105717; doi:10.1038/s41467-018-05740-1)
Supplement: Supplementary file 10 — Supplementary Data 7 [file 41467_2018_5740_MOESM10_ESM.xlsx]

## Sheet: Sheet1
Supplementary Data 7. Kinetic clusters of genes changing in merged e14.5 and e16.5 Ngn3+ cells over pseudotime.
Gene name	Cluster
Kmt2a	1
Kdm5a	1
Egr1	1
Sox4	1
mt-Rnr1	1
Chd4	1
Eif4g3	1
Ptov1	1
Dnmt3a	1
Rock1	1
Zfp292	1
Malat1	1
Ralbp1	1
Mettl25	1
Stk11	1
Atp2a2	1
Kdm7a	1
Kif1b	1
Jarid2	1
Kif5b	1
Marcks	1
Son	1
Prodh2	1
Chd7	1
Cd63-ps	1
Jund	1
Baz2b	1
Atp8b1	1
Npepl1	1
Cplx2	1
Gstz1	1
Tmem63b	1
Fam135a	1
Sema3g	1
Adgrg1	1
Tor1b	1
Inppl1	1
Insm1	1
Nefm	1
Ldb1	1
Arid4b	1
Nisch	1
Acly	1
Ppp3ca	1
Gse1	1
Klhdc8b	1
Rap1gap2	1
Cmip	1
Agap3	1
Setbp1	1
Ddr1	1
Insrr	1
Gpsm1	1
Cacna1a	1
Miat	1
Slc36a1	1
Casz1	1
Mcf2l	1
Gnao1	1
Zfp516	1
Runx1t1	1
Ankrd44	1
Pard3	1
Cpt2	1
Prox1	1
Rcor2	1
Amotl2	1
Prom1	1
Cdc14b	1
Cbfa2t2	1
Pgm2l1	1
Epb42	1
Jade3	1
Pla2g2f	1
Spock2	1
Syt13	1
Pclo	1
Camk2n1	1
Ttyh2	1
Wdr47	1
Pdap1	1
Cbfa2t3	1
Rnf220	1
Wipi2	1
Smarcd2	1
Peli1	1
Mtch1	1
Foxa2	1
Krt7	1
Flrt1	1
Nkx2-2	1
2310022B05Rik	1
Clcn3	1
Txnip	1
Zbtb7a	1
Lypla2	1
Bax	1
Qdpr	1
Rgs17	1
Rbxl16	1
Ttc28	1
Tecpr1	1
Dst	1
Gdi1	1
Sulf2	1
Nbea	1
Msi1	1
Smarcad1	1
Neurog3	1
Chmp5	1
Swt1	1
Fgd2	1
F2r	1
Stard10	1
Bambi	1
Insig1	1
Gadd45a	1
Tff3	1
Foxa3	1
Hes6	1
Trp53i11	1
Btbd17	1
Pde1c	1
Agpat3	1
Scly	1
Rsrc2	1
Kdm1a	1
Btg2	1
Vps37a	1
Tpst2	1
Myef	1
Actb	1
Ago2	1
4833439L19Rik	1
Pcmtd2	1
Lsg1	1
Riok3	1
Ddx5	1
Cxxc5	1
0610010F05Rik	1
Rbm39	1
Ubl3	1
Tmem57	1
Cnot5l	1
Serinc1	1
Aff4	1
Chd6	1
Smg7	1
Klf13	1
Ece1	1
Zmym5	1
Col9a2	1
Pvrl3	1
Pik3r1	1
Mid1ip1	1
Tm4sf4	1
Pcyt1b	1
Map9	1
Glud1	1
Pak3	1
Cldn4	1
Trim35	1
Mkrn1	1
Slc15a4	1
Edrf1	1
Gpx3	1
Tspan7	1
Cdk8	1
Dusp10	1
4632427E13Rik	1
Map1lc3a	1
Rasd1	1
St6galnac2	1
Kdm5b	1
Sqstm1	1
Mapre3	1
Stxbp5l	1
Tmc4	1
Tmed4	1
Fndc3a	1
Lmna	1
Tmem184c	1
Serping1	1
Atp6v0d1	1
Prrg2	1
Gars	1
Atp6v1b2	1
Fev	1
Scg5	1
Bex2	1
Pcsk1	1
Scg2	1
Prnp	1
1810008l18Rik	1
Slc38a5	1
Pax6	1
Cryba2	1
Scgn	1
Fam183b	1
Pnmal1	1
Mafb	1
Cpe	1
Isl1	1
Emb	1
Cacna1h	1
Scg3	1
Dbpht2	1
Pcsk1n	1
Pcsk2	1
Ins2	1
Chga	1
Lrpprc	1
Ptbp3	1
Iapp	1
Ins1	1
Chgb	1
Zcchc18	1
Pyy	1
Chfr	1
Peg10	1
Tuba1a	1
Pam	1
Slc29a4	1
Dner	1
Dmpk	1
Disp2	1
Rgag4	1
Celf3	1
Gipr	1
Fam43a	1
St18	1
Ids	1
Hepacam2	1
Atp2a3	1
Map1b	1
Ctsf	1
Rimbp2	1
Gatsl2	1
Vwa5b2	1
Cldn11	1
Syt7	1
Baiap3	1
Grin2c	1
Myt1	1
Rundc3a	1
Stxbp1	1
Neurod1	1
Cacna2d1	1
Hmgn3	1
Mlxipl	1
Slc35d3	1
Ptprn2	1
Cadps	1
Tbc1d9	1
Elavl4	1
Dll3	1
Lhx1	1
Gck	1
Whsc1l1	1
Tox3	1
Aplp1	1
Pim2	1
Abhd16a	1
Ffar2	1
Atp6v0b	1
Nkx6-1	1
Arpc5	1
Ttll7	1
Pdk3	1
Fgd6	1
Rfx6	1
Rogdi	1
Hpca	1
Lhx1os	1
Serpini1	1
Ell2	1
Npdc1	1
Olfm1	1
Trib1	1
Klc3	1
Spint1	1
Rnf6	1
Rab3d	1
Lrp11	1
Rbfox3	1
Megf11	1
Pnmal2	1
Map3k15	1
Gdap1l1	1
Neurod2	1
Prss2	2
Cel	2
Rbpjl	2
Tmem97	2
Gcat	2
Serpina6	2
Serp1	2
Gc	2
Nupr1	2
Gstm1	2
Cpa1	2
Cpa2	2
Tinag	2
Vtn	2
Spink1	2
Reep5	2
Bex1	2
P2rx1	2
Cela1	2
Serpini2	2
Apoa2	2
Alb	2
Afp	2
Ctrb1	2
Amy2b	2
Shmt1	2
Fkbp11	2
Gamt	2
Chst2	2
Lyar	2
Rpl19	2
Rpl30	2
Rplp2	2
Rpl6	2
Rpl41	2
Rps15	2
Rps2	2
Rps17	2
Rpl27a	2
Serbp1	2
Hspe1	2
Gas5	2
Rpl3	2
Rpl12	2
Snrpd1	2
Rplp1	2
Rps12	2
Rps6	2
Rps25	2
Vps36	2
Ifitm3	2
Prdx6	2
H2afz	2
Rpl34	2
Rps3a1	2
Rps27a	2
Rps16	2
Rpl21	2
Rpl22	2
Rpl10	2
Rpl35a	2
Gpc3	2
Rpl35	2
Tubb4b	2
Aurkb	2
Spc24	2
Bub1	2
Ube2c	2
Cdk1	2
Tyms	2
Fabp5	2
Slfn9	2
Cdca8	2
2810417H13Rik	2
Fbxo5	2
Cdca3	2
Plk1	2
Kif23	2
Cenpa	2
Gmnn	2
Ppia	2
Arl6ip1	2
Dtymk	2
Tubb5	2
Npm1	2
Hspa5	2
Gnl3	2
Hspd1	2
Nop10	2
Eif1ax	2
Mif	2
Lsm4	2
Car2	2
Siva1	2
Kif11	2
Smc2	2
Kif20b	2
Cenpf	2
Nusap1	2
Prim1	2
Ncapg	2
Prc1	2
Incenp	2
Kif15	2
Flrt2	2
Mki67	2
Top2a	2
Cenpe	2
Col3a1	2
Ptn	2
Nrp1	2
Mest	2
Hsp90b1	2
H19	2
Igf2	2
Psat1	2
Mthfd1	2
Rpl10a	2
Ndufs6	2
Rrp15	2
Ldha	2
Phgdh	2
Ccnd2	2
Hmgb1	2
Canx	2
Dhfr	2
Ssr1	2
Rbbp7	2
Nop58	2
Dkc1	2
Eif4ebp1	2
Tacc3	2
Dek	2
Anp32b	2
Yap1	2
Racgap1	2
Lig1	2
Nucks1	2
Hells	2
Id3	2
Aspm	2
Ckap2	2
Pcna	2
Ckap2l	2
Ccnb1	2
Anln	2
Smc4	2
Rrm2	2
2700094K13Rik	2
Tuba1b	2
Hmgb2	2
Hmmr	2
Ccna2	2
Ces1d	2
Id1	2
Aldh1b1	2
Habp2	2
Gnb2l1	2
Ptma	2
Rps24	2
Myo5c	2
Rps10	2
Rpl38	2
Rnase4	2
Tuba1c	2
Park7	2
Cldn10	2
Nudt19	2
Dctpp1	2
C1qbp	2
Uchl5	2
Smco4	2
Prss23	2
Anapc13	2
Mrpl42	2
Bex4	2
Fkbp4	2
Krtcap2	2
Cks1b	2
Prdx4	2
Tpx2	2
Nrm	2
Cdc20	2
Ppa1	2
Birc5	2
Dut	2
H2afx	2
Ran	2
Atp5g1	2
Tk1	2
Esco2	2
Gm15421	2
Id2	2
Anp32e	2
Mesdc2	2
Galk1	2
Tkt	2
Parp1	2
Polr2f	2
Hprt	2
Rest	2
Cmtm8	2
Cyba	2
Pdia6	2
Gstp1	2
Knstrn	2
Ccnb2	2
Wfdc15b	2
Wfdc2	2
Idh2	2
Myl12a	2
Ccdc23	2
Ost4	2
Eif3i	2
Fkbp3	2
Ybx1	2
Sptssa	2
Cyb5a	2
Sf3b5	2
Prdx1	2
Rpl22l1	2
Txn1	2
Cox8a	2
Dnajc9	2
Hsd17b10	2
Rps19	2
Naca	2
Hint1	2
Rps23	2
Rps13	2
Rpl7	2
Rpl23	2
Rpl13a	2
Rpl36a	2
Rps18	2
Rps11	2
Rpl7a	2
Atp5j	2
Ranbp1	2
Mrps28	2
Srm	2
Banf1	2
Rps27l	2
S100a11	2
Prn1	2
Eif5a	2
Ccdc58	2
Rps26	2
Rpl37	2
Rps9	2
Rpl17	2
Rpl23a	2
Rpl11	2
Snrpd3	2
Rps7	2
Rpl14	2
Rps3	2
Rps5	2
Clps	2
Rpl36	2
Rps8	2
Rps20	2
Rpl32	2
Rpl31	2
Rplp0	2
Ambp	2
Rps29	2
Rps15a	2
Rpl13	2
Rpl39	2
Epcam	2
Rpl8	2
Rpl18a	2
Apoa1	2
Apoe	2
Ttr	2
Hbb-bt	3
Col1a2	3
Hba-a2	3
Hbb-bs	3
Hba-a1	3
mt-Rnr2	3
Peg3	3
Rpsa	3
Rps21	3
Rpl5	3
Pabpc4	3
Ctnnb1	3
Ssrp1	3
Rps4x	3
Eef1b2	3
Pnliprp1	3
Ybx3	3
Ncl	3
Rpl3-ps1	3
Gm9794	3
Gm10169	3
Tpi1	3
Wdr89	3
Fmo2	3
Gpm6b	3
Clu	3
Smoc1	3
Igfbp4	3
Dcn	3
Zfp36l1	3
Lamb1	3
Ccdc34	3
Hdgf	3
Nr5a2	3
Eno1	3
Scd2	3
Adamts9	3
Hes1	3
Cxcl12	3
Acadm	3
Ccnd1	3
Cdc42ep1	3
Clmn	3
Erich5	3
Gstt1	3
Bicc1	3
Wwc1	3
Actn4	3
Ehf	3
Cdh1	3
Cyr61	3
Dcdc2a	3
Col27a1	3
Adamts16	3
Plekhb1	3
S100b	3
Sorbs2	3
Pebp1	3
Adk	3
Fam159a	3
Fam149a	3
Fxyd2	3
Gjb1	3
Egfl6	3
Tmem45a	3
Hebp1	3
Sbspon	3
Trip13	3
Hist1h2bc	3
Cdca7l	3
Pamr1	3
Prps2	3
Wls	3
Mboat1	3
Kcnk1	3
Tinagl1	3
Isoc1	3
B2m	3
Myl12b	3
Mlec	3
Lgals1	3
Tpm1	3
Slc39a10	3
Serpinh1	3
Sparc	3
Acot1	3
Phlda1	3
Gja1	3
S100a16	3
Decr1	3
Ccdc107	3
Slc5a9	3
Myh8	3
Rhoj	3
Igfbp5	3
Ramp2	3
Sox9	3
S100a10	3
BC006965	3
Gsta3	3
Krt18	3
Sdc4	3
Hhex	3
Deb1	3
Eef1d	3
Vnn1	3
Spp1	3
Nrep	3
Acaa2	3
Arf4	3
Crip1	3
Plk2	3
Mgll	3
Gm16551	3
Ezr	3
Vim	3
Hmga2	3
Igf1	3
Smtnl2	3
1700011H14Rik	3
Rbp1	3
Atp1b1	3
Bst2	3
Hpgd	3
Adamts1	3
Anxa2	3
Gulp1	3
Tagln2	3
Cldn3	3
Ugt2b34	3
Sphk1	3
Aprt	3
Mcm6	3
Add3	3
Mgst1	3
Gpx1	3
Dbi	3
Mt1	3
Mt2	3
Ccl24	4
Mrc1	4
C1qc	4
Gch1	4
1600014C10Rik	4
Cdkn1a	4
Cystm1	4
Dctn3	4
Nup88	4
Cyth2	4
Gripap1	4
Glul	4
Rab7	4
Tmbim1	4
Rap1b	4
Tcaf1	4
Shf	4
Dedd2	4
Mxd4	4
Csnk1e	4
Gabarapl1	4
Ypel5	4
Mxd1	4
Cyb5r3	4
Golga1	4
Gadd45g	4
Arf5	4
Mpzl1	4
App	4
Mrpl1	4
Pld3	4
Snrk	4
Fyttd1	4
Fxyd3	4
Gabarap	4
Yipf4	4
Efcab1	4
Cd63	4
Tmem59	4
Trappc2l	4
Gast	4
Lipg	4
Tmsb4x	4
Lpar6	4
Tecr	4
Rab15	4
Ly6e	4
Mdk	4
Spint2	4
Marcksl1	4
Tmem176b	4
Rgs16	4
Serinc2	4
Mtfp1	4
Grasp	4
Cep63	4
Ppp1r14a	4
Vasp	4
Dab1	4
Mfng	4
Kirrel2	4
Ttll6	4
Igfbpl1	4
Abcg1	4
Tubb3	4
Krtap17-1	4
Upp1	4
Pkib	4
Plk3	4
Sult2b1	4
Psmc2	4
Drap1	4
Cck	4
Tmem184a	4
Fam213b	4
Gfra3	4
Cd164l2	4
Stox1	4
Upk3bl	4
Syt17	4
Igsf8	4
Sct	4
1110012L19Rik	4
1700023F06Rik	4
Pax4	4
Dpysl5	4
Nhlh1	4
Cer1	4
Plcxd3	4
2010107G23Rik	4
Ndrg1	4
Dbn1	4
Ypel3	4
Tgfbr1	4
Gpx2	4
Lrrc42	4
Tmem206	4
Calcoco1	4
St3gal6	4
C2cd4b	4
Lrpap1	4
Mrfap1	4
Ube2b	4
Txndc12	4
Ubald2	4
Gdpd1	4
Eif4e3	4
Hagh	4
Vps37b	4
Glrx	4
Hpcal1	4
Wbp2	4
Ehbp1	4
Selm	4
Rph3al	4
Psmd4	4
Arpc1a	4
Cotl1	4
Eps8	4
Gcg	4
Hba-x	4
Tmem27	4
Prdx5	4
Smap2	4
Gnptg	4
BC023829	4
Prkar1b	4
Tekt2	4
Celf4	4
Hmgcr	4
Exoc7	4
Elof1	4
Atg12	4
Bpnt1	4
Dctn2	4
Atg3	4
Mad2l2	4
Acbd5	4
Gnas	4
Nnat	4
Clip3	4
Klhl7	4
Cep170	4
1700086L19Rik	4
Arx	4
Zdbf2	4
Gng12	4
Pou3f4	4
Necab2	4
Rbp4	4
Ghrl	4
Gspt1	4
Itsn2	4
Ubb	4
Calm1	4
Selk	4
Atp6v1f	4
Slc25a5	4
Hbb-y	4
Tax1bp1	4
Mob4	4
Csnk1a1	4
Sh3kbp1	4
Ginm1	4
Fip1l1	4
Rhobtb3	4
Mfap4	4
Diablo	4
Rybp	4
Gtf2b	4
Gm8773	4
Gm42637	4
