# Supplementary material for: Endocrine lineage biases arise in temporally distinct endocrine progenitors during pancreatic morphogenesis
Source: Nat Commun. 2018 Aug 22;9:3356. doi: 10.1038/s41467-018-05740-1 (PMC6105717; doi:10.1038/s41467-018-05740-1)
Supplement: Supplementary file 11 — Supplementary Data 8 [file 41467_2018_5740_MOESM11_ESM.xlsx]

## Sheet: e14
Supplementary Data 8. Enriched e14.5 ATAC-seq peaks.
chromosome	start	end	baseMean	log2FoldChange	lfcSE	stat	pvalue	padj
chr9	66963872	66964024	14.5017	-4.93521	1.11594	-4.42249	9.75712e-06	0.00232287
chr2	84345257	84345409	11.5406	-4.4931	1.12112	-4.00768	6.13184e-05	0.00780239
chr11	65861304	65861456	13.3278	-4.19221	0.957347	-4.37899	1.19232e-05	0.00256651
chr7	124373272	124373424	19.4109	-4.03253	0.801457	-5.0315	4.8665e-07	0.000313356
chr8	60942356	60942508	15.5472	-3.96075	0.862807	-4.59054	4.42093e-06	0.00143641
chr12	16329793	16329945	14.6063	-3.87975	0.863881	-4.49106	7.08684e-06	0.00197471
chr8	88915298	88915450	13.1103	-3.82815	0.890059	-4.301	1.70027e-05	0.00327062
chr14	120642005	120642157	11.7116	-3.61872	0.945066	-3.82907	0.000128629	0.0128781
chr7	120192035	120192187	21.7446	-3.36756	0.66885	-5.03484	4.78237e-07	0.000312737
chr1	59524003	59524155	15.2599	-3.30277	0.749383	-4.40733	1.04655e-05	0.00242446
chr10	107869402	107869554	13.0052	-3.28814	0.797633	-4.12237	3.74988e-05	0.00571687
chr2	58681724	58681876	17.5675	-3.24523	0.699216	-4.64124	3.46322e-06	0.00124245
chrX	11302046	11302198	14.3843	-3.20984	0.725462	-4.42455	9.66429e-06	0.00232133
chr19	41729618	41729770	19.5135	-3.18509	0.683802	-4.65791	3.19428e-06	0.0011832
chr10	122307395	122307547	22.6469	-3.15667	0.58978	-5.35228	8.68545e-08	8.97398e-05
chr11	72215133	72215285	18.9935	-3.1008	0.647573	-4.78834	1.68163e-06	0.000772664
chr13	44525964	44526116	18.1907	-3.08351	0.657228	-4.6917	2.7095e-06	0.00107674
chr3	101508952	101509104	21.4772	-3.06735	0.940726	-3.26062	0.00111167	0.045248
chr3	27623292	27623444	20.1883	-2.95755	0.65966	-4.48345	7.34461e-06	0.00199358
chr2	85910604	85910756	14.4396	-2.90501	0.707598	-4.10545	4.03527e-05	0.00591462
chr11	105213634	105213786	16.9009	-2.86953	0.640223	-4.48208	7.3918e-06	0.00199358
chr11	95843873	95844025	13.3753	-2.8594	0.718995	-3.97694	6.98068e-05	0.00850539
chr13	38732487	38732639	18.5326	-2.82859	0.6036	-4.68619	2.78335e-06	0.00108932
chr12	72559668	72559820	11.3645	-2.81916	0.742172	-3.79853	0.000145559	0.0138685
chr8	11977338	11977490	13.5213	-2.8036	0.694916	-4.03445	5.4731e-05	0.00721291
chr19	38099914	38100066	13.3071	-2.78262	0.747105	-3.72454	0.000195674	0.0162397
chr18	15173859	15174011	10.9482	-2.77738	0.788537	-3.5222	0.000427982	0.0250396
chr11	59150028	59150180	19.665	-2.77141	0.607586	-4.56135	5.08251e-06	0.00160102
chr6	38721417	38721569	14.5054	-2.73738	0.718443	-3.81015	0.000138883	0.0135374
chr1	73730134	73730286	29.7554	-2.72944	0.78717	-3.4674	0.00052551	0.0288506
chr4	139310317	139310469	20.6057	-2.72069	0.583179	-4.66527	3.08212e-06	0.00117945
chr4	118359775	118359927	27.0577	-2.71526	0.52123	-5.20933	1.89521e-07	0.000163181
chr1	37744530	37744682	12.9429	-2.70026	0.715026	-3.77645	0.000159082	0.01452
chr2	156519166	156519318	15.6011	-2.68628	0.649222	-4.13769	3.50819e-05	0.0055424
chr19	5406519	5406671	19.8073	-2.68103	0.595213	-4.50432	6.65855e-06	0.00189646
chr1	59378485	59378637	12.4234	-2.66031	0.759868	-3.50101	0.0004635	0.0265464
chr7	120938892	120939044	12.547	-2.65821	0.699789	-3.79859	0.000145524	0.0138685
chr3	36106522	36106674	14.6356	-2.6561	0.661803	-4.01343	5.98435e-05	0.00765241
chr9	121246881	121247033	18.6601	-2.64384	0.63339	-4.17411	2.99157e-05	0.00500155
chr14	75893097	75893249	12.7039	-2.64158	0.678324	-3.89428	9.84908e-05	0.0107661
chr4	46046139	46046291	12.2773	-2.59916	0.718792	-3.61601	0.000299179	0.0205258
chr10	83910357	83910509	21.6166	-2.59854	0.570639	-4.55373	5.27038e-06	0.00163038
chr2	33637319	33637471	13.9009	-2.58673	0.680155	-3.80315	0.000142865	0.0138126
chr7	75113366	75113518	28.3453	-2.58	0.757767	-3.40474	0.000662273	0.0332495
chr13	20510440	20510592	12.1378	-2.57684	0.69953	-3.68367	0.000229896	0.0178865
chr11	62853590	62853742	14.0105	-2.57662	0.713516	-3.61116	0.000304833	0.020665
chr18	64112407	64112559	11.2762	-2.57652	0.720515	-3.57594	0.000348968	0.0222505
chr17	71508617	71508769	24.0748	-2.56592	0.546084	-4.69877	2.61735e-06	0.00104818
chr5	35963977	35964129	11.5699	-2.54691	0.715323	-3.56051	0.000370139	0.0227099
chr13	45839239	45839391	20.8945	-2.53557	0.566976	-4.4721	7.74548e-06	0.00204634
chr14	66497768	66497920	11.4978	-2.53423	0.751203	-3.37357	0.000742013	0.0352539
chr1	136667984	136668136	29.2594	-2.533	0.472104	-5.36534	8.0799e-08	8.69616e-05
chr7	89754062	89754214	11.6434	-2.53001	0.730508	-3.46336	0.00053347	0.0290239
chr4	131382914	131383066	16.7273	-2.52799	0.620305	-4.07541	4.59339e-05	0.00627775
chr3	92312210	92312362	15.7234	-2.52358	0.658453	-3.83259	0.000126803	0.0127695
chr12	80659122	80659274	22.7931	-2.52332	0.546855	-4.61424	3.94536e-06	0.00134981
chr8	91808920	91809072	22.8637	-2.51432	0.553412	-4.5433	5.53793e-06	0.00168312
chr13	48254575	48254727	20.671	-2.5049	0.567399	-4.4147	1.01149e-05	0.0023752
chr16	32314037	32314189	20.8696	-2.48132	0.533523	-4.65083	3.30608e-06	0.00119437
chr15	78675356	78675508	32.924	-2.48101	0.43824	-5.6613	1.50227e-08	2.58696e-05
chr19	28634366	28634518	28.8001	-2.47543	0.736414	-3.36147	0.0007753	0.0362082
chr12	80775828	80775980	23.4441	-2.47453	0.527771	-4.68864	2.75023e-06	0.00108458
chr2	154568796	154568948	22.9695	-2.46462	0.529213	-4.65713	3.20645e-06	0.0011832
chr15	67173998	67174150	13.8348	-2.46245	0.645235	-3.81636	0.000135434	0.013378
chr9	99739370	99739522	13.3657	-2.45915	0.685474	-3.58752	0.000333836	0.0216035
chr3	121297599	121297751	20.3434	-2.45539	0.590217	-4.16015	3.18039e-05	0.00523255
chr4	139534741	139534893	15.0557	-2.44771	0.655881	-3.73195	0.000190003	0.0161443
chr1	90325065	90325217	20.2213	-2.44657	0.538503	-4.54328	5.53863e-06	0.00168312
chr17	10672323	10672475	24.2989	-2.44576	0.532647	-4.59171	4.39622e-06	0.00143641
chr8	80843929	80844081	18.7082	-2.44297	0.557668	-4.38069	1.18302e-05	0.00256607
chr14	32378735	32378887	13.876	-2.43761	0.672974	-3.62214	0.000292172	0.0204037
chr9	92760800	92760952	20.0644	-2.43005	0.580129	-4.1888	2.80428e-05	0.00479708
chr6	144440545	144440697	20.4942	-2.42309	0.56996	-4.25134	2.12496e-05	0.00397746
chr18	80852436	80852588	14.8766	-2.42061	0.670108	-3.61227	0.000303525	0.0206593
chr5	32015668	32015820	39.2533	-2.41347	0.430166	-5.61055	2.01687e-08	3.14691e-05
chr2	27022528	27022680	20.3194	-2.40418	0.561601	-4.28094	1.86103e-05	0.00352919
chr5	36315515	36315667	15.7181	-2.39776	0.603792	-3.97117	7.15194e-05	0.00865902
chr9	69004225	69004377	12.4147	-2.39595	0.678691	-3.53025	0.000415164	0.0246527
chr13	41447776	41447928	13.9755	-2.3929	0.683152	-3.50273	0.000460518	0.0264637
chr18	82541744	82541896	48.9191	-2.39286	0.345918	-6.91742	4.5993e-12	5.94012e-08
chr5	35952190	35952342	29.4255	-2.39225	0.441394	-5.41977	5.9677e-08	7.16971e-05
chr8	114652888	114653040	14.1443	-2.39058	0.670787	-3.56385	0.000365459	0.0226379
chr7	96848040	96848192	11.6657	-2.38801	0.699942	-3.41173	0.000645521	0.0326623
chr1	90536078	90536230	19.6172	-2.38655	0.567356	-4.20644	2.59422e-05	0.00455851
chr8	35596960	35597112	23.9857	-2.3833	0.516032	-4.61851	3.86512e-06	0.00134011
chr4	140180711	140180863	41.5599	-2.37566	0.634174	-3.74606	0.00017963	0.0157553
chr5	117610620	117610772	16.0643	-2.37388	0.621267	-3.82103	0.000132894	0.0132027
chr5	30034942	30035094	24.4896	-2.37287	0.522512	-4.54127	5.59151e-06	0.00168926
chr1	23275013	23275165	15.3007	-2.37282	0.622561	-3.81139	0.000138189	0.0135234
chr7	81691780	81691932	16.2394	-2.37261	0.647188	-3.66603	0.00024635	0.0185669
chr6	119302639	119302791	30.0094	-2.37217	0.45285	-5.23832	1.62048e-07	0.000144338
chr1	162440279	162440431	13.7044	-2.36848	0.71663	-3.30503	0.000949654	0.041366
chr8	128597228	128597380	12.9457	-2.36445	0.65762	-3.59547	0.000323803	0.0212859
chr15	39104877	39105029	13.3284	-2.35093	0.64606	-3.63887	0.000273841	0.0197032
chr13	110588980	110589132	22.7442	-2.34547	0.503302	-4.66016	3.1596e-06	0.0011832
chr19	48760950	48761102	19.6504	-2.32742	0.565199	-4.11787	3.82396e-05	0.00577998
chr3	67816357	67816509	13.7501	-2.32493	0.672174	-3.45882	0.000542545	0.0292267
chr4	5699318	5699470	14.3524	-2.31918	0.683184	-3.39466	0.000687136	0.0339082
chr11	113121113	113121265	23.9575	-2.31896	0.531122	-4.36615	1.26456e-05	0.00265563
chr19	28286283	28286435	21.0693	-2.31717	0.52772	-4.39091	1.12876e-05	0.00253534
chr10	98492814	98492966	12.4877	-2.31307	0.692163	-3.3418	0.000832385	0.0378112
chr2	75481370	75481522	24.2888	-2.30917	0.499718	-4.62094	3.82006e-06	0.00133343
chr14	76617762	76617914	13.1915	-2.3075	0.696645	-3.31231	0.000925295	0.0406131
chr16	58499181	58499333	15.4278	-2.3061	0.635486	-3.62888	0.000284657	0.0200623
chr1	36074060	36074212	17.8748	-2.29821	0.635399	-3.61695	0.000298091	0.0205159
chr5	74626619	74626771	11.7918	-2.2902	0.68228	-3.35668	0.00078884	0.0365819
chr9	98367271	98367423	12.2219	-2.28724	0.707228	-3.23409	0.00122032	0.0476876
chr8	10962132	10962284	17.6728	-2.27592	0.56631	-4.01886	5.84802e-05	0.00755286
chr9	32550862	32551014	14.6027	-2.27276	0.616781	-3.68487	0.000228816	0.0178477
chr11	113093412	113093564	19.1381	-2.25883	0.604317	-3.73782	0.00018562	0.0160059
chr8	109323808	109323960	21.8396	-2.25705	0.547371	-4.12344	3.73252e-05	0.00571687
chr4	135776500	135776652	21.4474	-2.25583	0.509431	-4.42814	9.50483e-06	0.0023053
chr12	32707817	32707969	16.0432	-2.25198	0.577402	-3.90019	9.6117e-05	0.0106556
chr13	60420830	60420982	14.9041	-2.24399	0.64582	-3.47463	0.000511554	0.0282948
chr8	126876991	126877143	24.5919	-2.24084	0.487172	-4.59969	4.23117e-06	0.00141024
chr15	7481391	7481543	18.2708	-2.23494	0.582278	-3.83827	0.000123906	0.0125512
chr9	103306038	103306190	11.4633	-2.23345	0.688556	-3.24368	0.00117997	0.0466996
chr7	151142606	151142758	39.6661	-2.23224	0.41256	-5.41071	6.27767e-08	7.3707e-05
chr7	75166777	75166929	20.2445	-2.22849	0.576222	-3.86741	0.000109999	0.0115737
chr5	31932509	31932661	23.5194	-2.22345	0.536554	-4.14394	3.41385e-05	0.00548058
chr9	76370997	76371149	14.6543	-2.22316	0.596818	-3.72503	0.00019529	0.0162397
chr13	99449681	99449833	19.0124	-2.21177	0.571326	-3.87129	0.000108263	0.0115082
chr17	11084713	11084865	12.5437	-2.20577	0.679251	-3.24735	0.00116483	0.0463609
chr1	64962293	64962445	13.7611	-2.20076	0.607143	-3.62478	0.00028921	0.0202725
chr4	24963092	24963244	12.9403	-2.19931	0.677145	-3.24792	0.00116252	0.0463359
chr12	25935874	25936026	14.3103	-2.19283	0.652563	-3.36034	0.000778476	0.0362118
chr16	90098458	90098610	19.3954	-2.19273	0.577816	-3.79486	0.000147727	0.013924
chr17	47655299	47655451	19.2222	-2.19132	0.561124	-3.90523	9.41365e-05	0.010585
chr1	191930769	191930921	13.9695	-2.1889	0.626036	-3.49644	0.000471514	0.0268269
chr8	9958460	9958612	15.1282	-2.18875	0.660673	-3.31291	0.000923299	0.0405681
chr13	59015075	59015227	17.3311	-2.18121	0.594228	-3.67067	0.000241915	0.0183518
chr5	103548793	103548945	13.5926	-2.17758	0.637451	-3.41607	0.000635327	0.0323684
chr15	28101741	28101893	16.5285	-2.17377	0.59323	-3.66429	0.000248029	0.0186242
chr13	94258668	94258820	18.3353	-2.17337	0.641344	-3.38877	0.000702062	0.034166
chr7	6787701	6787853	35.6457	-2.17266	0.665064	-3.26684	0.00108754	0.0448032
chr19	26829001	26829153	28.8091	-2.17178	0.453131	-4.79283	1.64446e-06	0.000767628
chr10	60857439	60857591	11.8972	-2.17138	0.661273	-3.28363	0.00102479	0.0433947
chr12	29490049	29490201	12.0914	-2.16418	0.657406	-3.292	0.000994792	0.0426135
chr8	124841923	124842075	32.9389	-2.16169	0.42599	-5.07452	3.88475e-07	0.000274918
chr1	90480407	90480559	17.7204	-2.15626	0.596692	-3.6137	0.000301863	0.0206277
chr15	13166873	13167025	17.6534	-2.15605	0.5953	-3.62179	0.000292569	0.0204037
chr9	96858820	96858972	20.1142	-2.15159	0.526222	-4.08875	4.33698e-05	0.00611865
chr12	96890782	96890934	35.8066	-2.15154	0.380568	-5.65349	1.57218e-08	2.62002e-05
chr10	121696548	121696700	13.9834	-2.14939	0.597934	-3.59469	0.000324777	0.0212859
chr13	30238487	30238639	13.1543	-2.14584	0.616508	-3.48063	0.00050024	0.0277937
chr12	86146568	86146720	22.8952	-2.1344	0.490235	-4.35383	1.33777e-05	0.00276304
chr7	119863721	119863873	33.1424	-2.11426	0.46585	-4.5385	5.66565e-06	0.0017017
chr14	49865081	49865233	20.1106	-2.11258	0.582631	-3.62593	0.000287925	0.0202099
chr16	20815212	20815364	20.2009	-2.10852	0.500932	-4.2092	2.5628e-05	0.00455851
chr19	55670569	55670721	47.6207	-2.10615	0.362275	-5.81368	6.11144e-09	1.57862e-05
chr9	64073765	64073917	14.227	-2.10543	0.618509	-3.40403	0.000663984	0.0332496
chr4	125128121	125128273	18.5311	-2.10525	0.556565	-3.78258	0.000155209	0.014242
chr15	37977157	37977309	35.7897	-2.10317	0.396722	-5.30136	1.14941e-07	0.000106807
chr8	11176505	11176657	16.6013	-2.07937	0.635971	-3.2696	0.00107699	0.0444896
chr8	126277106	126277258	19.7399	-2.07933	0.545166	-3.81412	0.000136667	0.0134739
chr9	40681998	40682150	13.6612	-2.0774	0.606448	-3.42552	0.000613626	0.0316057
chr10	56806829	56806981	13.3838	-2.07609	0.617839	-3.36024	0.000778755	0.0362118
chr9	74172131	74172283	35.6213	-2.07338	0.445496	-4.6541	3.25398e-06	0.00118866
chr8	129363698	129363850	34.9704	-2.06161	0.406923	-5.06634	4.05539e-07	0.000283115
chr1	174628005	174628157	16.5402	-2.06015	0.577238	-3.56897	0.000358384	0.0225193
chr7	120831911	120832063	16.7353	-2.05758	0.605187	-3.39991	0.000674091	0.0335494
chr5	113074611	113074763	16.6261	-2.05482	0.542385	-3.78849	0.000151565	0.0141081
chr9	107208047	107208199	17.3221	-2.04751	0.52874	-3.87243	0.000107756	0.0115013
chr7	4116239	4116391	14.999	-2.04124	0.572136	-3.56775	0.000360058	0.0225193
chr18	40225812	40225964	17.6551	-2.03628	0.589176	-3.45615	0.000547941	0.0293515
chr8	47836019	47836171	30.1654	-2.03565	0.435089	-4.67869	2.8871e-06	0.00111306
chr12	31870442	31870594	14.8997	-2.0343	0.600506	-3.38765	0.000704944	0.0341821
chr17	79605656	79605808	33.0457	-2.03415	0.405059	-5.02187	5.11717e-07	0.000314712
chr10	96117849	96118001	16.0204	-2.02694	0.601818	-3.36803	0.000757081	0.035729
chr9	45354822	45354974	20.0325	-2.02296	0.545434	-3.7089	0.000208162	0.0169619
chr11	35769240	35769392	29.6775	-2.01683	0.446053	-4.52151	6.13998e-06	0.00182215
chr5	112425886	112426038	42.371	-2.00582	0.365369	-5.48984	4.02305e-08	5.61715e-05
chr18	75582555	75582707	25.228	-2.00497	0.474786	-4.2229	2.41184e-05	0.00437075
chr4	107141008	107141160	19.9566	-1.9998	0.499451	-4.00399	6.22825e-05	0.00788622
chr2	165655994	165656146	18.9227	-1.99883	0.595967	-3.35392	0.000796745	0.0368493
chr8	37009748	37009900	19.5225	-1.99697	0.559288	-3.57055	0.000356236	0.0224707
chr3	51712545	51712697	17.0254	-1.98963	0.589538	-3.37489	0.000738445	0.0351812
chr1	71933591	71933743	19.0474	-1.98833	0.504471	-3.94142	8.10011e-05	0.00951045
chr6	94105030	94105182	15.1196	-1.98414	0.574947	-3.45099	0.000558528	0.029594
chr11	5280360	5280512	15.806	-1.98375	0.558113	-3.55439	0.000378857	0.0231349
chr1	155343334	155343486	19.7636	-1.97713	0.520231	-3.80049	0.000144409	0.013841
chr1	90372064	90372216	36.9516	-1.97524	0.384947	-5.1312	2.87903e-07	0.000218726
chr3	89808441	89808593	13.8996	-1.97389	0.599244	-3.29397	0.000987838	0.0424716
chr1	184609829	184609981	17.5505	-1.97256	0.54619	-3.61149	0.000304449	0.020665
chr17	26721653	26721805	30.0727	-1.9713	0.458372	-4.30064	1.70302e-05	0.00327062
chr12	70980393	70980545	18.1103	-1.97116	0.563564	-3.49767	0.000469346	0.026733
chr9	114717992	114718144	41.3921	-1.9694	0.34467	-5.71386	1.10439e-08	2.35959e-05
chr16	58512368	58512520	16.6841	-1.96267	0.563529	-3.48282	0.000496156	0.0277402
chr13	46383008	46383160	13.6384	-1.95936	0.604199	-3.2429	0.0011832	0.0467094
chr12	27456135	27456287	19.7857	-1.95747	0.495327	-3.95187	7.75444e-05	0.00921816
chr12	77560143	77560295	26.665	-1.95557	0.462501	-4.22825	2.35517e-05	0.00431455
chr17	29195719	29195871	34.3112	-1.95516	0.377944	-5.17316	2.30169e-07	0.000185793
chr4	108098637	108098789	21.0013	-1.94851	0.544766	-3.57678	0.000347855	0.0222505
chr4	138768053	138768205	17.0842	-1.94814	0.545538	-3.57104	0.00035556	0.0224555
chr18	80745655	80745807	15.1215	-1.94781	0.572393	-3.40293	0.000666673	0.033302
chr2	34334187	34334339	15.2933	-1.93864	0.572595	-3.38572	0.000709927	0.0343083
chr16	35740150	35740302	19.3764	-1.93829	0.588745	-3.29224	0.000993913	0.0426112
chr15	67997797	67997949	15.7067	-1.93445	0.59866	-3.2313	0.0012323	0.0480436
chr17	5770607	5770759	30.271	-1.93087	0.438635	-4.402	1.07257e-05	0.00245177
chr2	63971761	63971913	28.3475	-1.93076	0.487841	-3.95776	7.56561e-05	0.00902648
chr1	53432924	53433076	18.7276	-1.92687	0.508876	-3.78652	0.000152771	0.0141566
chr6	91650892	91651044	20.7148	-1.92114	0.550026	-3.49281	0.00047796	0.0271042
chr2	6512431	6512583	15.8636	-1.91721	0.576646	-3.32476	0.000884943	0.0393773
chr13	70648085	70648237	16.5872	-1.91473	0.583903	-3.27919	0.00104105	0.0437603
chr5	36497779	36497931	18.4038	-1.9139	0.53355	-3.5871	0.000334379	0.0216035
chr4	150133098	150133250	19.1185	-1.91301	0.556652	-3.43665	0.000588965	0.0305794
chr3	143848250	143848402	15.7338	-1.90969	0.552028	-3.45941	0.00054136	0.0291933
chr8	129612515	129612667	32.8106	-1.90925	0.379597	-5.02967	4.91316e-07	0.000313356
chr12	71869819	71869971	24.2914	-1.90772	0.516885	-3.69079	0.000223554	0.0176052
chr7	151172353	151172505	19.4446	-1.89962	0.58875	-3.22654	0.00125298	0.0484147
chr16	34700401	34700553	19.0288	-1.89921	0.507888	-3.73942	0.000184443	0.0160059
chr16	15842712	15842864	13.7745	-1.89134	0.58435	-3.23666	0.00120938	0.0474849
chr13	39532018	39532170	14.9397	-1.8913	0.556552	-3.39825	0.000678185	0.0337206
chr19	25930980	25931132	34.1761	-1.89033	0.422729	-4.47172	7.75915e-06	0.00204634
chr9	98628026	98628178	33.8487	-1.88865	0.397731	-4.74856	2.04872e-06	0.000875809
chr4	122455884	122456036	15.2726	-1.88761	0.581881	-3.24398	0.00117872	0.0466996
chr16	5110111	5110263	16.2518	-1.88474	0.544526	-3.46124	0.000537683	0.0291472
chr19	56727040	56727192	19.8449	-1.8801	0.554054	-3.39335	0.000690432	0.0339705
chr18	52985125	52985277	16.0648	-1.86816	0.538415	-3.46974	0.000520968	0.0287233
chr11	118995980	118996132	29.3656	-1.86713	0.450359	-4.14588	3.38517e-05	0.00548058
chr4	136270589	136270741	18.7873	-1.8663	0.51574	-3.61868	0.000296112	0.0205159
chr2	180024527	180024679	29.3936	-1.86614	0.414911	-4.49767	6.8701e-06	0.00192889
chr1	75535455	75535607	18.6697	-1.86434	0.541867	-3.44059	0.000580439	0.0302429
chr8	10665008	10665160	21.0165	-1.85878	0.533971	-3.48105	0.00049946	0.0277937
chr9	103801718	103801870	28.7627	-1.85749	0.414279	-4.48366	7.33733e-06	0.00199358
chr4	153792577	153792729	30.7942	-1.85174	0.442597	-4.1838	2.86677e-05	0.0048878
chr17	13880819	13880971	27.0592	-1.8508	0.442689	-4.18082	2.90466e-05	0.0049361
chr5	74533032	74533184	14.0816	-1.85007	0.574824	-3.2185	0.00128863	0.0493124
chr5	16711234	16711386	15.3432	-1.84702	0.562438	-3.28396	0.00102358	0.0433793
chr9	35301129	35301281	20.3587	-1.84183	0.521889	-3.52916	0.000416876	0.0246692
chr18	11791687	11791839	49.7385	-1.83995	0.347118	-5.30065	1.15394e-07	0.000106807
chr2	70984403	70984555	20.2578	-1.83552	0.508882	-3.60696	0.000309802	0.0208666
chr2	63611894	63612046	15.9044	-1.8318	0.561794	-3.26062	0.0011117	0.045248
chr11	77650380	77650532	20.1386	-1.82975	0.539522	-3.39143	0.000695298	0.0340446
chr11	99334802	99334954	18.6834	-1.82903	0.558405	-3.27546	0.00105492	0.0440289
chr2	51033196	51033348	20.6265	-1.82761	0.540832	-3.37926	0.000726803	0.0348629
chr16	18176487	18176639	49.4615	-1.82751	0.315884	-5.78538	7.23496e-09	1.69893e-05
chr4	109601820	109601972	23.7216	-1.8275	0.471485	-3.87605	0.000106166	0.0114026
chr2	88678753	88678905	16.498	-1.82275	0.556121	-3.27761	0.00104692	0.0438964
chr3	132528681	132528833	16.8089	-1.81797	0.5652	-3.21651	0.0012976	0.049509
chr17	45147502	45147654	21.0315	-1.81538	0.491037	-3.69702	0.000218144	0.0173645
chr13	96575795	96575947	24.8659	-1.81312	0.435661	-4.16178	3.15783e-05	0.00521203
chr10	80423995	80424147	23.4127	-1.81226	0.521804	-3.47307	0.000514536	0.0284294
chr2	164047357	164047509	20.9146	-1.81189	0.549358	-3.29819	0.000973119	0.0420337
chr11	60122267	60122419	44.9794	-1.81132	0.333375	-5.43328	5.53289e-08	6.97158e-05
chr14	24125293	24125445	24.2649	-1.80059	0.534689	-3.36754	0.000758428	0.0357492
chr15	78464922	78465074	20.6512	-1.80001	0.481154	-3.74102	0.000183275	0.0159666
chr1	54669844	54669996	17.0207	-1.79578	0.553654	-3.24351	0.00118065	0.0466996
chr10	95860584	95860736	21.4529	-1.79533	0.503748	-3.56394	0.000365328	0.0226379
chr1	35987960	35988112	36.8878	-1.78942	0.36608	-4.88805	1.01839e-06	0.000536847
chr12	85547497	85547649	25.599	-1.78824	0.491856	-3.63569	0.000277239	0.0198432
chr16	13276437	13276589	33.0261	-1.78729	0.398027	-4.49038	7.10974e-06	0.00197471
chr14	21915947	21916099	21.7165	-1.7853	0.517959	-3.4468	0.000567267	0.0297519
chr4	106301426	106301578	18.0321	-1.78524	0.548898	-3.25241	0.0011443	0.0458675
chr3	17361544	17361696	17.5372	-1.78519	0.51771	-3.44823	0.000564265	0.0297454
chr13	25175181	25175333	42.2118	-1.78398	0.38474	-4.63685	3.53764e-06	0.00125177
chr2	90366812	90366964	22.6222	-1.77949	0.477533	-3.72642	0.000194218	0.0162397
chr12	72639812	72639964	25.1832	-1.77634	0.470153	-3.77822	0.000157956	0.0144428
chr7	140304228	140304380	20.5362	-1.77329	0.487574	-3.63698	0.000275856	0.0198206
chr7	136824446	136824598	20.6922	-1.7721	0.529406	-3.34733	0.000815942	0.037303
chr18	33712264	33712416	22.9368	-1.7708	0.455705	-3.88585	0.000101972	0.0110333
chr3	104164351	104164503	30.7092	-1.77036	0.431355	-4.10418	4.05753e-05	0.00592135
chr19	38719859	38720011	26.451	-1.76823	0.437222	-4.04424	5.24927e-05	0.00698923
chr8	92801673	92801825	19.562	-1.76281	0.526587	-3.34762	0.00081509	0.037303
chr2	13497806	13497958	22.3307	-1.76078	0.4725	-3.72651	0.00019415	0.0162397
chr11	79489388	79489540	24.2089	-1.75914	0.486401	-3.61664	0.000298447	0.0205159
chr8	75624653	75624805	36.9627	-1.75722	0.36371	-4.83137	1.35597e-06	0.000667148
chr9	30652567	30652719	21.9617	-1.75708	0.489277	-3.59118	0.000329178	0.0214718
chr4	134565502	134565654	23.6222	-1.7478	0.46458	-3.76211	0.000168488	0.0151224
chr2	105452569	105452721	33.3157	-1.74461	0.426805	-4.0876	4.35853e-05	0.00611865
chr2	25946829	25946981	23.4311	-1.7426	0.446524	-3.90258	9.51723e-05	0.0106192
chr1	133004673	133004825	22.9317	-1.74166	0.471804	-3.69149	0.000222946	0.0175842
chr7	147307486	147307638	21.6931	-1.73785	0.476351	-3.64825	0.000264029	0.0192928
chr18	39769084	39769236	18.7156	-1.73575	0.500492	-3.46809	0.000524172	0.0288077
chr7	152408271	152408423	24.4875	-1.73428	0.466547	-3.71726	0.000201393	0.01662
chr7	118672738	118672890	30.509	-1.73396	0.390653	-4.43862	9.05382e-06	0.00224195
chr7	140700386	140700538	27.7287	-1.72963	0.414152	-4.17633	2.96251e-05	0.00496904
chr5	109155965	109156117	16.0904	-1.72248	0.528807	-3.25729	0.0011248	0.0454333
chr11	68437134	68437286	59.6153	-1.71828	0.285732	-6.0136	1.81452e-09	6.6957e-06
chr15	36803242	36803394	31.6869	-1.71817	0.416009	-4.13012	3.62576e-05	0.00567606
chr1	137221261	137221413	25.1917	-1.71287	0.483491	-3.54272	0.000396023	0.0239286
chr4	137030056	137030208	24.98	-1.71255	0.51001	-3.35788	0.000785426	0.0364563
chr9	107625703	107625855	18.9007	-1.71206	0.501692	-3.41257	0.000643526	0.0326296
chr7	122805240	122805392	17.4757	-1.7099	0.506654	-3.37489	0.000738447	0.0351812
chr2	161375408	161375560	22.6509	-1.70774	0.471384	-3.62281	0.000291416	0.0203995
chr15	79781162	79781314	20.5661	-1.70697	0.500205	-3.41254	0.000643611	0.0326296
chr7	120734739	120734891	27.2285	-1.7051	0.44319	-3.84733	0.000119414	0.0121917
chr13	46364592	46364744	20.2263	-1.70372	0.4667	-3.65056	0.000261665	0.0192289
chr14	77668370	77668522	18.3315	-1.70146	0.507761	-3.3509	0.000805485	0.0370875
chr17	12942990	12943142	21.2214	-1.70029	0.47195	-3.6027	0.000314932	0.0210475
chr5	103946845	103946997	34.9558	-1.6947	0.389313	-4.35307	1.34245e-05	0.00276304
chr8	10993935	10994087	21.3663	-1.69334	0.488947	-3.46323	0.000533724	0.0290239
chr1	92099091	92099243	21.7791	-1.69278	0.498504	-3.39572	0.000684491	0.0338727
chr16	91268981	91269133	24.3944	-1.69247	0.503523	-3.36126	0.000775874	0.0362082
chr17	48095121	48095273	27.435	-1.69233	0.442238	-3.82675	0.000129847	0.0129524
chr4	106539590	106539742	26.1264	-1.69228	0.41557	-4.07218	4.65753e-05	0.00633049
chr6	92467184	92467336	24.5867	-1.69165	0.505205	-3.34844	0.000812688	0.037303
chr13	5803088	5803240	22.2857	-1.68908	0.516618	-3.2695	0.00107739	0.0444896
chr15	101844189	101844341	51.6902	-1.68721	0.336715	-5.0108	5.42051e-07	0.000329446
chr19	28266345	28266497	27.9311	-1.68721	0.447353	-3.77153	0.000162252	0.0147055
chr15	41677751	41677903	19.2916	-1.68256	0.516228	-3.25933	0.00111674	0.0453545
chr2	119902189	119902341	25.3965	-1.6763	0.432543	-3.87546	0.000106424	0.0114065
chr2	168616749	168616901	20.9172	-1.67243	0.465925	-3.58949	0.000331329	0.0215497
chr1	35983092	35983244	28.7977	-1.67216	0.409439	-4.08403	4.42623e-05	0.00617382
chr19	28715624	28715776	30.0101	-1.67085	0.400019	-4.17693	2.95465e-05	0.00496904
chr1	192350687	192350839	24.1064	-1.6693	0.452994	-3.68504	0.000228664	0.0178477
chr16	90034738	90034890	31.1355	-1.66881	0.440758	-3.78623	0.00015295	0.0141566
chr18	79217054	79217206	55.1661	-1.66861	0.318984	-5.23103	1.68571e-07	0.000147602
chr15	16496143	16496295	22.2145	-1.66513	0.456541	-3.64727	0.000265046	0.0193385
chr7	30691194	30691346	25.1203	-1.66506	0.453493	-3.67163	0.00024101	0.018337
chr15	80830540	80830692	18.5715	-1.66376	0.510447	-3.25941	0.00111644	0.0453545
chr14	98254688	98254840	23.3062	-1.66281	0.456276	-3.64431	0.000268107	0.0193987
chr11	77750331	77750483	21.2957	-1.66142	0.450909	-3.68461	0.000229051	0.0178477
chr14	26191225	26191377	34.9652	-1.65563	0.435478	-3.80187	0.000143607	0.0138126
chr6	138092072	138092224	20.3805	-1.65061	0.482883	-3.41823	0.000630303	0.0322078
chr2	84473200	84473352	23.5008	-1.64784	0.450705	-3.65613	0.000256052	0.0190329
chr10	87009197	87009349	39.8411	-1.64132	0.346309	-4.73947	2.1428e-06	0.000899994
chr15	67209817	67209969	21.7191	-1.6394	0.464917	-3.52623	0.00042152	0.0248174
chr7	126052448	126052600	19.6998	-1.63922	0.49505	-3.31123	0.000928879	0.0407358
chr13	98919499	98919651	18.1645	-1.63808	0.503338	-3.25443	0.0011362	0.0457855
chr10	19906752	19906904	18.0117	-1.63715	0.500542	-3.27076	0.00107259	0.0443644
chr19	14664807	14664959	20.6739	-1.63625	0.459072	-3.56427	0.000364871	0.0226379
chr12	110640581	110640733	43.6985	-1.63355	0.334366	-4.8855	1.03168e-06	0.00053836
chr10	60522552	60522704	25.8114	-1.63093	0.41751	-3.90632	9.37106e-05	0.0105772
chr13	52914254	52914406	40.1046	-1.61877	0.39628	-4.08493	4.40901e-05	0.00617274
chr7	118133917	118134069	24.7364	-1.61682	0.414286	-3.90267	9.51374e-05	0.0106192
chr7	56607263	56607415	34.3813	-1.60794	0.365024	-4.40501	1.05778e-05	0.00243955
chr15	72948509	72948661	33.7321	-1.60725	0.356342	-4.5104	6.4704e-06	0.0018712
chr7	137188211	137188363	31.0571	-1.60663	0.460143	-3.49158	0.000480174	0.0271998
chr13	46114947	46115099	25.3012	-1.6011	0.486085	-3.29387	0.000988189	0.0424716
chr4	129840917	129841069	24.4607	-1.60047	0.495484	-3.23012	0.0012374	0.0481364
chr11	100007404	100007556	26.8661	-1.59605	0.424056	-3.76377	0.000167373	0.0150639
chr8	67338857	67339009	26.4646	-1.59588	0.428344	-3.72571	0.000194768	0.0162397
chr5	93357022	93357174	19.6757	-1.5939	0.47015	-3.3902	0.000698412	0.0341027
chr8	36900110	36900262	24.5286	-1.59283	0.428604	-3.71633	0.000202138	0.0166284
chr18	65235771	65235923	31.6284	-1.59178	0.429534	-3.70582	0.000210706	0.0170615
chr4	127096559	127096711	24.8602	-1.59009	0.429208	-3.70471	0.000211631	0.0170864
chr13	70820836	70820988	22.2877	-1.58502	0.485545	-3.26442	0.00109689	0.0449099
chr15	101013182	101013334	25.6176	-1.58481	0.428451	-3.69893	0.000216507	0.0173645
chr8	83377196	83377348	21.6876	-1.5781	0.449204	-3.51311	0.000442897	0.0256796
chr10	82614762	82614914	19.8776	-1.57789	0.484798	-3.25474	0.00113498	0.0457722
chr8	129350388	129350540	45.9605	-1.576	0.354101	-4.45072	8.55845e-06	0.00218572
chr6	117160624	117160776	33.4136	-1.57476	0.385245	-4.08768	4.35707e-05	0.00611865
chr17	84398556	84398708	70.5916	-1.56932	0.258049	-6.08149	1.1907e-09	4.73176e-06
chr7	149797077	149797229	39.5882	-1.56925	0.356787	-4.3983	1.09102e-05	0.00248296
chr6	134353827	134353979	31.3254	-1.56763	0.368298	-4.25643	2.07721e-05	0.00390221
chr4	119932267	119932419	18.1637	-1.56692	0.484414	-3.23467	0.00121785	0.0476876
chr11	115035402	115035554	40.9582	-1.56148	0.345871	-4.51462	6.34302e-06	0.00186186
chr5	103794398	103794550	26.6095	-1.56081	0.441302	-3.53682	0.000404969	0.0242783
chr1	34934527	34934679	29.3646	-1.55946	0.410153	-3.80214	0.00014345	0.0138126
chr3	31159625	31159777	34.4716	-1.5547	0.404204	-3.84632	0.000119907	0.012194
chr6	38869282	38869434	25.2268	-1.55389	0.409213	-3.79726	0.000146307	0.0138685
chr5	137084801	137084953	28.63	-1.54804	0.471032	-3.2865	0.00101442	0.0432456
chr9	108198750	108198902	30.9182	-1.54434	0.429219	-3.59802	0.000320643	0.0212097
chr1	107075496	107075648	40.7084	-1.54116	0.351745	-4.38147	1.17881e-05	0.00256607
chr1	153931869	153932021	30.5563	-1.54076	0.395148	-3.89918	9.65174e-05	0.0106771
chr5	148804689	148804841	23.9652	-1.53965	0.459955	-3.3474	0.000815732	0.037303
chr11	59272618	59272770	38.0255	-1.53902	0.421333	-3.65275	0.000259451	0.0192151
chr11	8920360	8920512	22.4124	-1.53839	0.458383	-3.35612	0.000790437	0.0365903
chr4	139091205	139091357	25.1466	-1.53811	0.427884	-3.59469	0.000324774	0.0212859
chr7	129084678	129084830	25.6111	-1.5379	0.429005	-3.58481	0.00033733	0.0217292
chr16	29788312	29788464	43.6489	-1.53753	0.342589	-4.48797	7.19044e-06	0.00198645
chr11	80527327	80527479	42.3555	-1.52843	0.352805	-4.33223	1.47609e-05	0.00288596
chr16	30284162	30284314	23.4371	-1.52714	0.461426	-3.30962	0.000934232	0.0409012
chr12	25901759	25901911	30.7753	-1.52549	0.425339	-3.58652	0.000335119	0.0216137
chr2	118411856	118412008	20.7187	-1.52467	0.462849	-3.29411	0.00098735	0.0424716
chr6	85215377	85215529	22.2846	-1.52012	0.468684	-3.24339	0.00118117	0.0466996
chr2	180071918	180072070	26.3908	-1.51773	0.415461	-3.65313	0.00025906	0.0192151
chr8	72940065	72940217	38.6643	-1.50947	0.346022	-4.36234	1.28681e-05	0.0026914
chr5	93192589	93192741	27.6311	-1.50881	0.410619	-3.67448	0.000238335	0.018255
chr12	85743914	85744066	21.9702	-1.50841	0.462431	-3.2619	0.00110666	0.0451948
chr2	133893876	133894028	21.3886	-1.50764	0.460933	-3.27084	0.00107229	0.0443644
chr5	16802485	16802637	41.5244	-1.50575	0.330826	-4.55148	5.327e-06	0.00163808
chr18	55035842	55035994	26.0157	-1.5053	0.414384	-3.63262	0.000280562	0.0198895
chr15	51815459	51815611	42.9665	-1.50519	0.336611	-4.4716	7.76375e-06	0.00204634
chr4	57169328	57169480	24.6992	-1.50132	0.447323	-3.35624	0.000790104	0.0365903
chr13	56895539	56895691	19.8237	-1.49989	0.466111	-3.21789	0.00129138	0.0493445
chr2	158041061	158041213	37.3719	-1.49451	0.38301	-3.90201	9.53987e-05	0.0106215
chr3	102495796	102495948	24.9153	-1.49398	0.42058	-3.55219	0.000382044	0.0232198
chr18	55066535	55066687	32.8524	-1.49131	0.405517	-3.67756	0.000235479	0.0181298
chr9	46255225	46255377	26.9246	-1.49079	0.394432	-3.77958	0.000157093	0.0143893
chr3	8717606	8717758	30.2236	-1.48588	0.372427	-3.98974	6.61469e-05	0.00825414
chr2	146119451	146119603	38.5331	-1.48287	0.34	-4.36139	1.29236e-05	0.00269213
chr7	29362916	29363068	32.6399	-1.48251	0.385402	-3.84666	0.00011974	0.012194
chr4	149680905	149681057	26.758	-1.48222	0.404376	-3.66545	0.000246907	0.0185669
chr7	137721123	137721275	23.9232	-1.48184	0.453901	-3.26467	0.00109592	0.0449099
chr10	43060398	43060550	24.795	-1.47936	0.415041	-3.56438	0.000364711	0.0226379
chr17	30111764	30111916	22.6421	-1.47235	0.45629	-3.22678	0.00125193	0.0484147
chr12	76934796	76934948	26.3587	-1.47013	0.425836	-3.45235	0.000555736	0.0295674
chr11	112584358	112584510	27.0299	-1.4692	0.428737	-3.4268	0.000610731	0.0315195
chr12	107472268	107472420	39.1779	-1.46709	0.352878	-4.15748	3.21771e-05	0.00526045
chr14	61005794	61005946	28.8333	-1.46538	0.38953	-3.76193	0.000168609	0.0151224
chr11	102825157	102825309	35.7205	-1.45893	0.347042	-4.20389	2.62365e-05	0.00459459
chr18	76781597	76781749	24.1767	-1.4556	0.423407	-3.43784	0.000586381	0.0304774
chr11	113085346	113085498	25.9869	-1.453	0.418088	-3.47534	0.000510198	0.0282501
chr8	27943920	27944072	35.4914	-1.45113	0.390686	-3.71431	0.000203757	0.0167349
chr13	94271737	94271889	38.3541	-1.45091	0.401501	-3.61371	0.000301845	0.0206277
chr18	12184759	12184911	24.9001	-1.45049	0.418554	-3.46548	0.000529281	0.0289245
chr7	124234657	124234809	36.6055	-1.4493	0.345092	-4.19976	2.67199e-05	0.00464195
chr13	38236964	38237116	23.658	-1.4472	0.442462	-3.2708	0.00107245	0.0443644
chr5	149908045	149908197	26.2247	-1.44605	0.408885	-3.53658	0.00040534	0.0242783
chr5	101455930	101456082	32.7713	-1.44577	0.375023	-3.85515	0.000115658	0.0119411
chr8	35636056	35636208	29.4443	-1.44324	0.419135	-3.44337	0.00057452	0.0300119
chr14	59250181	59250333	38.5905	-1.44302	0.372688	-3.87193	0.000107976	0.0115013
chr15	85368848	85369000	39.3771	-1.44263	0.362483	-3.97984	6.89619e-05	0.00844227
chr1	155115009	155115161	53.9252	-1.4411	0.302293	-4.76724	1.86769e-06	0.000817683
chr2	101763510	101763662	23.1093	-1.44059	0.432341	-3.33208	0.000862007	0.0385894
chr7	106316554	106316706	41.0727	-1.43811	0.342323	-4.20102	2.65711e-05	0.00463746
chr18	64929765	64929917	33.5148	-1.4377	0.361413	-3.978	6.94961e-05	0.00848756
chr11	30104467	30104619	45.5752	-1.43479	0.324818	-4.4172	9.99864e-06	0.00235902
chr12	106090384	106090536	35.1653	-1.4329	0.398572	-3.59507	0.000324298	0.0212859
chr3	28490438	28490590	36.603	-1.42902	0.394999	-3.61779	0.000297132	0.0205159
chr11	20036375	20036527	32.5397	-1.42829	0.376079	-3.79784	0.00014596	0.0138685
chr15	55754838	55754990	35.8384	-1.42697	0.387531	-3.6822	0.000231232	0.0179634
chr7	105307137	105307289	25.2717	-1.42248	0.406493	-3.49939	0.000466332	0.026621
chr16	93743210	93743362	26.9099	-1.41405	0.416555	-3.39463	0.00068721	0.0339082
chr5	96437440	96437592	30.5286	-1.41272	0.365389	-3.86635	0.000110478	0.0116004
chr10	93874494	93874646	23.2316	-1.41144	0.432756	-3.26151	0.00110822	0.0452225
chr3	89255951	89256103	35.3119	-1.40537	0.348162	-4.03655	5.4243e-05	0.00716687
chr7	17577149	17577301	35.4823	-1.40109	0.349011	-4.01446	5.95816e-05	0.00765032
chr7	107436807	107436959	37.4461	-1.39763	0.335441	-4.16655	3.09249e-05	0.00515358
chr3	24036481	24036633	31.2678	-1.3957	0.372929	-3.74253	0.000182177	0.0159246
chr9	62263259	62263411	23.0985	-1.39252	0.429059	-3.24552	0.00117235	0.0465526
chr15	101882604	101882756	29.3906	-1.39189	0.378306	-3.67927	0.000233907	0.0180896
chr1	167513798	167513950	23.8088	-1.38512	0.430362	-3.21851	0.00128858	0.0493124
chr11	98766455	98766607	28.1418	-1.38363	0.382589	-3.61648	0.000298638	0.0205159
chr2	109590784	109590936	37.4264	-1.38099	0.338745	-4.07676	4.56666e-05	0.00627443
chr6	100183189	100183341	36.5432	-1.37686	0.38259	-3.5988	0.000319689	0.0211737
chr11	67950326	67950478	36.3218	-1.37532	0.3532	-3.89389	9.86495e-05	0.0107661
chr6	144569734	144569886	35.2811	-1.37514	0.412509	-3.3336	0.000857308	0.0385796
chr4	134849832	134849984	31.6802	-1.37479	0.371756	-3.69809	0.000217224	0.0173645
chr4	11944578	11944730	28.0102	-1.37266	0.425403	-3.22673	0.00125212	0.0484147
chr5	125615267	125615419	49.539	-1.37253	0.336524	-4.07854	4.53196e-05	0.00626004
chr14	26352701	26352853	53.2766	-1.37154	0.307747	-4.45672	8.32248e-06	0.00214974
chr19	3842401	3842553	35.8252	-1.3687	0.382201	-3.5811	0.000342149	0.0219848
chr4	105232812	105232964	31.8711	-1.36821	0.403203	-3.39335	0.000690443	0.0339705
chr15	58957758	58957910	54.6732	-1.36173	0.289266	-4.70753	2.50738e-06	0.00101198
chr17	30515367	30515519	26.9053	-1.36008	0.388197	-3.50359	0.000459038	0.0264322
chr3	26726382	26726534	42.7958	-1.35986	0.341557	-3.98137	6.85205e-05	0.00842818
chr5	136943573	136943725	29.2257	-1.35781	0.374912	-3.62167	0.000292713	0.0204037
chr18	5396183	5396335	27.7827	-1.35448	0.398088	-3.40246	0.000667831	0.033302
chr14	77274916	77275068	33.8636	-1.35333	0.360074	-3.75849	0.000170942	0.0152628
chr3	27628084	27628236	33.3395	-1.34978	0.401303	-3.3635	0.00076961	0.0360788
chr1	137628536	137628688	59.5845	-1.3476	0.272811	-4.93967	7.82542e-07	0.000439423
chr2	172760477	172760629	35.3548	-1.34391	0.350859	-3.83033	0.000127971	0.0128621
chr8	42303330	42303482	38.8643	-1.33473	0.337097	-3.9595	7.51083e-05	0.00900271
chr8	28071921	28072073	28.0865	-1.33019	0.406236	-3.27442	0.0010588	0.0440289
chr18	38359788	38359940	31.0712	-1.32817	0.40463	-3.28243	0.00102916	0.0435084
chr9	21142209	21142361	25.4764	-1.32584	0.406809	-3.25912	0.0011176	0.0453545
chr11	115013464	115013616	42.1015	-1.32098	0.319092	-4.13979	3.47622e-05	0.00552569
chr18	70259593	70259745	37.5128	-1.31827	0.362261	-3.63901	0.000273685	0.0197032
chr13	73907590	73907742	47.5689	-1.31476	0.299901	-4.38399	1.16528e-05	0.00256607
chr7	29709028	29709180	40.8273	-1.31472	0.340728	-3.85855	0.000114062	0.011864
chr17	95073341	95073493	32.8367	-1.30778	0.370835	-3.52657	0.00042098	0.0248174
chr1	136917740	136917892	45.4055	-1.30631	0.297668	-4.38846	1.14155e-05	0.00254196
chr3	141943933	141944085	36.6873	-1.30489	0.337332	-3.86825	0.000109618	0.0115571
chr4	151505944	151506096	46.3722	-1.30476	0.301396	-4.32906	1.49746e-05	0.00290828
chr16	11889972	11890124	35.838	-1.29934	0.349381	-3.71897	0.000200035	0.0165344
chr14	65976655	65976807	36.9345	-1.29835	0.35635	-3.64347	0.000268992	0.0194355
chr11	96440321	96440473	63.603	-1.29709	0.266735	-4.86286	1.15703e-06	0.000580326
chr2	166072045	166072197	35.4969	-1.29227	0.340288	-3.79758	0.000146114	0.0138685
chr4	106614175	106614327	33.5334	-1.292	0.347046	-3.72285	0.000196987	0.0163085
chr18	16451702	16451854	38.819	-1.28966	0.322807	-3.99516	6.46506e-05	0.00810659
chr8	130208266	130208418	47.7643	-1.28626	0.294245	-4.3714	1.23454e-05	0.00263543
chr19	43978959	43979111	36.2781	-1.28297	0.390551	-3.28502	0.00101976	0.0433188
chr1	185890049	185890201	33.4396	-1.28248	0.347166	-3.69413	0.000220639	0.0174486
chr4	136385897	136386049	47.29	-1.27074	0.300742	-4.22536	2.38556e-05	0.00435478
chr1	75502949	75503101	34.8257	-1.26735	0.349319	-3.62805	0.000285568	0.0200718
chr13	114209340	114209492	36.5507	-1.267	0.349907	-3.62097	0.0002935	0.0204037
chr2	63119139	63119291	58.2082	-1.26602	0.277904	-4.55561	5.22334e-06	0.00163038
chr8	109134944	109135096	33.9627	-1.26338	0.358296	-3.52607	0.000421782	0.0248174
chr15	12160040	12160192	28.411	-1.26261	0.380546	-3.3179	0.000906967	0.0400107
chr19	57271989	57272141	43.5189	-1.26213	0.375134	-3.36447	0.000766911	0.0360476
chr2	92268161	92268313	47.2641	-1.2613	0.356274	-3.54025	0.000399744	0.024069
chr11	77585927	77586079	37.2191	-1.25989	0.376846	-3.34326	0.000828004	0.0376877
chr15	77950291	77950443	36.6691	-1.25848	0.351158	-3.58379	0.000338648	0.0217869
chr8	74645498	74645650	42.9714	-1.25819	0.306265	-4.10816	3.9882e-05	0.00591462
chr12	112229854	112230006	49.6977	-1.25749	0.297139	-4.232	2.31619e-05	0.00427345
chr9	27064048	27064200	42.6263	-1.25645	0.348027	-3.61022	0.000305943	0.020665
chr18	65010290	65010442	44.4766	-1.25418	0.340823	-3.67985	0.00023337	0.0180752
chr18	75535249	75535401	50.2574	-1.2541	0.298718	-4.19829	2.68941e-05	0.00464195
chr19	36883085	36883237	41.5962	-1.25365	0.324915	-3.85839	0.000114137	0.011864
chr17	7464832	7464984	32.3257	-1.25156	0.350387	-3.57192	0.000354367	0.022435
chr2	156273222	156273374	35.7134	-1.24734	0.348816	-3.57591	0.000349007	0.0222505
chr3	108090930	108091082	34.0921	-1.24473	0.34959	-3.56053	0.00037011	0.0227099
chr13	98783809	98783961	29.5962	-1.24338	0.372637	-3.33671	0.00084777	0.0382504
chr9	74714668	74714820	49.2981	-1.2431	0.29999	-4.1438	3.41601e-05	0.00548058
chr5	23849076	23849228	29.6699	-1.24278	0.381491	-3.2577	0.00112319	0.0454333
chr11	115965422	115965574	43.8203	-1.23928	0.365631	-3.38941	0.000700421	0.034166
chr3	107032959	107033111	32.6728	-1.23668	0.359092	-3.4439	0.000573378	0.0300114
chr4	150199785	150199937	39.9779	-1.23446	0.360016	-3.4289	0.000606026	0.0313079
chr9	89808103	89808255	38.2682	-1.2336	0.329011	-3.7494	0.000177257	0.0156267
chr11	88509900	88510052	36.3757	-1.22508	0.33935	-3.61008	0.000306105	0.020665
chr5	114491620	114491772	37.1391	-1.22395	0.324492	-3.7719	0.00016201	0.0147055
chr15	79152379	79152531	34.1184	-1.22268	0.363623	-3.36251	0.000772384	0.0361433
chr9	40503329	40503481	31.2121	-1.22076	0.378315	-3.22684	0.00125166	0.0484147
chr1	60666365	60666517	34.614	-1.21564	0.352231	-3.45127	0.000557948	0.029594
chr4	117691916	117692068	31.5424	-1.2145	0.372849	-3.25736	0.00112453	0.0454333
chr11	118987844	118987996	54.8381	-1.21307	0.343021	-3.53643	0.000405571	0.0242783
chr12	86516987	86517139	31.4343	-1.2064	0.359784	-3.35313	0.000799018	0.0369214
chr13	20546386	20546538	34.3575	-1.20545	0.345608	-3.4879	0.000486831	0.027449
chr17	31272019	31272171	30.6468	-1.20241	0.358792	-3.35129	0.000804365	0.0370689
chr13	100524379	100524531	32.153	-1.1996	0.37084	-3.23481	0.00121725	0.0476876
chr3	68362760	68362912	33.3623	-1.19938	0.35235	-3.40394	0.000664207	0.0332496
chr11	117652056	117652208	36.6922	-1.19459	0.336002	-3.55532	0.000377526	0.0230809
chr11	114549055	114549207	35.116	-1.19111	0.35736	-3.33307	0.00085892	0.0385894
chr11	113082816	113082968	65.4448	-1.19094	0.26787	-4.44597	8.74972e-06	0.00219427
chr9	102832254	102832406	34.4636	-1.18608	0.335928	-3.53077	0.000414348	0.0246325
chr1	133323918	133324070	32.7116	-1.1851	0.35372	-3.3504	0.000806939	0.0370883
chr5	113551805	113551957	33.0396	-1.18387	0.357942	-3.30743	0.000941555	0.0411172
chr9	110612344	110612496	33.2163	-1.18301	0.342225	-3.45683	0.000546579	0.0293515
chr7	108851570	108851722	32.6552	-1.17858	0.359183	-3.28127	0.00103339	0.0435276
chr8	129120092	129120244	45.5412	-1.1767	0.308325	-3.81644	0.000135392	0.013378
chr11	87523527	87523679	32.9074	-1.17435	0.359642	-3.26534	0.00109334	0.0448991
chrX	7342933	7343085	31.897	-1.16937	0.357682	-3.26928	0.0010782	0.0444896
chr7	137217602	137217754	40.8593	-1.16921	0.315156	-3.70993	0.000207315	0.0169356
chr2	91077276	91077428	63.8122	-1.16661	0.261996	-4.45279	8.47617e-06	0.00217855
chr3	121556943	121557095	37.7031	-1.16265	0.342922	-3.39042	0.000697869	0.0341027
chr2	166150603	166150755	32.2114	-1.16156	0.349703	-3.32157	0.000895129	0.0396938
chr7	149756623	149756775	51.9154	-1.16074	0.310253	-3.74128	0.000183085	0.0159666
chr17	31460436	31460588	39.2868	-1.16013	0.339536	-3.41682	0.000633578	0.0323431
chr10	61595712	61595864	39.2954	-1.13676	0.338453	-3.35871	0.000783084	0.0363803
chr10	39275187	39275339	39.2814	-1.13676	0.324578	-3.50227	0.000461305	0.0264794
chr9	14038268	14038420	36.9714	-1.13669	0.325916	-3.48768	0.000487229	0.027449
chr17	29218001	29218153	77.173	-1.13237	0.260447	-4.34781	1.37506e-05	0.00278947
chr5	36478632	36478784	58.3046	-1.12352	0.273689	-4.1051	4.04147e-05	0.00591462
chr19	55544220	55544372	47.5405	-1.12309	0.295195	-3.80458	0.000142043	0.0137676
chr2	147850107	147850259	35.6777	-1.11992	0.330599	-3.38755	0.000705203	0.0341821
chr9	53192596	53192748	48.6622	-1.11703	0.306442	-3.64516	0.000267227	0.0193622
chr1	138877163	138877315	34.0707	-1.11013	0.336752	-3.29658	0.000978706	0.0422397
chr8	28084557	28084709	53.456	-1.10882	0.305162	-3.63355	0.000279546	0.0198647
chr2	20441170	20441322	38.6001	-1.1087	0.33742	-3.28582	0.00101688	0.0433082
chr19	43965135	43965287	63.6129	-1.10865	0.283486	-3.91077	9.20021e-05	0.010446
chr11	117193624	117193776	63.5424	-1.10351	0.269162	-4.09978	4.1355e-05	0.00601486
chr11	84407946	84408098	44.9726	-1.09769	0.315586	-3.47826	0.000504686	0.028005
chr19	53478776	53478928	57.2286	-1.09605	0.287611	-3.81087	0.000138477	0.0135234
chr3	99461692	99461844	39.3985	-1.09548	0.338798	-3.23342	0.00122318	0.0477632
chr14	58772956	58773108	57.4843	-1.09339	0.287097	-3.80842	0.000139859	0.0136069
chr13	58858917	58859069	40.0565	-1.09125	0.314262	-3.47244	0.00051575	0.028466
chr18	78963835	78963987	53.7589	-1.09103	0.300169	-3.63473	0.000278276	0.0198564
chr1	135902919	135903071	35.6013	-1.08461	0.334645	-3.24108	0.00119078	0.0469172
chr12	82134814	82134966	67.1334	-1.08439	0.270147	-4.01408	5.96791e-05	0.00765032
chr17	47621478	47621630	66.5466	-1.08351	0.24738	-4.37994	1.18714e-05	0.00256607
chr13	108621544	108621696	65.6307	-1.07777	0.261268	-4.12514	3.70507e-05	0.00571366
chr4	136423899	136424051	39.7728	-1.06767	0.325254	-3.28258	0.00102861	0.0435084
chr12	28027573	28027725	55.9016	-1.06739	0.270113	-3.95163	7.76195e-05	0.00921816
chr17	47278012	47278164	39.7813	-1.06646	0.322985	-3.30189	0.000960364	0.0416143
chr4	153966840	153966992	90.4528	-1.0643	0.211798	-5.02505	5.0331e-07	0.000313727
chr10	121310266	121310418	41.7845	-1.06131	0.313583	-3.38446	0.000713182	0.0343691
chr8	122931811	122931963	41.2737	-1.05184	0.316903	-3.31912	0.000903006	0.0399061
chr2	172726872	172727024	42.5669	-1.04893	0.323614	-3.2413	0.00118987	0.0469172
chr8	112790756	112790908	46.4192	-1.04873	0.299281	-3.50417	0.000458038	0.026416
chr2	147787496	147787648	38.6853	-1.04852	0.314594	-3.33292	0.000859403	0.0385894
chr7	30290768	30290920	75.9012	-1.04791	0.22822	-4.59167	4.39707e-06	0.00143641
chr14	26137611	26137763	66.862	-1.04546	0.256012	-4.08363	4.43368e-05	0.00617382
chr1	127378614	127378766	47.9907	-1.04281	0.294043	-3.54646	0.000390445	0.0236746
chr1	91782444	91782596	53.3134	-1.04149	0.274365	-3.796	0.000147049	0.0139134
chr7	119985573	119985725	46.4812	-1.0405	0.307295	-3.386	0.000709182	0.0343044
chr2	147818832	147818984	54.2778	-1.04013	0.278575	-3.73377	0.000188636	0.0161077
chr10	43161242	43161394	47.3234	-1.03939	0.290657	-3.576	0.00034889	0.0222505
chr9	42481447	42481599	45.2782	-1.03843	0.310876	-3.34034	0.00083675	0.0378855
chr3	96467540	96467692	42.3139	-1.03703	0.317494	-3.26629	0.00108967	0.0448194
chr15	101847398	101847550	76.1212	-1.03383	0.232936	-4.43823	9.07005e-06	0.00224195
chr4	68606791	68606943	40.6044	-1.03002	0.313909	-3.28126	0.00103343	0.0435276
chr11	19495294	19495446	92.061	-1.02999	0.260808	-3.94923	7.84021e-05	0.00928975
chr16	30045716	30045868	48.6959	-1.01964	0.294292	-3.46472	0.000530776	0.0289245
chr18	56591627	56591779	84.3121	-1.00506	0.225435	-4.45831	8.26074e-06	0.00214451
chr16	17722904	17723056	44.3977	-1.00137	0.300474	-3.33264	0.000860258	0.0385894
chr9	102592355	102592507	53.5901	-0.995848	0.308028	-3.23298	0.00122505	0.0478001
chr18	75526242	75526394	63.0919	-0.992112	0.268354	-3.69702	0.000218142	0.0173645
chr2	166481395	166481547	41.2964	-0.990917	0.303544	-3.26449	0.0010966	0.0449099
chr5	115008259	115008411	54.1076	-0.990536	0.291986	-3.39242	0.000692794	0.0340446
chr5	125444529	125444681	69.0786	-0.987083	0.247761	-3.98401	6.77621e-05	0.00839486
chr6	51222441	51222593	45.6705	-0.98646	0.294248	-3.35248	0.0008009	0.0369699
chr8	129631943	129632095	47.6556	-0.982524	0.296075	-3.31849	0.00090505	0.0399622
chr11	96002204	96002356	57.1387	-0.980108	0.294127	-3.33225	0.000861454	0.0385894
chr15	101051339	101051491	55.3442	-0.977272	0.280775	-3.48063	0.000500243	0.0277937
chr16	34335111	34335263	66.4412	-0.971343	0.26332	-3.68884	0.000225282	0.0176605
chr17	34137233	34137385	49.3518	-0.970465	0.276951	-3.5041	0.000458155	0.026416
chr10	111109945	111110097	52.6538	-0.96948	0.296786	-3.2666	0.00108848	0.0448063
chr2	153351713	153351865	46.7609	-0.966434	0.297706	-3.24627	0.00116929	0.0464665
chr5	141087426	141087578	51.7053	-0.964572	0.283251	-3.40536	0.000660781	0.0332068
chr2	102391487	102391639	48.4713	-0.957525	0.280553	-3.41299	0.000642554	0.0326296
chr10	84430488	84430640	44.9171	-0.954885	0.297087	-3.21416	0.00130826	0.0498789
chr19	46649775	46649927	55.4145	-0.944816	0.269905	-3.50055	0.000464295	0.0265625
chr6	86145083	86145235	50.582	-0.941645	0.289021	-3.25805	0.00112179	0.0454333
chr11	109054095	109054247	74.2281	-0.937568	0.256781	-3.65123	0.000260985	0.0192151
chr9	48608818	48608970	77.6244	-0.92784	0.242311	-3.82913	0.000128598	0.0128781
chr2	27160284	27160436	60.4995	-0.918255	0.253819	-3.61776	0.000297166	0.0205159
chr18	83025053	83025205	61.4239	-0.912698	0.25578	-3.56829	0.000359314	0.0225193
chr7	152392211	152392363	79.5089	-0.90405	0.268669	-3.36492	0.000765657	0.0360242
chr16	92400383	92400535	77.0989	-0.891467	0.265208	-3.36138	0.000775536	0.0362082
chr5	125621677	125621829	78.6999	-0.881074	0.228168	-3.86151	0.00011269	0.0117848
chr11	86400900	86401052	85.3004	-0.879344	0.255534	-3.44121	0.000579128	0.0302205
chr6	38871308	38871460	73.5668	-0.871467	0.234852	-3.71071	0.000206679	0.0169211
chr9	45313097	45313249	74.7434	-0.863619	0.236209	-3.65617	0.000256011	0.0190329
chr5	139625876	139626028	88.5227	-0.853052	0.232125	-3.67497	0.000237877	0.018255
chr17	12312008	12312160	65.8092	-0.851336	0.254967	-3.339	0.000840806	0.0379967
chr10	77927658	77927810	60.2324	-0.844533	0.251108	-3.36323	0.000770361	0.0360812
chr8	126305294	126305446	95.431	-0.843191	0.214044	-3.93933	8.17094e-05	0.00956427
chr4	62818078	62818230	81.7139	-0.837364	0.231241	-3.62117	0.000293276	0.0204037
chr1	55502262	55502414	70.4648	-0.793636	0.231763	-3.42435	0.000616277	0.0317106
chr9	96919279	96919431	77.4452	-0.784798	0.237413	-3.30563	0.000947641	0.0413252
chr15	101848459	101848611	98.1004	-0.769082	0.220924	-3.48121	0.00049916	0.0277937
chr13	52434664	52434816	130.787	-0.713835	0.194571	-3.66876	0.000243729	0.0184623
chr10	61621113	61621265	88.2265	-0.709815	0.213606	-3.32301	0.000890509	0.0395568
chr13	41519202	41519354	93.8218	-0.708829	0.212197	-3.34043	0.000836476	0.0378855
chr6	121014475	121014627	89.9397	-0.700688	0.209575	-3.34338	0.000827641	0.0376877
chr15	102300731	102300883	96.2348	-0.671936	0.199509	-3.36794	0.000757308	0.035729
