# Supplementary material for: Endocrine lineage biases arise in temporally distinct endocrine progenitors during pancreatic morphogenesis
Source: Nat Commun. 2018 Aug 22;9:3356. doi: 10.1038/s41467-018-05740-1 (PMC6105717; doi:10.1038/s41467-018-05740-1)
Supplement: Supplementary file 12 — Supplementary Data 9 [file 41467_2018_5740_MOESM12_ESM.xlsx]

## Sheet: Sheet1
Supplementary Data 9. Annotation of enriched e14.5 ATAC-seq peaks.
PeakID (cmd=annotatePeaks.pl ./e14_609_atacPeaks.txt mm9)	Chr	Start	End	Strand	log2FoldChange	Annotation	Detailed Annotation	Distance to TSS	Nearest PromoterID	Entrez ID	Nearest Unigene	Nearest Refseq	Nearest Ensembl	Gene Name	Gene Alias	Gene Description	Gene Type
14.5017	chr9	66963873	66964024	+	-4.93521	Intergenic	Intergenic	-17420	NR_045748	100502636	Mm.412607	NR_045748	ENSMUSG00000111556	Gm19299	-	predicted gene, 19299	ncRNA
11.5406	chr2	84345258	84345409	+	-4.4931	intron (NR_046046, intron 1 of 2)	Lx|LINE|L1	1697	NR_046046	672763	Mm.491046	NR_046046	ENSMUSG00000087362	Gm13710	OTTMUSG00000013441	predicted gene 13710	ncRNA
13.3278	chr11	65861305	65861456	+	-4.19221	intron (NM_001099633, intron 28 of 68)	intron (NM_001099633, intron 28 of 68)	120673	NM_001099633	237806	Mm.264210	NM_001099633	ENSMUSG00000056752	Dnah9	9030022M04|A230091C01|C230051G16|D11Ertd686e|Dnahc9|mKIAA0357	dynein, axonemal, heavy chain 9	protein-coding
19.4109	chr7	124373273	124373424	+	-4.03253	Intergenic	RMER5|LTR|ERV1	-151145	NM_175645	233781	Mm.461427	NM_175645	ENSMUSG00000030657	Xylt1	8030490L12	xylosyltransferase 1	protein-coding
15.5472	chr8	60942357	60942508	+	-3.96075	intron (NM_175032, intron 3 of 11)	MIRb|SINE|MIR	237161	NM_001177534	100271928	Mm.484123	NM_001177534		Gm15881	OTTMUSG00000027193	predicted gene 15881	protein-coding
14.6063	chr12	16329794	16329945	+	-3.87975	Intergenic	Intergenic	266707	NM_015763	14245	Mm.153625	NM_015763	ENSMUSG00000020593	Lpin1	4631420P06|Kiaa0188|Lipin1|fld|mKIAA0188	lipin 1	protein-coding
13.1103	chr8	88915299	88915450	+	-3.82815	Intergenic	Intergenic	175115	NM_172912	244562	Mm.67485	NM_172912	ENSMUSG00000036872	Abcc12	4930467B22Rik|MRP9	ATP-binding cassette, sub-family C (CFTR/MRP), member 12	protein-coding
11.7116	chr14	120642006	120642157	+	-3.61872	Intergenic	RMER20A|LTR|ERVK	-32810	NM_175341	105559	Mm.238266	NM_175341	ENSMUSG00000022139	Mbnl2	1110002M11Rik|AI047808|AI837313|AI849185|AL118326|MBLL|R75232|mKIAA4072	muscleblind-like 2	protein-coding
21.7446	chr7	120192036	120192187	+	-3.36756	Intergenic	Intergenic	93418	NR_045978	75239	Mm.381688	NR_045978	ENSMUSG00000110009	4930543E12Rik	4930545H14Rik	RIKEN cDNA 4930543E12 gene	ncRNA
15.2599	chr1	59524004	59524155	+	-3.30277	Intergenic	Intergenic	-14912	NM_008057	14369	Mm.297906	NM_008057	ENSMUSG00000041075	Fzd7	Fz7	frizzled class receptor 7	protein-coding
13.0052	chr10	107869403	107869554	+	-3.28814	Intergenic	Intergenic	100233	NM_054056	114774	Mm.391419	NM_054056	ENSMUSG00000035873	Pawr	2310001G03Rik|PAR4|Par-4	PRKC, apoptosis, WT1, regulator	protein-coding
17.5675	chr2	58681725	58681876	+	-3.24523	intron (NM_001001178, intron 13 of 14)	intron (NM_001001178, intron 13 of 14)	74205	NM_001289659	76654	Mm.200370	NM_029692	ENSMUSG00000026839	Upp2	1700124F02Rik|AI266885|UDRPASE2|UP2|UPASE2	uridine phosphorylase 2	protein-coding
14.3843	chrX	11302047	11302198	+	-3.20984	Intergenic	Intergenic	355557	NM_175046	71458	Mm.196328	NM_029510	ENSMUSG00000040363	Bcor	2900008C10Rik|5830466J11Rik|8430401K06Rik|BcorR|D930024N20Rik|mKIAA1575	BCL6 interacting corepressor	protein-coding
19.5135	chr19	41729619	41729770	+	-3.18509	intron (NM_015748, intron 4 of 36)	intron (NM_015748, intron 4 of 36)	66553	NR_106166	102465884		NR_106166	ENSMUSG00000098286	Mir8091	Gm27575|mmu-mir-8091	microRNA 8091	ncRNA
22.6469	chr10	122307396	122307547	+	-3.15667	intron (NM_001110218, intron 5 of 9)	intron (NM_001110218, intron 5 of 9)	115309	NR_029527	387251		NR_029527	ENSMUSG00000065406	Mirlet7i	Mirnlet7i|let-7i|mmu-let-7i	microRNA let7i	ncRNA
18.9935	chr11	72215134	72215285	+	-3.1008	intron (NM_177776, intron 4 of 7)	intron (NM_177776, intron 4 of 7)	10006	NM_177776	276829	Mm.46732	NM_177776	ENSMUSG00000045667	Smtnl2	D130058I21Rik	smoothelin-like 2	protein-coding
18.1907	chr13	44525965	44526116	+	-3.08351	Intergenic	Intergenic	-9056	NR_045489	69491	Mm.392410	NR_045489	ENSMUSG00000098144	1700029N11Rik	-	RIKEN cDNA 1700029N11 gene	ncRNA
21.4772	chr3	101508953	101509104	+	-3.06735	Intergenic	Intergenic	-100398	NM_144900	11928	Mm.193670	NM_144900	ENSMUSG00000033161	Atp1a1	Atpa-1|BC010319	ATPase, Na+/K+ transporting, alpha 1 polypeptide	protein-coding
20.1883	chr3	27623293	27623444	+	-2.95755	Intergenic	Intergenic	-14007	NM_173182	72007	Mm.38832	NM_173182	ENSMUSG00000039286	Fndc3b	1600019O04Rik|AW550168|Fad104|mKIAA4164	fibronectin type III domain containing 3B	protein-coding
14.4396	chr2	85910605	85910756	+	-2.90501	Intergenic	ETnERV-int|LTR|ERVK	-4181	NM_207142	258245	Mm.377389	NM_207142	ENSMUSG00000099820	Olfr1036	GA_x5J8B7TTB99-482-964|MOR245-25|MOR262-13	olfactory receptor 1036	protein-coding
16.9009	chr11	105213635	105213786	+	-2.86953	Intergenic	Intergenic	59750	NM_008626	17534	Mm.235616	NM_008626	ENSMUSG00000020695	Mrc2	Endo180|mKIAA0709|uPARAP	mannose receptor, C type 2	protein-coding
13.3753	chr11	95843874	95844025	+	-2.8594	intron (NM_009951, intron 2 of 14)	intron (NM_009951, intron 2 of 14)	-19252	NR_037223	100526468		NR_037223	ENSMUSG00000093358	Mir3063	mmu-mir-3063	microRNA 3063	ncRNA
18.5326	chr13	38732488	38732639	+	-2.82859	Intergenic	Tigger7|DNA|MER2_type	-5585	NM_139063	17828	Mm.261554	NM_139063	ENSMUSG00000038982	Bloc1s5	1810074A19Rik|Muted|mu	biogenesis of lysosomal organelles complex-1, subunit 5, muted	protein-coding
11.3645	chr12	72559669	72559820	+	-2.81916	Intergenic	Intergenic	-74549	NR_136902	67348	Mm.54261	NR_136902	ENSMUSG00000100668	1700083H02Rik	100041190|Gm3190	RIKEN cDNA 1700083H02 gene	ncRNA
13.5213	chr8	11977339	11977490	+	-2.8036	Intergenic	Intergenic	136893	NM_029326	75528	Mm.440342	NM_029326	ENSMUSG00000031512	Tex29	1700018L24Rik	testis expressed 29	protein-coding
13.3071	chr19	38099915	38100066	+	-2.78262	intron (NM_001099634, intron 1 of 52)	intron (NM_001099634, intron 1 of 52)	18077	NM_001302140	226101	Mm.34674	NM_177035	ENSMUSG00000048612	Myof	2310004N10Rik|2310051D19Rik|E030042N20Rik|Fer1l3	myoferlin	protein-coding
10.9482	chr18	15173860	15174011	+	-2.77738	intron (NM_134112, intron 1 of 4)	intron (NM_134112, intron 1 of 4)	26431	NR_045372	74456	Mm.391075	NR_045372		4933424G05Rik	-	RIKEN cDNA 4933424G05 gene	ncRNA
19.665	chr11	59150029	59150180	+	-2.77141	Intergenic	Intergenic	29672	NM_139298	216795	Mm.218794	NM_139298	ENSMUSG00000000126	Wnt9a	Wnt14	wingless-type MMTV integration site family, member 9A	protein-coding
14.5054	chr6	38721418	38721569	+	-2.73738	intron (NM_001294144, intron 2 of 14)	intron (NM_001294144, intron 2 of 14)	65817	NM_001136065	15258	Mm.23790	NM_010433	ENSMUSG00000061436	Hipk2	1110014O20Rik|B230339E18Rik|Stank	homeodomain interacting protein kinase 2	protein-coding
29.7554	chr1	73730135	73730286	+	-2.72944	intron (NR_045311, intron 6 of 8)	intron (NR_045311, intron 6 of 8)	171939	NR_105769	102465179		NR_105769	ENSMUSG00000098504	Mir6351	Gm27936|mmu-mir-6351	microRNA 6351	ncRNA
20.6057	chr4	139310318	139310469	+	-2.72069	intron (NM_011039, intron 7 of 8)	intron (NM_011039, intron 7 of 8)	78490	NM_011039	18509	Mm.218760	NM_011039	ENSMUSG00000028736	Pax7	Pax-7	paired box 7	protein-coding
27.0577	chr4	118359776	118359927	+	-2.71526	Intergenic	RMER20A|LTR|ERVK	3204	NM_146713	258708	Mm.223142	NM_146713	ENSMUSG00000043383	Olfr1342	MOR258-3	olfactory receptor 1342	protein-coding
12.9429	chr1	37744531	37744682	+	-2.70026	intron (NM_028096, intron 1 of 9)	intron (NM_028096, intron 1 of 9)	32050	NM_028096	72097	Mm.142607	NM_028096	ENSMUSG00000026090	2010300C02Rik	-	RIKEN cDNA 2010300C02 gene	protein-coding
15.6011	chr2	156519167	156519318	+	-2.68628	intron (NM_146128, intron 2 of 12)	intron (NM_146128, intron 2 of 12)	27403	NR_040505	74846	Mm.443946	NR_040505	ENSMUSG00000086638	4930405A21Rik	-	RIKEN cDNA 4930405A21 gene	ncRNA
19.8073	chr19	5406520	5406671	+	-2.68103	promoter-TSS (NR_015545)	promoter-TSS (NR_015545)	-220	NR_027938	74931	Mm.388511	NR_015545	ENSMUSG00000086938	4930481A15Rik	-	RIKEN cDNA 4930481A15 gene	ncRNA
12.4234	chr1	59378486	59378637	+	-2.66031	intron (NM_001033373, intron 10 of 13)	intron (NM_001033373, intron 10 of 13)	64810	NM_001033373	271697	Mm.297713	NM_001033373	ENSMUSG00000026023	Cdk15	Als2cr7|Pftk2	cyclin-dependent kinase 15	protein-coding
12.547	chr7	120938893	120939044	+	-2.65821	intron (NM_145584, intron 2 of 15)	intron (NM_145584, intron 2 of 15)	29456	NM_145584	233744	Mm.334160	NM_145584	ENSMUSG00000038156	Spon1	AI666765|AW455831|BC020531|D330035F22Rik|FSP	spondin 1, (f-spondin) extracellular matrix protein	protein-coding
14.6356	chr3	36106523	36106674	+	-2.6561	intron (NM_198192, intron 1 of 5)	intron (NM_198192, intron 1 of 5)	14599	NM_198192	229214	Mm.330975	NM_198192	ENSMUSG00000058400	Qrfpr	AQ27|Gpr103|SP9155	pyroglutamylated RFamide peptide receptor	protein-coding
18.6601	chr9	121246882	121247033	+	-2.64384	Intergenic	Intergenic	-29119	NM_175114	67095	Mm.491112	NM_175114	ENSMUSG00000032536	Trak1	2310001H13Rik|AI413908|AI467545|hyrt|mKIAA1042	trafficking protein, kinesin binding 1	protein-coding
12.7039	chr14	75893098	75893249	+	-2.64158	intron (NM_001128093, intron 1 of 1)	intron (NM_001128093, intron 1 of 1)	37384	NM_001128093	380918	Mm.484360	NM_001128093	ENSMUSG00000091722	Siah3	Gm912	seven in absentia homolog 3 (Drosophila)	protein-coding
12.2773	chr4	46046140	46046291	+	-2.59916	intron (NM_146142, intron 16 of 16)	L1MCa|LINE|L1	-5879	NM_021883	21916	Mm.249594	NM_021883	ENSMUSG00000028328	Tmod1	E-Tmod|Tmod	tropomodulin 1	protein-coding
21.6166	chr10	83910358	83910509	+	-2.59854	Intergenic	L2c|LINE|L2	-7217	NM_001004363	77976	Mm.25874	NM_001004363	ENSMUSG00000020032	Nuak1	AU014801|AW494241|B230104P22Rik|Omphk1	NUAK family, SNF1-like kinase, 1	protein-coding
13.9009	chr2	33637320	33637471	+	-2.58673	intron (NM_175184, intron 7 of 9)	intron (NM_175184, intron 7 of 9)	-23941	NR_045729	320482	Mm.442057	NR_045729	ENSMUSG00000086484	Nron	A630071L07Rik|Gm24353	non-protein coding RNA, repressor of NFAT	ncRNA
28.3453	chr7	75113367	75113518	+	-2.58	intron (NM_010513, intron 1 of 20)	L1MB3|LINE|L1	16299	NM_010513	16001	Mm.275742	NM_010513	ENSMUSG00000005533	Igf1r	A330103N21Rik|CD221|D930020L01|IGF-1R|hyft	insulin-like growth factor I receptor	protein-coding
12.1378	chr13	20510441	20510592	+	-2.57684	intron (NM_080288, intron 15 of 21)	intron (NM_080288, intron 15 of 21)	-54343	NM_198093	140580	Mm.342392	NM_080288	ENSMUSG00000041112	Elmo1	6330578D22Rik|C230095H21Rik|CED-12	engulfment and cell motility 1	protein-coding
14.0105	chr11	62853591	62853742	+	-2.57662	Intergenic	Intergenic	-21495	NM_027660	71062	Mm.23534	NM_027660	ENSMUSG00000042189	Tekt3	4933407G07Rik	tektin 3	protein-coding
11.2762	chr18	64112408	64112559	+	-2.57652	intron (NM_001014981, intron 26 of 27)	intron (NM_001014981, intron 26 of 27)	244134	NM_001014981	104082	Mm.30850	NM_001014981	ENSMUSG00000040560	Wdr7	AI462727|TRAG|mKIAA0541	WD repeat domain 7	protein-coding
24.0748	chr17	71508618	71508769	+	-2.56592	Intergenic	Intergenic	-24625	NM_022882	64898	Mm.227924	NM_022882	ENSMUSG00000024052	Lpin2	2610511G02Rik|AI481352|AW742896	lipin 2	protein-coding
11.5699	chr5	35963978	35964129	+	-2.54691	Intergenic	Intergenic	-32641	NR_045807	74364	Mm.473123	NM_175208	ENSMUSG00000055061	4931431C16Rik	-	RIKEN cDNA 4931431C16 gene	ncRNA
20.8945	chr13	45839240	45839391	+	-2.53557	intron (NM_009124, intron 4 of 7)	intron (NM_009124, intron 4 of 7)	221045	NM_009124	20238	Mm.342683	NM_009124	ENSMUSG00000046876	Atxn1	2900016G23Rik|Atx1|C85907|ENSMUSG00000074917|Gm10786|Sca1	ataxin 1	protein-coding
11.4978	chr14	66497769	66497920	+	-2.53423	Intergenic	Intergenic	41705	NM_145944	67179	Mm.214576	NM_145944	ENSMUSG00000022035	Ccdc25	2610528H13Rik|NSrp70	coiled-coil domain containing 25	protein-coding
29.2594	chr1	136667985	136668136	+	-2.533	intron (NM_001081307, intron 23 of 23)	intron (NM_001081307, intron 23 of 23)	32238	NR_015606	329251	Mm.188709	NM_001081307	ENSMUSG00000073557	Ppp1r12b	1810037O03Rik|9530009M10Rik|AI132431|Mypt2	protein phosphatase 1, regulatory (inhibitor) subunit 12B	protein-coding
11.6434	chr7	89754063	89754214	+	-2.53001	intron (NM_001190374, intron 27 of 29)	L1MB8|LINE|L1	42900	NM_177894	330577	Mm.222812	NM_177894	ENSMUSG00000038570	Saxo2	1700129I04Rik|D030069K18|Fam154b	stabilizer of axonemal microtubules 2	protein-coding
16.7273	chr4	131382915	131383066	+	-2.52799	intron (NM_011214, intron 1 of 29)	intron (NM_011214, intron 1 of 29)	11203	NM_001083119	19273	Mm.4860	NM_011214	ENSMUSG00000028909	Ptpru	Ftp-1|PCP-2|PTP|PTP-lambda|PTPlambda|Pcp2|Ptpf|Ptprl|R-PTP-U|R-PTP-psi|RPTPlambda	protein tyrosine phosphatase, receptor type, U	protein-coding
15.7234	chr3	92312211	92312362	+	-2.52358	Intergenic	MER31A|LTR|ERV1	-7871	NM_173070	229562	Mm.246590	NM_173070	ENSMUSG00000045566	Sprr4	-	small proline-rich protein 4	protein-coding
22.7931	chr12	80659123	80659274	+	-2.52332	intron (NM_009014, intron 7 of 10)	intron (NM_009014, intron 7 of 10)	260860	NM_001252562	19363	Mm.341756	NM_009014	ENSMUSG00000059060	Rad51b	AI553500|R51H2|Rad51l1|mREC2	RAD51 paralog B	protein-coding
22.8637	chr8	91808921	91809072	+	-2.51432	Intergenic	Intergenic	-240935	NM_021390	58198	Mm.214361	NM_021390	ENSMUSG00000031665	Sall1	Msal-3	sal-like 1 (Drosophila)	protein-coding
20.671	chr13	48254576	48254727	+	-2.5049	intron (NR_102303, intron 1 of 2)	intron (NR_102303, intron 1 of 2)	-102145	NM_031166	15904	Mm.458006	NM_031166	ENSMUSG00000021379	Id4	Idb4|bHLHb27	inhibitor of DNA binding 4	protein-coding
20.8696	chr16	32314038	32314189	+	-2.48132	Intergenic	Intergenic	-18225	NM_177633	224111	Mm.31275	NM_177633	ENSMUSG00000053774	Ubxn7	A630090P18|AI196514|Ubxd7|mKIAA0794	UBX domain protein 7	protein-coding
32.924	chr15	78675357	78675508	+	-2.48101	intron (NM_027219, intron 1 of 2)	intron (NM_027219, intron 1 of 2)	2355	NM_027219	104445	Mm.307488	NM_027219	ENSMUSG00000049521	Cdc42ep1	1810058K22Rik|AA980734|Borg5|CEP1|MSE55	CDC42 effector protein (Rho GTPase binding) 1	protein-coding
28.8001	chr19	28634367	28634518	+	-2.47543	intron (NM_175459, intron 2 of 10)	intron (NM_175459, intron 2 of 10)	-118272	NR_045330	320176	Mm.406716	NR_045330	ENSMUSG00000097735	D930032P07Rik	-	RIKEN cDNA D930032P07 gene	ncRNA
23.4441	chr12	80775829	80775980	+	-2.47453	intron (NM_009014, intron 8 of 10)	intron (NM_009014, intron 8 of 10)	249816	NR_131075	77290	Mm.395042	NR_131073		9430078K24Rik	-	RIKEN cDNA 9430078K24 gene	ncRNA
22.9695	chr2	154568797	154568948	+	-2.46462	Intergenic	RLTR28|LTR|ERVL	-47974	NM_001139512	19383	Mm.221440	NM_023130	ENSMUSG00000027593	Raly	AI663842|Merc	hnRNP-associated with lethal yellow	protein-coding
13.8348	chr15	67173999	67174150	+	-2.46245	intron (NR_045140, intron 7 of 8)	intron (NR_045140, intron 7 of 8)	115743	NR_045140	69334	Mm.63770	NR_045140	ENSMUSG00000102069	1700012I11Rik	-	RIKEN cDNA 1700012I11 gene	ncRNA
13.3657	chr9	99739371	99739522	+	-2.45915	Intergenic	Intergenic	37143	NM_011440	20669	Mm.261595	NM_011440	ENSMUSG00000053747	Sox14	-	SRY (sex determining region Y)-box 14	protein-coding
20.3434	chr3	121297600	121297751	+	-2.45539	Intergenic	Intergenic	48728	NR_036456	100503044	Mm.65320	NM_176992	ENSMUSG00000044522	A730020M07Rik	-	RIKEN cDNA A730020M07 gene	ncRNA
15.0557	chr4	139534742	139534893	+	-2.44771	Intergenic	Intergenic	-10876	NM_173427	242721	Mm.60400	NM_173427	ENSMUSG00000078234	Klhdc7a	B230308G19Rik	kelch domain containing 7A	protein-coding
20.2213	chr1	90325066	90325217	+	-2.44657	Intergenic	Intergenic	21556	NM_029269	75396	Mm.173058	NM_029269	ENSMUSG00000026295	Spp2	0610038O04Rik|pp-24|spp24	secreted phosphoprotein 2	protein-coding
24.2989	chr17	10672324	10672475	+	-2.44576	intron (NR_077237, intron 1 of 1)	intron (NR_077237, intron 1 of 1)	23317	NR_077238	319750	Mm.383485	NR_077237	ENSMUSG00000089633	A230009B12Rik	-	RIKEN cDNA A230009B12 gene	ncRNA
18.7082	chr8	80843930	80844081	+	-2.44297	intron (NM_183096, intron 10 of 13)	intron (NM_183096, intron 10 of 13)	106764	NM_183096	73301	Mm.61243	NM_183096	ENSMUSG00000037101	Ttc29	1700031F13Rik	tetratricopeptide repeat domain 29	protein-coding
13.876	chr14	32378736	32378887	+	-2.43761	intron (NM_009937, intron 1 of 16)	RLTR18B|LTR|ERVK	11758	NM_009937	382864	Mm.239821	NM_009937	ENSMUSG00000057606	Colq	A130034K24Rik	collagen-like tail subunit (single strand of homotrimer) of asymmetric acetylcholinesterase	protein-coding
20.0644	chr9	92760801	92760952	+	-2.43005	Intergenic	Intergenic	139695	NR_040756	78349	Mm.52612	NR_040756	ENSMUSG00000100294	1700034K08Rik	-	RIKEN cDNA 1700034K08 gene	ncRNA
20.4942	chr6	144440546	144440697	+	-2.42309	Intergenic	Intergenic	-180767	NR_040519	66760	Mm.233631	NR_040519	ENSMUSG00000085785	Sox5os3	4933425H06Rik	SRY (sex determining region Y)-box 5, opposite strand 3	ncRNA
14.8766	chr18	80852437	80852588	+	-2.42061	intron (NM_198429, intron 6 of 9)	intron (NM_198429, intron 6 of 9)	52400	NM_016791	18018	Mm.329560	NM_016791	ENSMUSG00000033016	Nfatc1	2210017P03Rik|AI449492|AV076380|NF-ATc|NFAT2|NFATc|Nfatcb	nuclear factor of activated T cells, cytoplasmic, calcineurin dependent 1	protein-coding
39.2533	chr5	32015669	32015820	+	-2.41347	intron (NM_181281, intron 2 of 10)	intron (NM_181281, intron 2 of 10)	15321	NM_144541	107976	Mm.482126	NM_144541	ENSMUSG00000052139	Bre	6030405P19Rik|AI429776|B830038C02Rik	brain and reproductive organ-expressed protein	protein-coding
20.3194	chr2	27022529	27022680	+	-2.40418	intron (NM_138942, intron 1 of 11)	intron (NM_138942, intron 1 of 11)	1577	NM_138942	13166	Mm.167781	NM_138942	ENSMUSG00000000889	Dbh	-	dopamine beta hydroxylase	protein-coding
15.7181	chr5	36315516	36315667	+	-2.39776	intron (NM_027373, intron 9 of 16)	intron (NM_027373, intron 9 of 16)	79623	NM_027373	70292	Mm.125167	NM_027373	ENSMUSG00000029094	Afap1	2600003E23Rik|9630044L16Rik|AI848729|Afap|mKIAA3018	actin filament associated protein 1	protein-coding
12.4147	chr9	69004226	69004377	+	-2.39595	intron (NM_013646, intron 1 of 10)	intron (NM_013646, intron 1 of 10)	-133347	NM_001289916	19883	Mm.378450	NM_013646	ENSMUSG00000032238	Rora	9530021D13Rik|Nr1f1|ROR1|ROR2|ROR3|nmf267|sg|staggerer|tmgc26	RAR-related orphan receptor alpha	protein-coding
13.9755	chr13	41447777	41447928	+	-2.3929	intron (NM_001111324, intron 2 of 7)	intron (NM_001111324, intron 2 of 7)	6518	NM_017464	18003	Mm.288980	NM_017464	ENSMUSG00000021365	Nedd9	Cas-L|CasL|HEF1|MEF1|Nedd-9|p105	neural precursor cell expressed, developmentally down-regulated gene 9	protein-coding
48.9191	chr18	82541745	82541896	+	-2.39286	Intergenic	Intergenic	34349	NM_008082	14427	Mm.6219	NM_008082	ENSMUSG00000024553	Galr1	Galnr1	galanin receptor 1	protein-coding
29.4255	chr5	35952191	35952342	+	-2.39225	intron (NM_030721, intron 17 of 18)	intron (NM_030721, intron 17 of 18)	-20854	NR_045807	74364	Mm.473123	NM_175208	ENSMUSG00000055061	4931431C16Rik	-	RIKEN cDNA 4931431C16 gene	ncRNA
14.1443	chr8	114652889	114653040	+	-2.39058	Intergenic	Intergenic	117705	NM_020584	57321	Mm.213064	NM_020584	ENSMUSG00000033430	Terf2ip	Rap1	telomeric repeat binding factor 2, interacting protein	protein-coding
11.6657	chr7	96848041	96848192	+	-2.38801	intron (NM_181407, intron 1 of 13)	intron (NM_181407, intron 1 of 13)	66788	NM_181407	109264	Mm.334011	NM_181407	ENSMUSG00000030621	Me3	1700020C08Rik|B230207H15Rik	malic enzyme 3, NADP(+)-dependent, mitochondrial	protein-coding
19.6172	chr1	90536079	90536230	+	-2.38655	Intergenic	Intergenic	62612	NM_177305	320982	Mm.27968	NM_177305	ENSMUSG00000049866	Arl4c	A630084M22Rik|Arl7|LAK	ADP-ribosylation factor-like 4C	protein-coding
23.9857	chr8	35596961	35597112	+	-2.3833	Intergenic	Intergenic	106334	NR_040706	330734	Mm.149998	NR_040706	ENSMUSG00000109819	B930018H19Rik	B930018H19	RIKEN cDNA B930018H19 gene	ncRNA
41.5599	chr4	140180712	140180863	+	-2.37566	intron (NM_001112722, intron 1 of 27)	intron (NM_001112722, intron 1 of 27)	23884	NM_001112723	72754	Mm.29329	NM_172415	ENSMUSG00000040964	Arhgef10l	2810441C07Rik	Rho guanine nucleotide exchange factor (GEF) 10-like	protein-coding
16.0643	chr5	117610621	117610772	+	-2.37388	intron (NM_001081308, intron 1 of 19)	intron (NM_001081308, intron 1 of 19)	27099	NM_183306	330177	Mm.24343	NM_183306	ENSMUSG00000061288	Taok3	2900006A08Rik|A130052D22|A430105I05Rik	TAO kinase 3	protein-coding
24.4896	chr5	30034943	30035094	+	-2.37287	Intergenic	MLT1C|LTR|MaLR	-27420	NM_001127367	23950	Mm.290110	NM_011847	ENSMUSG00000029131	Dnajb6	Mrj|mDj4	DnaJ heat shock protein family (Hsp40) member B6	protein-coding
15.3007	chr1	23275014	23275165	+	-2.37282	Intergenic	Intergenic	-4019	NR_029533	387225		NR_029533	ENSMUSG00000065405	Mir30a	Mirn30a|mir-30a|mmu-mir-30a	microRNA 30a	ncRNA
16.2394	chr7	81691781	81691932	+	-2.37261	intron (NM_023908, intron 1 of 9)	intron (NM_023908, intron 1 of 9)	7810	NM_001038643	108116	Mm.425467	NM_023908	ENSMUSG00000025790	Slco3a1	5830414C08Rik|Anr1|MJAM|OATP-D|R75096|Slc21a11	solute carrier organic anion transporter family, member 3a1	protein-coding
30.0094	chr6	119302640	119302791	+	-2.37217	TTS (NM_001033382)	TTS (NM_001033382)	-21931	NM_172492	211187	Mm.121498	NM_172492	ENSMUSG00000055003	Lrtm2	A230084J22|AI841794	leucine-rich repeats and transmembrane domains 2	protein-coding
13.7044	chr1	162440280	162440431	+	-2.36848	intron (NM_013862, intron 13 of 20)	intron (NM_013862, intron 13 of 20)	67529	NM_001146330	620246	Mm.478780	NM_001146330		Gpr52	EG620246	G protein-coupled receptor 52	protein-coding
12.9457	chr8	128597229	128597380	+	-2.36445	Intergenic	Intergenic	78302	NM_008430	16525	Mm.10800	NM_008430	ENSMUSG00000033998	Kcnk1	AI788889|TWIK-1	potassium channel, subfamily K, member 1	protein-coding
13.3284	chr15	39104878	39105029	+	-2.35093	intron (NM_001256383, intron 1 of 25)	intron (NM_001256383, intron 1 of 25)	75121	NM_001256383	116838	Mm.309296	NM_053271	ENSMUSG00000037386	Rims2	2810036I15Rik|AW048769|RIM2|Rab3ip2|Rim2(+40A)|Rim2(+44A)|Rim2(+4A)|Serg2|Syt3-rs|mKIAA0751	regulating synaptic membrane exocytosis 2	protein-coding
22.7442	chr13	110588981	110589132	+	-2.34547	intron (NM_011056, intron 7 of 16)	intron (NM_011056, intron 7 of 16)	-104961	NR_035442	100316683		NR_035442	ENSMUSG00000084651	Mir1904	Mirn1904|mmu-mir-1904	microRNA 1904	ncRNA
19.6504	chr19	48760951	48761102	+	-2.32742	intron (NM_025696, intron 8 of 26)	intron (NM_025696, intron 8 of 26)	480511	NM_025696	66673	Mm.70980	NM_025696	ENSMUSG00000063434	Sorcs3	6330404A12Rik|AW045579	sortilin-related VPS10 domain containing receptor 3	protein-coding
13.7501	chr3	67816358	67816509	+	-2.32493	intron (NM_001113419, intron 1 of 10)	RMER20A|LTR|ERVK	-52291	NM_001113421	30953	Mm.331064	NM_013928	ENSMUSG00000027777	Schip1	Nf2ip|Schip-1	schwannomin interacting protein 1	protein-coding
14.3524	chr4	5699319	5699470	+	-2.31918	intron (NM_173426, intron 2 of 2)	intron (NM_173426, intron 2 of 2)	128068	NM_173426	242297	Mm.331470	NM_173426	ENSMUSG00000049119	Fam110b	1700012H17Rik|5031405P22|AW049855	family with sequence similarity 110, member B	protein-coding
23.9575	chr11	113121114	113121265	+	-2.31896	intron (NM_027216, intron 7 of 9)	intron (NM_027216, intron 7 of 9)	-50206	NR_040276	319871	Mm.383743	NR_040276	ENSMUSG00000085421	4732490B19Rik	-	RIKEN cDNA 4732490B19 gene	ncRNA
21.0693	chr19	28286284	28286435	+	-2.31717	Intergenic	Intergenic	-200703	NM_011265	19726	Mm.313321	NM_011265	ENSMUSG00000040929	Rfx3	C230093O12Rik|MRFX3	regulatory factor X, 3 (influences HLA class II expression)	protein-coding
12.4877	chr10	98492815	98492966	+	-2.31307	Intergenic	Intergenic	-76915	NM_027740	382406	Mm.440656	NM_027740	ENSMUSG00000019952	Poc1b	4933430F16Rik|Wdr51b	POC1 centriolar protein B	protein-coding
24.2888	chr2	75481371	75481522	+	-2.30917	Intergenic	LTR16D2|LTR|ERVL	-15870	NM_198090	229279	Mm.316306	NM_053263	ENSMUSG00000059005	Hnrnpa3	2410013L13Rik|2610209F03Rik|2610510D13Rik|Hnrpa3	heterogeneous nuclear ribonucleoprotein A3	protein-coding
13.1915	chr14	76617763	76617914	+	-2.3075	Intergenic	Intergenic	107140	NM_013745	27275	Mm.21138	NM_013745	ENSMUSG00000022009	Nufip1	Nufip	nuclear fragile X mental retardation protein interacting protein 1	protein-coding
15.4278	chr16	58499182	58499333	+	-2.3061	intron (NM_018784, intron 2 of 10)	intron (NM_018784, intron 2 of 10)	24168	NM_018784	54613	Mm.212742	NM_018784	ENSMUSG00000022747	St3gal6	1700023B24Rik|AI930218|AW552396|Siat10|St3galVI	ST3 beta-galactoside alpha-2,3-sialyltransferase 6	protein-coding
17.8748	chr1	36074061	36074212	+	-2.29821	Intergenic	Intergenic	-51109	NM_015818	50785	Mm.213566	NM_015818	ENSMUSG00000045216	Hs6st1	6Ost1	heparan sulfate 6-O-sulfotransferase 1	protein-coding
11.7918	chr5	74626620	74626771	+	-2.2902	intron (NM_001286437, intron 6 of 7)	LTR87|LTR|ERVL?	35344	NM_026878	68939	Mm.293316	NM_026878	ENSMUSG00000049907	Rasl11b	1190017B18Rik	RAS-like, family 11, member B	protein-coding
12.2219	chr9	98367272	98367423	+	-2.28724	Intergenic	Intergenic	-23609	NM_009034	19660	Mm.12825	NM_009034	ENSMUSG00000032454	Rbp2	Crbp-2|CrbpII|Rbp-2	retinol binding protein 2, cellular	protein-coding
17.6728	chr8	10962133	10962284	+	-2.27592	Intergenic	L3|LINE|CR1	-33751	NR_030715	665306	Mm.358758	NR_030715	ENSMUSG00000038917	3930402G23Rik	-	RIKEN cDNA 3930402G23 gene	ncRNA
14.6027	chr9	32550863	32551014	+	-2.27276	intron (NM_011808, intron 6 of 7)	intron (NM_011808, intron 6 of 7)	47311	NM_001038642	23871	Mm.292415	NM_011808	ENSMUSG00000032035	Ets1	AI196000|AI448617|D230050P06|Ets-1|Tpl1|vs	E26 avian leukemia oncogene 1, 5' domain	protein-coding
19.1381	chr11	113093413	113093564	+	-2.25883	Intergenic	Intergenic	-22505	NR_040276	319871	Mm.383743	NR_040276	ENSMUSG00000085421	4732490B19Rik	-	RIKEN cDNA 4732490B19 gene	ncRNA
21.8396	chr8	109323809	109323960	+	-2.25705	intron (NM_173037, intron 15 of 17)	intron (NM_173037, intron 15 of 17)	-70258	NM_008217	15118	Mm.56986	NM_008217	ENSMUSG00000031910	Has3	-	hyaluronan synthase 3	protein-coding
21.4474	chr4	135776501	135776652	+	-2.25583	intron (NM_001008232, intron 1 of 24)	intron (NM_001008232, intron 1 of 24)	14296	NM_001008232	230837	Mm.77788	NM_001008232	ENSMUSG00000036995	Asap3	9430088F20Rik|Ddefl1|Gm140|UPLC1	ArfGAP with SH3 domain, ankyrin repeat and PH domain 3	protein-coding
16.0432	chr12	32707818	32707969	+	-2.25198	intron (NM_011158, intron 2 of 10)	intron (NM_011158, intron 2 of 10)	38251	NM_011158	19088	Mm.25594	NM_011158	ENSMUSG00000002997	Prkar2b	AI451071|AW061005|PKARIIbeta|Pkarb2|RII(beta)	protein kinase, cAMP dependent regulatory, type II beta	protein-coding
14.9041	chr13	60420831	60420982	+	-2.24399	Intergenic	Intergenic	114074	NR_036449	100503759	Mm.38101	NM_177810		Gm5084	A030007L22|EG328264	predicted gene 5084	ncRNA
24.5919	chr8	126876992	126877143	+	-2.24084	Intergenic	Intergenic	80769	NM_171824	209966	Mm.234233	NM_171824	ENSMUSG00000050751	Pgbd5	2900019M05Rik|AI854313	piggyBac transposable element derived 5	protein-coding
18.2708	chr15	7481392	7481543	+	-2.23494	Intergenic	Intergenic	-133072	NM_001289498	268780	Mm.203208	NM_178748	ENSMUSG00000042961	Egflam	5930412K08|AU040377	EGF-like, fibronectin type III and laminin G domains	protein-coding
11.4633	chr9	103306039	103306190	+	-2.23345	Intergenic	Intergenic	-19794	NR_040466	100529079	Mm.437003	NR_040466	ENSMUSG00000086236	5830418P13Rik	-	RIKEN cDNA 5830418P13 gene	ncRNA
39.6661	chr7	151142607	151142758	+	-2.23224	Intergenic	MLT2B4|LTR|ERVL	23662	NR_105830	102465217		NR_105830	ENSMUSG00000099321	Mir6404	Gm28014|mmu-mir-6404	microRNA 6404	ncRNA
20.2445	chr7	75166778	75166929	+	-2.22849	intron (NM_010513, intron 2 of 20)	intron (NM_010513, intron 2 of 20)	69710	NM_010513	16001	Mm.275742	NM_010513	ENSMUSG00000005533	Igf1r	A330103N21Rik|CD221|D930020L01|IGF-1R|hyft	insulin-like growth factor I receptor	protein-coding
23.5194	chr5	31932510	31932661	+	-2.22345	intron (NM_153196, intron 7 of 7)	intron (NM_153196, intron 7 of 7)	16261	NM_025796	66845	Mm.120763	NM_025796	ENSMUSG00000106918	Mrpl33	0610009M10Rik|L33mt|MRP-L33	mitochondrial ribosomal protein L33	protein-coding
14.6543	chr9	76370998	76371149	+	-2.22316	intron (NM_001045518, intron 1 of 3)	intron (NM_001045518, intron 1 of 3)	22538	NM_001045518	208994	Mm.256929	NM_001045518	ENSMUSG00000032358	Fam83b	C530008M07Rik|Gm516	family with sequence similarity 83, member B	protein-coding
19.0124	chr13	99449682	99449833	+	-2.21177	Intergenic	Intergenic	15029	NM_001025606	380863	Mm.28264	NM_001025606	ENSMUSG00000052485	Tmem171	Gm905	transmembrane protein 171	protein-coding
12.5437	chr17	11084714	11084865	+	-2.20577	intron (NM_016694, intron 1 of 11)	intron (NM_016694, intron 1 of 11)	51564	NM_001317726	50873	Mm.311110	NM_016694	ENSMUSG00000023826	Park2	PRKN	Parkinson disease (autosomal recessive, juvenile) 2, parkin	protein-coding
13.7611	chr1	64962294	64962445	+	-2.20076	intron (NM_001039493, intron 3 of 7)	intron (NM_001039493, intron 3 of 7)	41029	NM_001039493	241075	Mm.239534	NM_175509	ENSMUSG00000051344	Plekhm3	9430067K14Rik|A230102O09Rik|AI449570|DAPR|Plekhm1l	pleckstrin homology domain containing, family M, member 3	protein-coding
12.9403	chr4	24963093	24963244	+	-2.19931	Intergenic	Intergenic	62602	NM_030733	81006	Mm.160412	NM_030733	ENSMUSG00000040372	Gpr63	PSP24beta|Psp24-2	G protein-coupled receptor 63	protein-coding
14.3103	chr12	25935875	25936026	+	-2.19283	Intergenic	Intergenic	121911	NR_045844	432641	Mm.112955	NR_045844		Gm17746	-	predicted gene, 17746	ncRNA
19.3954	chr16	90098459	90098610	+	-2.19273	Intergenic	Intergenic	-43948	NR_033476	100038709	Mm.484070	NR_033476		Gm10789	ENSMUSG00000074924	predicted gene 10789	ncRNA
19.2222	chr17	47655300	47655451	+	-2.19132	intron (NM_001081635, intron 1 of 6)	intron (NM_001081635, intron 1 of 6)	13375	NM_001081636	12445	Mm.27291	NM_007632	ENSMUSG00000034165	Ccnd3	9230106B05Rik|AA682053|AL024085|AW146355|C78795	cyclin D3	protein-coding
13.9695	chr1	191930770	191930921	+	-2.1889	Intergenic	Intergenic	63714	NM_008937	19130	Mm.132579	NM_008937	ENSMUSG00000010175	Prox1	A230003G05Rik	prospero homeobox 1	protein-coding
15.1282	chr8	9958461	9958612	+	-2.18875	Intergenic	Intergenic	17787	NM_176953	319583	Mm.80584	NM_176953	ENSMUSG00000049717	Lig4	5830471N16Rik|tiny	ligase IV, DNA, ATP-dependent	protein-coding
17.3311	chr13	59015076	59015227	+	-2.18121	intron (NM_001025074, intron 12 of 17)	intron (NM_001025074, intron 12 of 17)	106093	NM_001025074	18212	Mm.130054	NM_008745	ENSMUSG00000055254	Ntrk2	GP145-TrkB/GP95-TrkB|Tkrb|trk-B|trkB	neurotrophic tyrosine kinase, receptor, type 2	protein-coding
13.5926	chr5	103548794	103548945	+	-2.17758	intron (NM_009158, intron 2 of 13)	L2a|LINE|L2	-61458	NM_001310686	26414	Mm.39253	NM_009158	ENSMUSG00000046709	Mapk10	C230008H04Rik|JNK3|JNK3B1|JNK3B2|SAPK(beta)|Serk2|p493F12|p54bSAPK	mitogen-activated protein kinase 10	protein-coding
16.5285	chr15	28101742	28101893	+	-2.17377	Intergenic	Intergenic	-31704	NM_133365	110082	Mm.248464	NM_133365	ENSMUSG00000022262	Dnah5	AU022615|Dnahc5|Mdnah5|b2b1134Clo|b2b1154Clo|b2b1537Clo|b2b1565Clo|b2b601Clo|mKIAA1603	dynein, axonemal, heavy chain 5	protein-coding
18.3353	chr13	94258669	94258820	+	-2.17337	intron (NM_021310, intron 1 of 10)	intron (NM_021310, intron 1 of 10)	11019	NM_021310	57748	Mm.100273	NM_021310	ENSMUSG00000021690	Jmy	-	junction-mediating and regulatory protein	protein-coding
35.6457	chr7	6787702	6787853	+	-2.17266	intron (NM_021323, intron 2 of 7)	Lx9|LINE|L1	31479	NR_037213	100499513		NR_037213	ENSMUSG00000092815	Mir3099	mir-3099|mmu-mir-3099	microRNA 3099	ncRNA
28.8091	chr19	26829002	26829153	+	-2.17178	intron (NM_001347439, intron 3 of 7)	intron (NM_001347439, intron 3 of 7)	6184	NM_026003	67155	Mm.342988	NM_011416	ENSMUSG00000024921	Smarca2	2610209L14Rik|SNF2alpha|Snf2l2|brahma|brm	SWI/SNF related, matrix associated, actin dependent regulator of chromatin, subfamily a, member 2	protein-coding
11.8972	chr10	60857440	60857591	+	-2.17138	Intergenic	Intergenic	-11244	NM_013753	27355	Mm.269699	NM_013753	ENSMUSG00000020092	Pald1	MMPAL|Pald|mKIAA1274	phosphatase domain containing, paladin 1	protein-coding
12.0914	chr12	29490050	29490201	+	-2.16418	intron (NM_201357, intron 3 of 8)	intron (NM_201357, intron 3 of 8)	53432	NM_201357	380752	Mm.273724	NM_201357	ENSMUSG00000036613	Tssc1	D12Ertd604e|Eipr1	tumor suppressing subtransferable candidate 1	protein-coding
32.9389	chr8	124841924	124842075	+	-2.16169	intron (NM_009569, intron 3 of 9)	intron (NM_009569, intron 3 of 9)	35958	NM_009569	22761	Mm.3105	NM_009569	ENSMUSG00000049577	Zfpm1	FOG|Fog1	zinc finger protein, multitype 1	protein-coding
17.7204	chr1	90480408	90480559	+	-2.15626	Intergenic	RMER20A|LTR|ERVK	32391	NR_037971	100503197	Mm.99352	NR_037971	ENSMUSG00000100798	Gm19589	-	predicted gene, 19589	ncRNA
17.6534	chr15	13166874	13167025	+	-2.15605	Intergenic	Intergenic	-63519	NM_007666	12563	Mm.57048	NM_007666	ENSMUSG00000039385	Cdh6	cad6	cadherin 6	protein-coding
20.1142	chr9	96858821	96858972	+	-2.15159	intron (NM_145134, intron 2 of 2)	intron (NM_145134, intron 2 of 2)	59878	NM_145134	211949	Mm.491271	NM_145134	ENSMUSG00000046997	Spsb4	D030068E18Rik|SSB-4|Ssb4	splA/ryanodine receptor domain and SOCS box containing 4	protein-coding
35.8066	chr12	96890783	96890934	+	-2.15154	Intergenic	Intergenic	-39578	NM_201518	399558	Mm.341948	NM_201518	ENSMUSG00000047414	Flrt2	-	fibronectin leucine rich transmembrane protein 2	protein-coding
13.9834	chr10	121696549	121696700	+	-2.14939	Intergenic	RSINE1|SINE|B4	139871	NR_027637	100043513	Mm.429141	NR_027637		Gm4489	Gm241	predicted gene 4489	ncRNA
13.1543	chr13	30238488	30238639	+	-2.14584	intron (NM_153546, intron 1 of 12)	intron (NM_153546, intron 1 of 12)	10204	NM_153546	218121	Mm.89682	NM_153546	ENSMUSG00000038732	Mboat1	9130215M02Rik|BC023845|LPEAT1|Moact1|Oact1	membrane bound O-acyltransferase domain containing 1	protein-coding
22.8952	chr12	86146569	86146720	+	-2.1344	intron (NM_013589, intron 15 of 34)	intron (NM_013589, intron 15 of 34)	32424	NM_028863	74316	Mm.25719	NM_028863	ENSMUSG00000021241	Isca2	0710001C05Rik|5730594E03Rik|Hbld1	iron-sulfur cluster assembly 2	protein-coding
33.1424	chr7	119863722	119863873	+	-2.11426	intron (NM_009346, intron 1 of 12)	intron (NM_009346, intron 1 of 12)	-39101	NM_001166585	21676	Mm.24685	NM_009346	ENSMUSG00000055320	Tead1	2610024B07Rik|B230114H05Rik|Gtrgeo5|TEAD-1|TEF-1|Tcf13|mTEF-1	TEA domain family member 1	protein-coding
20.1106	chr14	49865082	49865233	+	-2.11258	promoter-TSS (NM_025956)	promoter-TSS (NM_025956)	-54	NM_025956	67082	Mm.87439	NM_025956	ENSMUSG00000021850	1700011H14Rik	-	RIKEN cDNA 1700011H14 gene	protein-coding
20.2009	chr16	20815213	20815364	+	-2.10852	Intergenic	RMER17C-int|LTR|ERVK	-80704	NM_009379	21832	Mm.3943	NM_009379	ENSMUSG00000022847	Thpo	Mgdf|Ml|Mpllg|Tpo	thrombopoietin	protein-coding
47.6207	chr19	55670570	55670721	+	-2.10615	intron (NM_001293686, intron 7 of 7)	MIRb|SINE|MIR	106049	NR_045318	77594	Mm.329924	NR_045318	ENSMUSG00000097632	4930552P12Rik	-	RIKEN cDNA 4930552P12 gene	ncRNA
14.227	chr9	64073766	64073917	+	-2.10543	intron (NM_008927, intron 1 of 10)	MER21B|LTR|ERV1	-9167	NM_033607	93841	Mm.390180	NM_033607	ENSMUSG00000035337	Uchl4	-	ubiquitin carboxyl-terminal esterase L4	protein-coding
18.5311	chr4	125128122	125128273	+	-2.10525	Intergenic	Intergenic	-39878	NM_001081097	14807	Mm.40896	NM_001081097	ENSMUSG00000001985	Grik3	9630027E11|GluK3|GluR7-3|Glur-7|Glur7	glutamate receptor, ionotropic, kainate 3	protein-coding
35.7897	chr15	37977158	37977309	+	-2.10317	intron (NM_001112721, intron 3 of 58)	intron (NM_001112721, intron 3 of 58)	31376	NM_001112721	70790	Mm.476840	NM_027553	ENSMUSG00000037487	Ubr5	Edd|Edd1	ubiquitin protein ligase E3 component n-recognin 5	protein-coding
16.6013	chr8	11176506	11176657	+	-2.07937	Intergenic	Intergenic	-136224	NM_009932	12827	Mm.181021	NM_009932	ENSMUSG00000031503	Col4a2	Col4a-2	collagen, type IV, alpha 2	protein-coding
19.7399	chr8	126277107	126277258	+	-2.07933	Intergenic	MLT1G|LTR|MaLR	19324	NR_040702	234863	Mm.246601	NR_040702	ENSMUSG00000110599	6030466F02Rik	-	RIKEN cDNA 6030466F02 gene	ncRNA
13.6612	chr9	40681999	40682150	+	-2.0774	promoter-TSS (NM_178245)	promoter-TSS (NM_178245)	-136	NM_178245	244813	Mm.261652	NM_178245	ENSMUSG00000054360	Bsx	Bsx1a|Bsx1b	brain specific homeobox	protein-coding
13.3838	chr10	56806830	56806981	+	-2.07609	Intergenic	L1M2|LINE|L1	399254	NR_045353	74928	Mm.416643	NR_045353	ENSMUSG00000097370	4930467K11Rik	-	RIKEN cDNA 4930467K11 gene	ncRNA
35.6213	chr9	74172132	74172283	+	-2.07338	Intergenic	Intergenic	214066	NM_001033500	546144	Mm.335289	NM_177908	ENSMUSG00000044976	Wdr72	AW558070|D230040E23	WD repeat domain 72	protein-coding
34.9704	chr8	129363699	129363850	+	-2.06161	Intergenic	Intergenic	106047	NM_024214	67952	Mm.6932	NM_024214	ENSMUSG00000093904	Tomm20	1810060K07Rik|BB284719|Gm19268|MAS20|MOM19|TOM20|mKIAA0016	translocase of outer mitochondrial membrane 20 homolog (yeast)	protein-coding
16.5402	chr1	174628006	174628157	+	-2.06015	promoter-TSS (NM_007768)	promoter-TSS (NM_007768)	-106	NM_007768	12944	Mm.28767	NM_007768	ENSMUSG00000037942	Crp	AI255847	C-reactive protein, pentraxin-related	protein-coding
16.7353	chr7	120831912	120832063	+	-2.05758	Intergenic	Intergenic	-77525	NM_145584	233744	Mm.334160	NM_145584	ENSMUSG00000038156	Spon1	AI666765|AW455831|BC020531|D330035F22Rik|FSP	spondin 1, (f-spondin) extracellular matrix protein	protein-coding
16.6261	chr5	113074612	113074763	+	-2.05482	Intergenic	RMER17B|LTR|ERVK	-55671	NR_045397	67325	Mm.490791	NR_045396	ENSMUSG00000097962	1700034G24Rik	-	RIKEN cDNA 1700034G24 gene	ncRNA
17.3221	chr9	107208048	107208199	+	-2.04751	Intergenic	Intergenic	9133	NM_001317354	12700	Mm.4592	NM_009895	ENSMUSG00000032578	Cish	CIS-1|CIS1|Cis|F17|F23|SOCS	cytokine inducible SH2-containing protein	protein-coding
14.999	chr7	4116240	4116391	+	-2.04124	promoter-TSS (NM_021454)	promoter-TSS (NM_021454)	-14	NM_021454	58804	Mm.34268	NM_021454	ENSMUSG00000063838	Cdc42ep5	1700027J19Rik|2010007O02Rik|Borg3|C85526|CEP5	CDC42 effector protein (Rho GTPase binding) 5	protein-coding
17.6551	chr18	40225813	40225964	+	-2.03628	Intergenic	Intergenic	153165	NM_023311	67180	Mm.270382	NM_023311	ENSMUSG00000024487	Yipf5	2610311I19Rik|AA408236|Yip1a	Yip1 domain family, member 5	protein-coding
30.1654	chr8	47836020	47836171	+	-2.03565	intron (NM_008391, intron 1 of 8)	intron (NM_008391, intron 1 of 8)	10996	NM_008391	16363	Mm.1149	NM_008391	ENSMUSG00000031627	Irf2	9830146E22Rik|AI646973|Irf-2	interferon regulatory factor 2	protein-coding
14.8997	chr12	31870443	31870594	+	-2.0343	non-coding (NR_102715, exon 4 of 4)	non-coding (NR_102715, exon 4 of 4)	16791	NR_102715	100043065	Mm.479482	NM_001034058		6030469F06Rik	-	RIKEN cDNA 6030469F06 gene	ncRNA
33.0457	chr17	79605657	79605808	+	-2.03415	Intergenic	Intergenic	148699	NM_026514	260409	Mm.140601	NM_026514	ENSMUSG00000036533	Cdc42ep3	3200001F04Rik|AA986861|Borg2|Cep3|UB1	CDC42 effector protein (Rho GTPase binding) 3	protein-coding
16.0204	chr10	96117850	96118001	+	-2.02694	Intergenic	Intergenic	38290	NM_007569	12226	Mm.23811	NM_007569	ENSMUSG00000036478	Btg1	AI426953|AW546738	B cell translocation gene 1, anti-proliferative	protein-coding
20.0325	chr9	45354823	45354974	+	-2.02296	intron (NM_001081270, intron 3 of 32)	intron (NM_001081270, intron 3 of 32)	-115583	NR_040732	74602	Mm.394117	NR_040732	ENSMUSG00000097074	4833428L15Rik	-	RIKEN cDNA 4833428L15 gene	ncRNA
29.6775	chr11	35769241	35769392	+	-2.01683	intron (NM_170779, intron 1 of 22)	intron (NM_170779, intron 1 of 22)	24275	NM_170779	211652	Mm.31267	NM_170779	ENSMUSG00000018849	Wwc1	AA408228|AU017197|BC037006|Kibra|mKIAA0869	WW, C2 and coiled-coil domain containing 1	protein-coding
42.371	chr5	112425887	112426038	+	-2.00582	Intergenic	Intergenic	-209821	NR_045377	75569	Mm.243721	NR_045377	ENSMUSG00000101683	1700028D13Rik	-	RIKEN cDNA 1700028D13 gene	ncRNA
25.228	chr18	75582556	75582707	+	-2.00497	Intergenic	Intergenic	55612	NM_001042660	17131	Mm.34407	NM_008543	ENSMUSG00000025880	Smad7	Madh7	SMAD family member 7	protein-coding
19.9566	chr4	107141009	107141160	+	-1.9998	intron (NM_147221, intron 2 of 10)	intron (NM_147221, intron 2 of 10)	33760	NM_147221	230587	Mm.331757	NM_147221	ENSMUSG00000034762	Glis1	Gli5|Gli6|GliH1	GLIS family zinc finger 1	protein-coding
18.9227	chr2	165655995	165656146	+	-1.99883	intron (NM_001252587, intron 11 of 11)	intron (NM_001252587, intron 11 of 11)	27603	NM_001252585	228880	Mm.227598	NM_027230	ENSMUSG00000039671	Zmynd8	1110013E22Rik|2010005I16Rik|3632413B07Rik|AI316811|AL024039|Prkcbp1|RACK7	zinc finger, MYND-type containing 8	protein-coding
19.5225	chr8	37009749	37009900	+	-1.99697	Intergenic	Intergenic	-63813	NR_046181	330737	Mm.381743	NR_046181	ENSMUSG00000109761	5430403N17Rik	5430403N17	RIKEN cDNA 5430403N17 gene	ncRNA
17.0254	chr3	51712546	51712697	+	-1.98963	intron (NM_001004176, intron 1 of 4)	intron (NM_001004176, intron 1 of 4)	196307	NM_001004176	433586	Mm.234972	NM_001004176	ENSMUSG00000061143	Maml3	AV234550|BC049812|Mam-2|mKIAA1816	mastermind like 3 (Drosophila)	protein-coding
19.0474	chr1	71933592	71933743	+	-1.98833	Intergenic	Intergenic	-1019	NR_027659	667931	Mm.214128	NR_027658	ENSMUSG00000099707	Gm8883	EG667931|Gm554	predicted gene 8883	ncRNA
15.1196	chr6	94105031	94105182	+	-1.98414	intron (NR_130996, intron 1 of 1)	RLTR18|LTR|ERVK	82330	NR_130996	78178	Mm.452749	NR_130996	ENSMUSG00000045095	4930511A08Rik	-	RIKEN cDNA 4930511A08 gene	ncRNA
15.806	chr11	5280361	5280512	+	-1.98375	intron (NM_001290501, intron 1 of 8)	intron (NM_001290501, intron 1 of 8)	1307	NM_001290501	407821	Mm.216313	NM_001080924	ENSMUSG00000041961	Znrf3	Gm1167	zinc and ring finger 3	protein-coding
19.7636	chr1	155343335	155343486	+	-1.97713	Intergenic	B1_Mur3|SINE|Alu	-8620	NM_007842	13211	Mm.20000	NM_007842	ENSMUSG00000042699	Dhx9	AI326842|Ddx9|HEL-5|NDHII|RHA|mHEL-5	DEAH (Asp-Glu-Ala-His) box polypeptide 9	protein-coding
36.9516	chr1	90372065	90372216	+	-1.97524	Intergenic	Intergenic	34501	NM_008132	14659	Mm.5187	NM_008132	ENSMUSG00000062310	Glrp1	GRP-1	glutamine repeat protein 1	protein-coding
13.8996	chr3	89808442	89808593	+	-1.97389	intron (NM_001165983, intron 25 of 27)	intron (NM_001165983, intron 25 of 27)	5835	NR_045749	100503469	Mm.440636	NR_045749	ENSMUSG00000105552	Gm19710	-	predicted gene, 19710	ncRNA
17.5505	chr1	184609830	184609981	+	-1.97256	Intergenic	Intergenic	69406	NM_001033547	433386	Mm.338103	NM_001033547	ENSMUSG00000043429	Ccdc185	4922505E12Rik	coiled-coil domain containing 185	protein-coding
30.0727	chr17	26721654	26721805	+	-1.9713	intron (NM_026170, intron 1 of 9)	intron (NM_026170, intron 1 of 9)	23272	NM_026170	67458	Mm.30496	NM_026170	ENSMUSG00000001576	Ergic1	1200007D18Rik|maa-136	endoplasmic reticulum-golgi intermediate compartment (ERGIC) 1	protein-coding
18.1103	chr12	70980394	70980545	+	-1.97116	intron (NM_201519, intron 1 of 30)	intron (NM_201519, intron 1 of 30)	-13623	NM_178628	73991	Mm.474462	NM_178628	ENSMUSG00000021066	Atl1	4930435M24Rik|Adfsp|Fsp1|Spg3|Spg3a	atlastin GTPase 1	protein-coding
41.3921	chr9	114717993	114718144	+	-1.9694	intron (NM_027294, intron 1 of 3)	intron (NM_027294, intron 1 of 3)	-26957	NM_133978	102545	Mm.35600	NM_133978	ENSMUSG00000032436	Cmtm7	AI481279|Cklfsf7|LNV	CKLF-like MARVEL transmembrane domain containing 7	protein-coding
16.6841	chr16	58512369	58512520	+	-1.96267	intron (NM_018784, intron 1 of 10)	intron (NM_018784, intron 1 of 10)	10981	NM_018784	54613	Mm.212742	NM_018784	ENSMUSG00000022747	St3gal6	1700023B24Rik|AI930218|AW552396|Siat10|St3galVI	ST3 beta-galactoside alpha-2,3-sialyltransferase 6	protein-coding
13.6384	chr13	46383009	46383160	+	-1.95936	intron (NM_001005422, intron 2 of 4)	intron (NM_001005422, intron 2 of 4)	13994	NM_001005422	380842	Mm.188108	NM_001005422	ENSMUSG00000063529	Stmnd1	Gm1574	stathmin domain containing 1	protein-coding
19.7857	chr12	27456136	27456287	+	-1.95747	Intergenic	Intergenic	302131	NM_020557	22169	Mm.271839	NM_020557	ENSMUSG00000020638	Cmpk2	1200004E04Rik|TDKI|Tyki	cytidine monophosphate (UMP-CMP) kinase 2, mitochondrial	protein-coding
26.665	chr12	77560144	77560295	+	-1.95557	Intergenic	Intergenic	14735	NR_028520	100041694	Mm.259350	NR_028520		Gm10451	ENSMUSG00000073000	predicted gene 10451	ncRNA
34.3112	chr17	29195720	29195871	+	-1.95516	non-coding (NR_036469, exon 2 of 2)	non-coding (NR_036469, exon 2 of 2)	20276	NR_036469	100504267	Mm.438550	NR_036469	ENSMUSG00000085912	Trp53cor1	Gm16197|OTTMUSG00000031656|linc-p21|lincRNA-p21	tumor protein p53 pathway corepressor 1	ncRNA
21.0013	chr4	108098638	108098789	+	-1.94851	Intergenic	Intergenic	-19395	NM_024198	67305	Mm.20164	NM_024198	ENSMUSG00000028597	Gpx7	3110050F08Rik|AI327032|GPX6	glutathione peroxidase 7	protein-coding
17.0842	chr4	138768054	138768205	+	-1.94814	intron (NM_001271405, intron 1 of 8)	intron (NM_001271405, intron 1 of 8)	18103	NM_001271405	12345	Mm.2945	NM_009798	ENSMUSG00000028745	Capzb	1700120C01Rik|AI325129|CPB1|CPB2|CPbeat2|CPbeta1|CPbeta2|Cappb1	capping protein (actin filament) muscle Z-line, beta	protein-coding
15.1215	chr18	80745656	80745807	+	-1.94781	Intergenic	Intergenic	-4446	NR_028424	100039348	Mm.254722	NR_028424		Gm2176	A430076E10Rik	glucosamine-6-phosphate deaminase 1 pseudogene	pseudo
15.2933	chr2	34334188	34334339	+	-1.93864	intron (NM_001290625, intron 4 of 11)	intron (NM_001290625, intron 4 of 11)	71892	NM_177345	227743	Mm.270866	NM_177345	ENSMUSG00000038696	Mapkap1	AI591529|D230039K05Rik|Sin1	mitogen-activated protein kinase associated protein 1	protein-coding
19.3764	chr16	35740151	35740302	+	-1.93829	intron (NM_153550, intron 2 of 8)	L1_Mur3|LINE|L1	29216	NM_153550	224132	Mm.24094	NM_153550	ENSMUSG00000022848	Dirc2	RCC4	disrupted in renal carcinoma 2 (human)	protein-coding
15.7067	chr15	67997798	67997949	+	-1.93445	intron (NM_198644, intron 9 of 15)	intron (NM_198644, intron 9 of 15)	92545	NM_001145888	380993	Mm.309526	NM_198644	ENSMUSG00000022335	Zfat	Gm922|Zfat1|Zfp406	zinc finger and AT hook domain containing	protein-coding
30.271	chr17	5770608	5770759	+	-1.93087	Intergenic	Intergenic	-27974	NR_045081	78512	Mm.23696	NR_045079	ENSMUSG00000096965	3300005D01Rik	-	RIKEN cDNA 3300005D01 gene	ncRNA
28.3475	chr2	63971762	63971913	+	-1.93076	Intergenic	Intergenic	-35742	NM_001267847	60344	Mm.130769	NM_021716	ENSMUSG00000075324	Fign	fi|fidget	fidgetin	protein-coding
18.7276	chr1	53432925	53433076	+	-1.92687	Intergenic	ETnERV2-int|LTR|ERVK	-23404	NM_133728	70396	Mm.285783	NM_133728	ENSMUSG00000026095	Asnsd1	2210409M21Rik	asparagine synthetase domain containing 1	protein-coding
20.7148	chr6	91650893	91651044	+	-1.92114	intron (NM_009320, intron 2 of 14)	intron (NM_009320, intron 2 of 14)	16907	NM_009320	21366	Mm.395650	NM_009320	ENSMUSG00000030096	Slc6a6	AA589629|C80501|Taut	solute carrier family 6 (neurotransmitter transporter, taurine), member 6	protein-coding
15.8636	chr2	6512432	6512583	+	-1.91721	intron (NM_001347094, intron 8 of 12)	intron (NM_001347094, intron 8 of 12)	130201	NM_001310447	14007	Mm.398543	NM_010160	ENSMUSG00000002107	Celf2	B230218O03|B230345P09Rik|C88023|CELF-2|CUG-BP2|Cugbp2|D230046B21Rik|Etr-3|Napor|Napor-2|mETR-3	CUGBP, Elav-like family member 2	protein-coding
16.5872	chr13	70648086	70648237	+	-1.91473	Intergenic	Intergenic	-63958	NR_045934	73584	Mm.442491	NR_045934	ENSMUSG00000101051	1700100L14Rik	-	RIKEN cDNA 1700100L14 gene	ncRNA
18.4038	chr5	36497780	36497931	+	-1.9139	intron (NM_030889, intron 2 of 26)	intron (NM_030889, intron 2 of 26)	-48815	NM_175249	76943	Mm.44242	NM_175249	ENSMUSG00000043430	Psapl1	2310020A21Rik	prosaposin-like 1	protein-coding
19.1185	chr4	150133099	150133250	+	-1.91301	Intergenic	Intergenic	95884	NR_040649	73348	Mm.396218	NR_040649	ENSMUSG00000078492	1700045H11Rik	-	RIKEN cDNA 1700045H11 gene	ncRNA
15.7338	chr3	143848251	143848402	+	-1.90969	Intergenic	Intergenic	16970	NM_001161770	16911	Mm.29187	NM_010723	ENSMUSG00000028266	Lmo4	A730077C12Rik|Crp3|Etohi4	LIM domain only 4	protein-coding
32.8106	chr8	129612516	129612667	+	-1.90925	intron (NM_033620, intron 1 of 24)	intron (NM_033620, intron 1 of 24)	24635	NM_001309391	93742	Mm.299254	NM_033620	ENSMUSG00000025812	Pard3	AA960621|AI256638|Asip|D8Ertd580e|Par-3|Par3|Pard-3|Pard3a|Phip	par-3 family cell polarity regulator	protein-coding
24.2914	chr12	71869820	71869971	+	-1.90772	Intergenic	Intergenic	-56606	NM_028127	319710	Mm.2962	NM_028127	ENSMUSG00000048285	Frmd6	2610019M19Rik|4930488L10Rik|AW212977|Willin	FERM domain containing 6	protein-coding
19.4446	chr7	151172354	151172505	+	-1.89962	Intergenic	Intergenic	-22730	NR_037292	100526562		NR_037292	ENSMUSG00000093221	Mir3105	mmu-mir-3105	microRNA 3105	ncRNA
19.0288	chr16	34700402	34700553	+	-1.89921	intron (NM_172824, intron 5 of 12)	intron (NM_172824, intron 5 of 12)	9775	NM_172824	239839	Mm.272045	NM_172824	ENSMUSG00000022833	Ccdc14	G630039H03Rik	coiled-coil domain containing 14	protein-coding
13.7745	chr16	15842713	15842864	+	-1.89134	TTS (NM_011159)	TTS (NM_011159)	20627	NM_029354	72083	Mm.22351	NM_029354	ENSMUSG00000022671	Mzt2	2410018G20Rik|2610001E06Rik|Fam128|Fam128b	mitotic spindle organizing protein 2	protein-coding
14.9397	chr13	39532019	39532170	+	-1.8913	Intergenic	MTD|LTR|MaLR	-479350	NM_001170431	108652	Mm.255506	NM_134060	ENSMUSG00000021432	Slc35b3	4921526O06Rik|AI428480|CGI-19|PABST2|PAPST2	solute carrier family 35, member B3	protein-coding
34.1761	chr19	25930981	25931132	+	-1.89033	Intergenic	Intergenic	184155	NM_145831	226049	Mm.275572	NM_145831	ENSMUSG00000048138	Dmrt2	Terra	doublesex and mab-3 related transcription factor 2	protein-coding
33.8487	chr9	98628027	98628178	+	-1.88865	Intergenic	Intergenic	92404	NR_045332	331011	Mm.271554	NR_045332	ENSMUSG00000102013	E330023G01Rik	E330023G01	RIKEN cDNA E330023G01 gene	ncRNA
15.2726	chr4	122455885	122456036	+	-1.88761	Intergenic	B3A|SINE|B2	-57510	NM_008917	19063	Mm.277719	NM_008917	ENSMUSG00000028657	Ppt1	9530043G02Rik|AA960502|C77813|CLN1|D4Ertd184e|INCL|PPT	palmitoyl-protein thioesterase 1	protein-coding
16.2518	chr16	5110112	5110263	+	-1.88474	intron (NM_008909, intron 2 of 21)	intron (NM_008909, intron 2 of 21)	22387	NM_008909	19041	Mm.266875	NM_008909	ENSMUSG00000039457	Ppl	AW553870	periplakin	protein-coding
19.8449	chr19	56727041	56727192	+	-1.8801	Intergenic	Intergenic	-69746	NM_007419	11554	Mm.46797	NM_007419	ENSMUSG00000035283	Adrb1	Adrb-1|beta-AR	adrenergic receptor, beta 1	protein-coding
16.0648	chr18	52985126	52985277	+	-1.86816	intron (NM_001199154, intron 1 of 10)	intron (NM_001199154, intron 1 of 10)	57403	NM_001199154	67847	Mm.292168	NM_026408	ENSMUSG00000024534	Sncaip	2810407O15Rik|4933427B05Rik|BB104594|SYPH1	synuclein, alpha interacting protein (synphilin)	protein-coding
29.3656	chr11	118995981	118996132	+	-1.86713	Intergenic	Intergenic	19395	NR_105899	102465563		NR_105899	ENSMUSG00000098704	Mir6934	Gm27523|mmu-mir-6934	microRNA 6934	ncRNA
18.7873	chr4	136270590	136270741	+	-1.8663	intron (NM_010142, intron 3 of 15)	PB1D10|SINE|Alu	92129	NM_001243262	242707	Mm.448979	NM_001243262	ENSMUSG00000070683	Lactbl1	-	lactamase, beta-like 1	protein-coding
29.3936	chr2	180024528	180024679	+	-1.86614	promoter-TSS (NM_173031)	promoter-TSS (NM_173031)	-19	NM_173031	271887	Mm.246640	NM_173031	ENSMUSG00000038980	Rbbp8nl	4732416F18	RBBP8 N-terminal like	protein-coding
18.6697	chr1	75535456	75535607	+	-1.86434	Intergenic	Intergenic	-7310	NM_009208	20536	Mm.5053	NM_009208	ENSMUSG00000006576	Slc4a3	A930038D23Rik|Ae3	solute carrier family 4 (anion exchanger), member 3	protein-coding
21.0165	chr8	10665009	10665160	+	-1.85878	Intergenic	Intergenic	217370	NR_040705	320014	Mm.403203	NR_040705	ENSMUSG00000109473	B930025P03Rik	-	RIKEN cDNA B930025P03 gene	ncRNA
28.7627	chr9	103801719	103801870	+	-1.85749	Intergenic	Intergenic	-103080	NM_028721	74025	Mm.479273	NM_028721	ENSMUSG00000032558	Nphp3	3632410F03Rik|AI550417|C230078J01|D330020E01Rik|pcy	nephronophthisis 3 (adolescent)	protein-coding
30.7942	chr4	153792578	153792729	+	-1.85174	intron (NM_001291029, intron 3 of 15)	intron (NM_001291029, intron 3 of 15)	-118649	NM_001112744	230972	Mm.38481	NM_001112744	ENSMUSG00000029032	Arhgef16	-	Rho guanine nucleotide exchange factor (GEF) 16	protein-coding
27.0592	chr17	13880820	13880971	+	-1.8508	intron (NM_022311, intron 1 of 2)	intron (NM_022311, intron 1 of 2)	-16653	NM_010806	17356	Mm.59167	NM_010806	ENSMUSG00000068036	Afdn	5033403D15Rik|AF6|Af-6|Afadin|Gm314|I-afadin|Mllt4|S-afadin	afadin, adherens junction formation factor	protein-coding
14.0816	chr5	74533033	74533184	+	-1.85007	Intergenic	Intergenic	43553	NR_031758	100313943	Mm.46547	NR_031758	ENSMUSG00000093355	Snora26	MBI-6	small nucleolar RNA, H/ACA box 26	snoRNA
15.3432	chr5	16711235	16711386	+	-1.84702	Intergenic	Intergenic	-270630	NM_027609	70935	Mm.332225	NM_027609	ENSMUSG00000058643	Speer4f1	4922502J04Rik|SPEER-4F|Speer4f	spermatogenesis associated glutamate (E)-rich protein 4F1	protein-coding
20.3587	chr9	35301130	35301281	+	-1.84183	intron (NM_021339, intron 17 of 18)	intron (NM_021339, intron 17 of 18)	41544	NM_021339	57810	Mm.80509	NM_021339	ENSMUSG00000038119	Cdon	CDO|Cd0|Orcam	cell adhesion molecule-related/down-regulated by oncogenes	protein-coding
49.7385	chr18	11791688	11791839	+	-1.83995	promoter-TSS (NM_001252495)	promoter-TSS (NM_001252495)	-22	NR_045527	225182	Mm.154275	NM_175458	ENSMUSG00000041238	Rbbp8	9930104E21Rik|CtIP|RBBP-8|RIM|SAE2	retinoblastoma binding protein 8	protein-coding
20.2578	chr2	70984404	70984555	+	-1.83552	Intergenic	Intergenic	28368	NM_028593	73649	Mm.45435	NM_028593	ENSMUSG00000027015	Cybrd1	2210407P13Rik|Dcytb	cytochrome b reductase 1	protein-coding
15.9044	chr2	63611895	63612046	+	-1.8318	Intergenic	Intergenic	324125	NM_001267846	60344	Mm.130769	NM_021716	ENSMUSG00000075324	Fign	fi|fidget	fidgetin	protein-coding
20.1386	chr11	77650381	77650532	+	-1.82975	intron (NM_001291214, intron 19 of 38)	intron (NM_001291214, intron 19 of 38)	35656	NM_001291215	360013	Mm.341248	NM_011586	ENSMUSG00000000631	Myo18a	MAJN|MyoPDZ|MysPDZ|SP-R210	myosin XVIIIA	protein-coding
18.6834	chr11	99334803	99334954	+	-1.82903	Intergenic	Intergenic	19546	NM_033373	94179	Mm.290657	NM_033373	ENSMUSG00000006777	Krt23	CK23|Haik1|K23|Krt1-23	keratin 23	protein-coding
20.6265	chr2	51033197	51033348	+	-1.82761	Intergenic	Intergenic	-28641	NM_028810	74194	Mm.46497	NM_028810	ENSMUSG00000017144	Rnd3	2610017M01Rik|AI661404|Arhe|Rhoe	Rho family GTPase 3	protein-coding
49.4615	chr16	18176488	18176639	+	-1.82751	Intergenic	Intergenic	-11300	NR_105785	102465189		NR_105785	ENSMUSG00000099293	Mir6366	Gm27720|mmu-mir-6366	microRNA 6366	ncRNA
23.7216	chr4	109601821	109601972	+	-1.8275	intron (NM_007983, intron 17 of 18)	intron (NM_007983, intron 17 of 18)	-48734	NM_172296	242620	Mm.32825	NM_172296	ENSMUSG00000047143	Dmrta2	Dmrt5	doublesex and mab-3 related transcription factor like family A2	protein-coding
16.498	chr2	88678754	88678905	+	-1.82275	Intergenic	Intergenic	8915	NM_146896	258898	Mm.223308	NM_146896	ENSMUSG00000057447	Olfr1205	MOR230-1|MOR230-3|Olfr1203|Olfr1205-ps1	olfactory receptor 1205	protein-coding
16.8089	chr3	132528682	132528833	+	-1.81797	intron (NR_102297, intron 1 of 3)	intron (NR_102297, intron 1 of 3)	12803	NR_102297	101243624	Mm.306256	NR_102297	ENSMUSG00000106230	Gm29811	-	predicted gene, 29811	ncRNA
21.0315	chr17	45147503	45147654	+	-1.81538	intron (NM_178652, intron 6 of 11)	intron (NM_178652, intron 6 of 11)	-129744	NM_029257	75341	Mm.386821	NM_029257		4930564C03Rik	-	RIKEN cDNA 4930564C03 gene	protein-coding
24.8659	chr13	96575796	96575947	+	-1.81312	intron (NM_027711, intron 2 of 35)	intron (NM_027711, intron 2 of 35)	86006	NM_027711	544963	Mm.38878	NM_027711	ENSMUSG00000021676	Iqgap2	4933417J23Rik|A630053O10|AI788777	IQ motif containing GTPase activating protein 2	protein-coding
23.4127	chr10	80423996	80424147	+	-1.81226	intron (NM_010319, intron 2 of 3)	intron (NM_010319, intron 2 of 3)	31235	NM_008655	17873	Mm.1360	NM_008655	ENSMUSG00000015312	Gadd45b	AI323528|Myd118	growth arrest and DNA-damage-inducible 45 beta	protein-coding
20.9146	chr2	164047358	164047509	+	-1.81189	promoter-TSS (NM_001045554)	promoter-TSS (NM_001045554)	-34	NM_001045554	192201	Mm.330764	NM_138685	ENSMUSG00000018211	Wfdc15b	9230106L14Rik|SWAM1|Wfdc15	WAP four-disulfide core domain 15B	protein-coding
44.9794	chr11	60122268	60122419	+	-1.81132	intron (NM_001039092, intron 1 of 13)	intron (NM_001039092, intron 1 of 13)	44064	NM_001039092	216810	Mm.218875	NM_153080	ENSMUSG00000000538	Tom1l2	2900016I08Rik|A730055F12Rik|AU042072|Srebf1	target of myb1-like 2 (chicken)	protein-coding
24.2649	chr14	24125294	24125445	+	-1.80059	TTS (NM_001253364)	TTS (NM_001253364)	-211576	NR_033550	791307	Mm.364384	NR_033550	ENSMUSG00000068680	Gm10248	ENSMUSG00000068680	predicted gene 10248	ncRNA
20.6512	chr15	78464923	78465074	+	-1.80001	Intergenic	Intergenic	37521	NM_028195	72318	Mm.32911	NM_028195	ENSMUSG00000018008	Cyth4	2510004M07Rik|5830469K17Rik|AI467541|Pscd4|mFLJ00017	cytohesin 4	protein-coding
17.0207	chr1	54669845	54669996	+	-1.79578	Intergenic	RMER17C|LTR|ERVK	-55392	NM_001163314	241062	Mm.103539	NM_175508	ENSMUSG00000073678	Pgap1	5033403E17Rik|9030223K07Rik|A530084K22|D230012E17Rik|oto	post-GPI attachment to proteins 1	protein-coding
21.4529	chr10	95860585	95860736	+	-1.79533	Intergenic	Intergenic	171819	NR_110448	74881	Mm.410819	NR_110448		4930459C07Rik	-	RIKEN cDNA 4930459C07 gene	ncRNA
36.8878	chr1	35987961	35988112	+	-1.78942	Intergenic	Intergenic	-137209	NM_015818	50785	Mm.213566	NM_015818	ENSMUSG00000045216	Hs6st1	6Ost1	heparan sulfate 6-O-sulfotransferase 1	protein-coding
25.599	chr12	85547498	85547649	+	-1.78824	intron (NM_001163501, intron 1 of 12)	intron (NM_001163501, intron 1 of 12)	12258	NM_001163501	238317	Mm.31256	NM_001163501	ENSMUSG00000042507	Elmsan1	9430029N19Rik|C130039O16Rik|Gm260	ELM2 and Myb/SANT-like domain containing 1	protein-coding
33.0261	chr16	13276438	13276589	+	-1.78729	intron (NM_181860, intron 1 of 3)	intron (NM_181860, intron 1 of 3)	11341	NM_181860	239719	Mm.270643	NM_153588	ENSMUSG00000009569	Mkl2	ENSMUSG00000075401|Gt4-1|MRTF-B|Mrtfb|mKIAA1243	MKL/myocardin-like 2	protein-coding
21.7165	chr14	21915948	21916099	+	-1.7853	intron (NM_001243041, intron 2 of 10)	B1F|SINE|Alu	20649	NM_001243041	11534	Mm.188734	NM_134079	ENSMUSG00000039197	Adk	2310026J05Rik|5033405D03Rik|AI255373|AI987814|Ak	adenosine kinase	protein-coding
18.0321	chr4	106301427	106301578	+	-1.78524	intron (NM_177667, intron 1 of 6)	intron (NM_177667, intron 1 of 6)	6448	NM_177667	230576	Mm.41945	NM_177667	ENSMUSG00000034919	Ttc22	4732467L16Rik	tetratricopeptide repeat domain 22	protein-coding
17.5372	chr3	17361545	17361696	+	-1.78519	Intergenic	Intergenic	-328301	NR_033490	70441	Mm.458192	NR_033490	ENSMUSG00000100252	Mir124-2hg	100040120|2610100L16Rik|6430547I21Rik|A930005K07Rik|AW125202|Gm2612	Mir124-2 host gene (non-protein coding)	ncRNA
42.2118	chr13	25175182	25175333	+	-1.78398	intron (NM_177577, intron 2 of 9)	intron (NM_177577, intron 2 of 9)	27384	NM_001195617	195208	Mm.284719	NM_177577	ENSMUSG00000035910	Dcdc2a	AW492955|Dcdc2|RU2	doublecortin domain containing 2a	protein-coding
22.6222	chr2	90366813	90366964	+	-1.77949	intron (NM_008982, intron 1 of 23)	intron (NM_008982, intron 1 of 23)	-47557	NM_001135657	19271	Mm.330393	NM_008982	ENSMUSG00000025314	Ptprj	AI450271|BET|Byp|CD148|DEP-1|PTPbeta2|Ptpb2|RPTPJ|Scc-1|Scc1	protein tyrosine phosphatase, receptor type, J	protein-coding
25.1832	chr12	72639813	72639964	+	-1.77634	Intergenic	MT2A|LTR|ERVL	-1706	NR_045941	73815	Mm.416916	NR_045941		4930404H11Rik	-	RIKEN cDNA 4930404H11 gene	ncRNA
20.5362	chr7	140304229	140304380	+	-1.77329	intron (NM_009980, intron 1 of 10)	intron (NM_009980, intron 1 of 10)	10862	NM_009980	13017	Mm.246240	NM_009980	ENSMUSG00000030970	Ctbp2	AA407280|D7Ertd45e|Gtrgeo6|Ribeye	C-terminal binding protein 2	protein-coding
20.6922	chr7	136824447	136824598	+	-1.7721	Intergenic	Intergenic	89145	NM_172255	207425	Mm.229323	NM_172255	ENSMUSG00000042055	Wdr11	2900055P10Rik|AW489876|Brwd2|mKIAA1351	WD repeat domain 11	protein-coding
22.9368	chr18	33712265	33712416	+	-1.7708	Intergenic	Intergenic	88523	NR_045415	433171	Mm.353332	NR_045415		Gm10549	ENSMUSG00000073610	predicted gene 10549	ncRNA
30.7092	chr3	104164352	104164503	+	-1.77036	Intergenic	L2a|LINE|L2	-140098	NM_133853	99470	Mm.264849	NM_133853	ENSMUSG00000052539	Magi3	4732496O19Rik|6530407C02Rik|AA407180|AI120132|mKIAA1634	membrane associated guanylate kinase, WW and PDZ domain containing 3	protein-coding
26.451	chr19	38719860	38720011	+	-1.76823	intron (NM_019588, intron 2 of 31)	RLTR18|LTR|ERVK	121248	NM_019588	74055	Mm.34031	NM_019588	ENSMUSG00000024998	Plce1	4933403A21Rik|PLCepsilon|Plce|mKIAA1516	phospholipase C, epsilon 1	protein-coding
19.562	chr8	92801674	92801825	+	-1.76281	intron (NM_172913, intron 1 of 6)	intron (NM_172913, intron 1 of 6)	70402	NM_172913	244579	Mm.302755	NM_172913	ENSMUSG00000043668	Tox3	500-9|BC052044|C230068E13|CAGF9|Tnrc9	TOX high mobility group box family member 3	protein-coding
22.3307	chr2	13497807	13497958	+	-1.76078	intron (NM_011701, intron 2 of 8)	intron (NM_011701, intron 2 of 8)	1944	NM_011701	22352	Mm.268000	NM_011701	ENSMUSG00000026728	Vim	-	vimentin	protein-coding
24.2089	chr11	79489389	79489540	+	-1.75914	promoter-TSS (NR_045898)	promoter-TSS (NR_045898)	-876	NR_045898	72218	Mm.443271	NR_045898	ENSMUSG00000086569	Rab11fip4os2	1700020F10Rik|4930542H20Rik|Rab11fib4os2	RAB11 family interacting protein 4 (class II), opposite strand 2	ncRNA
36.9627	chr8	75624654	75624805	+	-1.75722	intron (NM_010687, intron 4 of 14)	RLTR1D|LTR|ERV1	84318	NR_039551	100628574		NR_039551	ENSMUSG00000093140	Mir28b	mmu-mir-28b	microRNA 28b	ncRNA
21.9617	chr9	30652568	30652719	+	-1.75708	Intergenic	Intergenic	75892	NM_001329420	235130	Mm.65867	NM_001024139	ENSMUSG00000033453	Adamts15	-	a disintegrin-like and metallopeptidase (reprolysin type) with thrombospondin type 1 motif, 15	protein-coding
23.6222	chr4	134565503	134565654	+	-1.7478	Intergenic	Intergenic	78683	NM_026780	68592	Mm.29989	NM_026780	ENSMUSG00000028821	Syf2	1110018L13Rik|Cbpin|D4Bwg1551e|Gcipip|Ntc31|mp29|p29	SYF2 homolog, RNA splicing factor (S. cerevisiae)	protein-coding
33.3157	chr2	105452570	105452721	+	-1.74461	intron (NR_002867, intron 1 of 3)	intron (NR_002867, intron 1 of 3)	48855	NR_117095	103164605	Mm.444995	NR_117095	ENSMUSG00000102424	Paupar	-	Pax6 upstream antisense RNA	ncRNA
23.4311	chr2	25946830	25946981	+	-1.7426	intron (NM_026495, intron 1 of 5)	intron (NM_026495, intron 1 of 5)	1011	NM_001037098	67991	Mm.131074	NM_026495	ENSMUSG00000026932	Nacc2	0610020I02Rik|AI448087|Btbd14a|C030048H19Rik	nucleus accumbens associated 2, BEN and BTB (POZ) domain containing	protein-coding
22.9317	chr1	133004674	133004825	+	-1.74166	Intergenic	Intergenic	-10329	NM_008551	17164	Mm.221235	NM_008551	ENSMUSG00000016528	Mapkapk2	AA960234|MAPKAP-K2|MK-2|MK2|Rps6kc1	MAP kinase-activated protein kinase 2	protein-coding
21.6931	chr7	147307487	147307638	+	-1.73785	Intergenic	Intergenic	-3994	NM_001346725	212503	Mm.486735	NM_153783	ENSMUSG00000025464	Paox	2410012F02Rik|AI118225|Pao	polyamine oxidase (exo-N4-amino)	protein-coding
18.7156	chr18	39769085	39769236	+	-1.73575	Intergenic	Intergenic	-122261	NM_008173	14815	Mm.129481	NM_008173	ENSMUSG00000024431	Nr3c1	GR|Grl-1|Grl1	nuclear receptor subfamily 3, group C, member 1	protein-coding
24.4875	chr7	152408272	152408423	+	-1.73428	intron (NR_132644, intron 24 of 24)	intron (NR_132644, intron 24 of 24)	-14323	NR_033626	100040049	Mm.102235	NR_033626	ENSMUSG00000109305	1810010D01Rik	Gm2572	RIKEN cDNA 1810010D01 gene	ncRNA
30.509	chr7	118672739	118672890	+	-1.73396	intron (NM_173739, intron 6 of 10)	intron (NM_173739, intron 6 of 10)	250677	NM_173739	233733	Mm.323322	NM_173739	ENSMUSG00000038296	Galnt18	2900011G21Rik|BC024988|Galntl4	UDP-N-acetyl-alpha-D-galactosamine:polypeptide N-acetylgalactosaminyltransferase 18	protein-coding
27.7287	chr7	140700387	140700538	+	-1.72963	Intergenic	Intergenic	93336	NM_028654	73808	Mm.159067	NM_028654	ENSMUSG00000030976	Tex36	4930404H21Rik	testis expressed 36	protein-coding
16.0904	chr5	109155966	109156117	+	-1.72248	Intergenic	Intergenic	32793	NM_054071	116701	Mm.35691	NM_054071	ENSMUSG00000008090	Fgfrl1	FGFR5|FGFR5beta|FGFR5gamma	fibroblast growth factor receptor-like 1	protein-coding
59.6153	chr11	68437135	68437286	+	-1.71828	Intergenic	Intergenic	36671	NM_177779	276920	Mm.123046	NM_177779	ENSMUSG00000045915	Ccdc42	A530001H01Rik	coiled-coil domain containing 42	protein-coding
31.6869	chr15	36803243	36803394	+	-1.71817	Intergenic	Intergenic	-76634	NM_001253806	22631	Mm.3360	NM_011740	ENSMUSG00000022285	Ywhaz	1110013I11Rik|14-3-3zeta|AI596267|AL022924|AU020854	tyrosine 3-monooxygenase/tryptophan 5-monooxygenase activation protein, zeta polypeptide	protein-coding
25.1917	chr1	137221262	137221413	+	-1.71287	promoter-TSS (NM_053106)	promoter-TSS (NM_053106)	-53	NM_053106	93689	Mm.180124	NM_053106	ENSMUSG00000048096	Lmod1	9530015K06Rik|SM-Lmod	leiomodin 1 (smooth muscle)	protein-coding
24.98	chr4	137030057	137030208	+	-1.71255	intron (NM_008305, intron 1 of 96)	intron (NM_008305, intron 1 of 96)	5414	NM_008305	15530	Mm.273662	NM_008305	ENSMUSG00000028763	Hspg2	AI852380|Pcn|Plc|per	perlecan (heparan sulfate proteoglycan 2)	protein-coding
18.9007	chr9	107625704	107625855	+	-1.71206	Intergenic	Intergenic	-12973	NM_011349	20350	Mm.12903	NM_011349	ENSMUSG00000034684	Sema3f	Sema4|Semak	sema domain, immunoglobulin domain (Ig), short basic domain, secreted, (semaphorin) 3F	protein-coding
17.4757	chr7	122805241	122805392	+	-1.7099	intron (NM_001025560, intron 6 of 15)	intron (NM_001025560, intron 6 of 15)	139807	NM_001277328	20679	Mm.323365	NM_011445	ENSMUSG00000051910	Sox6	AI987981|SOX-LZ	SRY (sex determining region Y)-box 6	protein-coding
22.6509	chr2	161375409	161375560	+	-1.70774	intron (NM_021464, intron 25 of 29)	intron (NM_021464, intron 25 of 29)	-440662	NR_126509	71389	Mm.122738	NM_173368	ENSMUSG00000057133	Chd6	5430439G14Rik|6330406J24Rik|CHD-6	chromodomain helicase DNA binding protein 6	protein-coding
20.5661	chr15	79781163	79781314	+	-1.70697	Intergenic	Intergenic	-18162	NM_144811	52609	Mm.323442	NM_144811	ENSMUSG00000053411	Cbx7	1600014J01Rik|AI851678|D15Ertd417e	chromobox 7	protein-coding
27.2285	chr7	120734740	120734891	+	-1.7051	Intergenic	MIRb|SINE|MIR	-26314	NR_126544	69295	Mm.396150	NR_126544	ENSMUSG00000084984	Far1os	1700006P19Rik	fatty acyl CoA reductase 1, opposite strand	ncRNA
20.2263	chr13	46364593	46364744	+	-1.70372	Intergenic	Intergenic	-4422	NM_001005422	380842	Mm.188108	NM_001005422	ENSMUSG00000063529	Stmnd1	Gm1574	stathmin domain containing 1	protein-coding
18.3315	chr14	77668371	77668522	+	-1.70146	intron (NM_172813, intron 1 of 18)	intron (NM_172813, intron 1 of 18)	111876	NM_001253759	239188	Mm.441158	NM_172813	ENSMUSG00000022012	Enox1	B230207J08|D230005D02Rik	ecto-NOX disulfide-thiol exchanger 1	protein-coding
21.2214	chr17	12942991	12943142	+	-1.70029	intron (NM_010515, intron 1 of 47)	intron (NM_010515, intron 1 of 47)	8889	NR_002853	104103	Mm.26553	NR_002853	ENSMUSG00000078247	Airn	2810051F02Rik|2810434M15Rik|AI256653|AI597500|AW049873|Air|B930018I07Rik|D17Ertd663e|IGF2RAS	antisense Igf2r RNA	ncRNA
34.9558	chr5	103946846	103946997	+	-1.6947	intron (NM_011204, intron 9 of 47)	intron (NM_011204, intron 9 of 47)	92710	NM_011204	19249	Mm.3414	NM_011204	ENSMUSG00000034573	Ptpn13	AI324989|PTP-BL|PTPL1|Ptpri|RIP	protein tyrosine phosphatase, non-receptor type 13	protein-coding
21.3663	chr8	10993936	10994087	+	-1.69334	intron (NM_001081212, intron 1 of 1)	intron (NM_001081212, intron 1 of 1)	-13839	NR_046017	619321	Mm.403007	NR_046017	ENSMUSG00000096938	9530052E02Rik	-	RIKEN cDNA 9530052E02 gene	ncRNA
21.7791	chr1	92099092	92099243	+	-1.69278	Intergenic	Intergenic	-1388	NM_001271607	12778	Mm.6522	NM_007722	ENSMUSG00000044337	Ackr3	AW541270|CXC-R7|CXCR-7|Cmkor1|Cxcr7|RDC-1|Rdc1	atypical chemokine receptor 3	protein-coding
24.3944	chr16	91268982	91269133	+	-1.69247	promoter-TSS (NM_016968)	promoter-TSS (NM_016968)	-957	NM_016968	50914	Mm.39300	NM_016968	ENSMUSG00000046160	Olig1	AI836478|AW494459|Bhlhb6|Olg-1|Oligo1|bHLHe21	oligodendrocyte transcription factor 1	protein-coding
27.435	chr17	48095122	48095273	+	-1.69233	Intergenic	Intergenic	-33616	NM_001110825	74123	Mm.240062	NM_028767	ENSMUSG00000023991	Foxp4	1200010K03Rik|2310007G05Rik|mFKHLA	forkhead box P4	protein-coding
26.1264	chr4	106539591	106539742	+	-1.69228	Intergenic	Intergenic	-44409	NM_023672	72475	Mm.195635	NM_023672	ENSMUSG00000061887	Ssbp3	2610021L12Rik|2610200M23Rik|5730488C10Rik|AI854733|AW551939|LAST|SSDP1	single-stranded DNA binding protein 3	protein-coding
24.5867	chr6	92467185	92467336	+	-1.69165	intron (NM_001081146, intron 2 of 8)	intron (NM_001081146, intron 2 of 8)	17595	NM_001134459	243548	Mm.248820	NM_001081146	ENSMUSG00000030020	Prickle2	6230400G14Rik|6720451F06Rik|mpk2	prickle planar cell polarity protein 2	protein-coding
22.2857	chr13	5803089	5803240	+	-1.68908	Intergenic	Intergenic	54174	NR_045891	71867	Mm.179181	NR_045891	ENSMUSG00000100625	1700016G22Rik	-	RIKEN cDNA 1700016G22 gene	ncRNA
51.6902	chr15	101844190	101844341	+	-1.68721	Intergenic	Intergenic	-9492	NM_031170	16691	Mm.358618	NM_031170	ENSMUSG00000049382	Krt8	AA960620|AL022697|AU019895|Card2|EndoA|K8|Krt-2.8|Krt2-8	keratin 8	protein-coding
27.9311	chr19	28266346	28266497	+	-1.68721	Intergenic	Intergenic	-180765	NM_011265	19726	Mm.313321	NM_011265	ENSMUSG00000040929	Rfx3	C230093O12Rik|MRFX3	regulatory factor X, 3 (influences HLA class II expression)	protein-coding
19.2916	chr15	41677752	41677903	+	-1.68256	intron (NM_001130164, intron 1 of 5)	intron (NM_001130164, intron 1 of 5)	15323	NM_001130164	170719	Mm.254267	NM_130885	ENSMUSG00000022307	Oxr1	2210416C20Rik|C7|C7B	oxidation resistance 1	protein-coding
25.3965	chr2	119902190	119902341	+	-1.6763	Intergenic	Intergenic	43096	NM_145378	211429	Mm.41467	NM_145378	ENSMUSG00000098488	Pla2g4b	A030011C02Rik|Gm1013|cPLA2-beta	phospholipase A2, group IVB (cytosolic)	protein-coding
20.9172	chr2	168616750	168616901	+	-1.67243	Intergenic	Intergenic	-24124	NM_201396	99377	Mm.434054	NM_175303	ENSMUSG00000027547	Sall4	5730441M18Rik|AA407717|AL022809|AW536104|C330011P20Rik|C78083|C78563|Tex20	sal-like 4 (Drosophila)	protein-coding
28.7977	chr1	35983093	35983244	+	-1.67216	Intergenic	Intergenic	-142077	NM_015818	50785	Mm.213566	NM_015818	ENSMUSG00000045216	Hs6st1	6Ost1	heparan sulfate 6-O-sulfotransferase 1	protein-coding
30.0101	chr19	28715625	28715776	+	-1.67085	intron (NM_175459, intron 2 of 10)	intron (NM_175459, intron 2 of 10)	-37014	NR_045330	320176	Mm.406716	NR_045330	ENSMUSG00000097735	D930032P07Rik	-	RIKEN cDNA D930032P07 gene	ncRNA
24.1064	chr1	192350688	192350839	+	-1.6693	Intergenic	Intergenic	-356204	NM_008937	19130	Mm.132579	NM_008937	ENSMUSG00000010175	Prox1	A230003G05Rik	prospero homeobox 1	protein-coding
31.1355	chr16	90034739	90034890	+	-1.66881	Intergenic	Intergenic	-59870	NM_001145886	21844	Mm.310902	NM_009384	ENSMUSG00000002489	Tiam1	AI847750|D16Ium10|D16Ium10e	T cell lymphoma invasion and metastasis 1	protein-coding
55.1661	chr18	79217055	79217206	+	-1.66861	intron (NM_053099, intron 2 of 5)	intron (NM_053099, intron 2 of 5)	89000	NM_053099	240427	Mm.312871	NM_053099	ENSMUSG00000024548	Setbp1	C130092E12|Seb|mKIAA0437	SET binding protein 1	protein-coding
22.2145	chr15	16496144	16496295	+	-1.66513	Intergenic	Intergenic	-211637	NM_009869	12565	Mm.439758	NM_009869	ENSMUSG00000025370	Cdh9	-	cadherin 9	protein-coding
25.1203	chr7	30691195	30691346	+	-1.66506	promoter-TSS (NM_001037707)	promoter-TSS (NM_001037707)	-147	NM_001037707	22689	Mm.86747	NM_011754	ENSMUSG00000062040	Zfp27	Zfp-27|mkr-4|mszf76	zinc finger protein 27	protein-coding
18.5715	chr15	80830541	80830692	+	-1.66376	intron (NM_134091, intron 1 of 21)	intron (NM_134091, intron 1 of 21)	22421	NM_134091	105835	Mm.274943	NM_134091	ENSMUSG00000042303	Sgsm3	1810012I01Rik|AI428557|BB175482|Cip85|R75178|RUSC3|Rutbc3	small G protein signaling modulator 3	protein-coding
23.3062	chr14	98254689	98254840	+	-1.66281	intron (NM_007826, intron 7 of 11)	intron (NM_007826, intron 7 of 11)	314220	NM_001038610	13134	Mm.320593	NM_007826	ENSMUSG00000055639	Dach1	Dac|Dach	dachshund 1 (Drosophila)	protein-coding
21.2957	chr11	77750332	77750483	+	-1.66142	intron (NM_021286, intron 1 of 16)	intron (NM_021286, intron 1 of 16)	6066	NM_001291225	20370	Mm.229330	NM_021286	ENSMUSG00000000632	Sez6	BSRP-C|D11Bhm177e|sez-6	seizure related gene 6	protein-coding
34.9652	chr14	26191226	26191377	+	-1.65563	Intergenic	Intergenic	-87370	NM_001310666	328365	Mm.227484	NM_183208	ENSMUSG00000007817	Zmiz1	BC065120|E330020C23|ENSMUSG00000072684|Gm10397|I920194n01|Rai17|Zimp10	zinc finger, MIZ-type containing 1	protein-coding
20.3805	chr6	138092073	138092224	+	-1.65061	intron (NM_001347489, intron 1 of 3)	intron (NM_001347489, intron 1 of 3)	2033	NM_001347489	56615	Mm.14796	NM_019946	ENSMUSG00000008540	Mgst1	1500002K10Rik|Gst	microsomal glutathione S-transferase 1	protein-coding
23.5008	chr2	84473201	84473352	+	-1.64784	intron (NM_007615, intron 1 of 19)	intron (NM_007615, intron 1 of 19)	17391	NM_001085453	12388	Mm.35738	NM_007615	ENSMUSG00000034101	Ctnnd1	AA409437|AU019353|Catns|Ctnnd|P120|mKIAA0384	catenin (cadherin associated protein), delta 1	protein-coding
39.8411	chr10	87009198	87009349	+	-1.64132	intron (NM_008777, intron 3 of 12)	intron (NM_008777, intron 3 of 12)	24733	NM_008777	18478	Mm.263539	NM_008777	ENSMUSG00000020051	Pah	AW106920	phenylalanine hydroxylase	protein-coding
21.7191	chr15	67209818	67209969	+	-1.6394	Intergenic	L1MB2|LINE|L1	151562	NR_045140	69334	Mm.63770	NR_045140	ENSMUSG00000102069	1700012I11Rik	-	RIKEN cDNA 1700012I11 gene	ncRNA
19.6998	chr7	126052449	126052600	+	-1.63922	intron (NM_001081446, intron 6 of 8)	intron (NM_001081446, intron 6 of 8)	-53012	NM_001168218	66356	Mm.482278	NM_023197	ENSMUSG00000030980	Knop1	2310008H09Rik|Tsg118	lysine rich nucleolar protein 1	protein-coding
18.1645	chr13	98919500	98919651	+	-1.63808	intron (NM_012026, intron 1 of 35)	RLTR18B|LTR|ERVK	56545	NM_012026	110596	Mm.252718	NM_012026	ENSMUSG00000021662	Arhgef28	9230110L08Rik|AI323540|D13Bwg1089e|RIP2|Rgnef|RhoGEF|Rhoip2|p190RhoGEF	Rho guanine nucleotide exchange factor (GEF) 28	protein-coding
18.0117	chr10	19906753	19906904	+	-1.63715	intron (NM_008635, intron 1 of 17)	intron (NM_008635, intron 1 of 17)	14832	NR_045350	73811	Mm.55644	NR_045350	ENSMUSG00000110754	4930405J17Rik	-	RIKEN cDNA 4930405J17 gene	ncRNA
20.6739	chr19	14664808	14664959	+	-1.63625	intron (NM_011600, intron 4 of 19)	intron (NM_011600, intron 4 of 19)	6820	NM_001302951	21888	Mm.103638	NM_011600	ENSMUSG00000024642	Tle4	5730411M05Rik|AA792082|Bce-1|Bce1|ESTM13|ESTM14|Grg4|X83332|X83333|grg-4	transducin-like enhancer of split 4	protein-coding
43.6985	chr12	110640582	110640733	+	-1.63355	Intergenic	Intergenic	-50376	NR_033813	13386	Mm.157069	NM_010052	ENSMUSG00000040856	Dlk1	AW742678|DLK-1|DlkI|FA1|Ly107|Peg9|SCP1|ZOG|pG2|pref-1	delta-like 1 homolog (Drosophila)	protein-coding
25.8114	chr10	60522553	60522704	+	-1.63093	Intergenic	Intergenic	28577	NR_040638	327760	Mm.23529	NR_040638	ENSMUSG00000093568	Gm20611	4930565A17	predicted gene 20611	ncRNA
40.1046	chr13	52914255	52914406	+	-1.61877	Intergenic	Intergenic	-61756	NR_027893	105404	Mm.184173	NR_027893		BB123696	-	expressed sequence BB123696	ncRNA
24.7364	chr7	118133918	118134069	+	-1.61682	Intergenic	RMER17C|LTR|ERVK	-8018	NM_194464	17540	Mm.250023	NM_010826	ENSMUSG00000005611	Mrvi1	BB115629|Irag|Ris1	MRV integration site 1	protein-coding
34.3813	chr7	56607264	56607415	+	-1.60794	intron (NM_175272, intron 1 of 37)	intron (NM_175272, intron 1 of 37)	105780	NM_175272	78286	Mm.333881	NM_175272	ENSMUSG00000052512	Nav2	5330421F07Rik|AU067780|BQ960892|HELAD1|POMFIL2|RAINB1|RAINB2|Unc53H2|mKIAA3015	neuron navigator 2	protein-coding
33.7321	chr15	72948510	72948661	+	-1.60725	intron (NM_153178, intron 13 of 18)	intron (NM_153178, intron 13 of 18)	27743	NM_053068	93696	Mm.23095	NM_053068	ENSMUSG00000068391	Chrac1	2410152E03Rik|2810406L04Rik|YCL1	chromatin accessibility complex 1	protein-coding
31.0571	chr7	137188212	137188363	+	-1.60663	Intergenic	Intergenic	82608	NR_046077	100043150	Mm.334264	NR_046077	ENSMUSG00000108504	Gm4265	-	predicted gene 4265	ncRNA
25.3012	chr13	46114948	46115099	+	-1.6011	Intergenic	Intergenic	-54663	NM_001199304	20238	Mm.342683	NM_009124	ENSMUSG00000046876	Atxn1	2900016G23Rik|Atx1|C85907|ENSMUSG00000074917|Gm10786|Sca1	ataxin 1	protein-coding
24.4607	chr4	129840918	129841069	+	-1.60047	Intergenic	Intergenic	11053	NM_001168333	94242	Mm.15801	NM_023476	ENSMUSG00000028776	Tinagl1	1110021J17Rik|AZ-1|AZ1|Arg1|Lcn7|TARP|Tinagl	tubulointerstitial nephritis antigen-like 1	protein-coding
26.8661	chr11	100007405	100007556	+	-1.59605	promoter-TSS (NM_008471)	promoter-TSS (NM_008471)	-240	NM_008471	16669	Mm.439699	NM_008471	ENSMUSG00000020911	Krt19	AI663979|CK-19|EndoC|K19|Krt-1.19|Krt1-19	keratin 19	protein-coding
26.4646	chr8	67338858	67339009	+	-1.59588	intron (NM_178633, intron 3 of 14)	intron (NM_178633, intron 3 of 14)	34889	NM_178633	77113	Mm.350347	NM_178633	ENSMUSG00000031605	Klhl2	6030411N21Rik|ABP-KELCH|AU020744|Mav	kelch-like 2, Mayven	protein-coding
19.6757	chr5	93357023	93357174	+	-1.5939	intron (NM_001077596, intron 2 of 9)	intron (NM_001077596, intron 2 of 9)	30079	NM_001077596	27428	Mm.46014	NM_015756	ENSMUSG00000029381	Shroom3	AL022960|D5Ertd287e|Shrm|Shrm3	shroom family member 3	protein-coding
24.5286	chr8	36900111	36900262	+	-1.59283	Intergenic	Intergenic	-10573	NM_027998	71908	Mm.37817	NM_027998	ENSMUSG00000055976	Cldn23	2310014B08Rik	claudin 23	protein-coding
31.6284	chr18	65235772	65235923	+	-1.59178	intron (NM_031881, intron 2 of 29)	intron (NM_031881, intron 2 of 29)	52666	NM_031881	83814	Mm.98668	NM_031881	ENSMUSG00000024589	Nedd4l	1300012C07Rik|Nedd4-2|Nedd4b	neural precursor cell expressed, developmentally down-regulated gene 4-like	protein-coding
24.8602	chr4	127096560	127096711	+	-1.59009	Intergenic	Intergenic	-61227	NM_010291	14622	Mm.26859	NM_010291	ENSMUSG00000042357	Gjb5	Cnx31.1|Cx31.1|Gjb-5	gap junction protein, beta 5	protein-coding
22.2877	chr13	70820837	70820988	+	-1.58502	Intergenic	MER31A|LTR|ERV1	-44400	NM_144837	218333	Mm.139738	NM_144837	ENSMUSG00000034525	Ice1	C77245|mKIAA0947	interactor of little elongation complex ELL subunit 1	protein-coding
25.6176	chr15	101013183	101013334	+	-1.58481	intron (NM_007395, intron 1 of 8)	intron (NM_007395, intron 1 of 8)	8702	NM_007395	11479	Mm.308467	NM_007395	ENSMUSG00000000532	Acvr1b	6820432J04|ActR-IB|ActRIB|Acvrlk4|Alk4|SKR2	activin A receptor, type 1B	protein-coding
21.6876	chr8	83377197	83377348	+	-1.5781	intron (NM_021356, intron 1 of 9)	intron (NM_021356, intron 1 of 9)	27106	NM_021356	14388	Mm.277409	NM_021356	ENSMUSG00000031714	Gab1	AA408973|AW107238	growth factor receptor bound protein 2-associated protein 1	protein-coding
19.8776	chr10	82614763	82614914	+	-1.57789	intron (NM_021439, intron 2 of 2)	intron (NM_021439, intron 2 of 2)	166596	NM_021439	58250	Mm.360747	NM_021439	ENSMUSG00000034612	Chst11	1110020P09Rik|C4ST|C4ST-1|C4ST1|C4s	carbohydrate sulfotransferase 11	protein-coding
45.9605	chr8	129350389	129350540	+	-1.576	Intergenic	Intergenic	119357	NM_024214	67952	Mm.6932	NM_024214	ENSMUSG00000093904	Tomm20	1810060K07Rik|BB284719|Gm19268|MAS20|MOM19|TOM20|mKIAA0016	translocase of outer mitochondrial membrane 20 homolog (yeast)	protein-coding
33.4136	chr6	117160625	117160776	+	-1.57476	Intergenic	Intergenic	42147	NM_021704	20315	Mm.303231	NM_013655	ENSMUSG00000061353	Cxcl12	Pbsf|Scyb12|Sdf1|Tlsf|Tpar1	chemokine (C-X-C motif) ligand 12	protein-coding
70.5916	chr17	84398557	84398708	+	-1.56932	intron (NR_130994, intron 1 of 1)	intron (NR_130994, intron 1 of 1)	740	NR_130994	78148	Mm.243918	NR_130994		8430430B14Rik	-	RIKEN cDNA 8430430B14 gene	ncRNA
39.5882	chr7	149797078	149797229	+	-1.56925	Intergenic	Intergenic	-33102	NR_130973	14955	Mm.14802	NR_001592	ENSMUSG00000000031	H19	AI747191	H19, imprinted maternally expressed transcript	ncRNA
31.3254	chr6	134353828	134353979	+	-1.56763	intron (NM_025778, intron 2 of 6)	intron (NM_025778, intron 2 of 6)	7556	NM_025778	66813	Mm.474472	NM_025778	ENSMUSG00000030200	Bcl2l14	4930452K23Rik|4933405K19Rik|9030625M01Rik|AI429211|Bclg	BCL2-like 14 (apoptosis facilitator)	protein-coding
18.1637	chr4	119932268	119932419	+	-1.56692	Intergenic	Intergenic	27523	NM_194060	329934	Mm.277090	NM_194060	ENSMUSG00000052135	Foxo6	-	forkhead box O6	protein-coding
40.9582	chr11	115035403	115035554	+	-1.56148	intron (NM_012030, intron 1 of 5)	intron (NM_012030, intron 1 of 5)	10823	NM_012030	26941	Mm.27842	NM_012030	ENSMUSG00000020733	Slc9a3r1	EBP-50|NHE-RF|NHERF-1|NHERF1	solute carrier family 9 (sodium/hydrogen exchanger), member 3 regulator 1	protein-coding
26.6095	chr5	103794399	103794550	+	-1.56081	Intergenic	Intergenic	-59737	NM_011204	19249	Mm.3414	NM_011204	ENSMUSG00000034573	Ptpn13	AI324989|PTP-BL|PTPL1|Ptpri|RIP	protein tyrosine phosphatase, non-receptor type 13	protein-coding
29.3646	chr1	34934528	34934679	+	-1.55946	3' UTR (NM_145516, exon 8 of 8)	3' UTR (NM_145516, exon 8 of 8)	27799	NM_175421	226971	Mm.292751	NM_145516	ENSMUSG00000026123	Plekhb2	2310009M15Rik|AU018239|Evt2|Phdc|evt-2	pleckstrin homology domain containing, family B (evectins) member 2	protein-coding
34.4716	chr3	31159626	31159777	+	-1.5547	intron (NM_172861, intron 1 of 7)	intron (NM_172861, intron 1 of 7)	49540	NM_172861	241919	Mm.285366	NM_172861	ENSMUSG00000069072	Slc7a14	A930013N06|BC061928	solute carrier family 7 (cationic amino acid transporter, y+ system), member 14	protein-coding
25.2268	chr6	38869283	38869434	+	-1.55389	intron (NM_011539, intron 1 of 12)	intron (NM_011539, intron 1 of 12)	373	NM_011539	21391	Mm.4054	NM_011539	ENSMUSG00000029925	Tbxas1	CYP5|CYP5A1|THAS|TS|TXAS|TXS	thromboxane A synthase 1, platelet	protein-coding
28.63	chr5	137084802	137084953	+	-1.54804	Intergenic	Intergenic	-41517	NM_001291238	13047	Mm.320317	NM_009986	ENSMUSG00000029705	Cux1	CDP|Cutl1|Cux|Cux-1	cut-like homeobox 1	protein-coding
30.9182	chr9	108198751	108198902	+	-1.54434	promoter-TSS (NM_001013814)	promoter-TSS (NM_001013814)	-427	NM_001013814	434437	Mm.390225	NM_001013814	ENSMUSG00000032607	Amt	EG434437	aminomethyltransferase	protein-coding
40.7084	chr1	107075497	107075648	+	-1.54116	Intergenic	Intergenic	177715	NM_001160368	320311	Mm.389162	NM_178779	ENSMUSG00000047496	Rnf152	A930029B02Rik	ring finger protein 152	protein-coding
30.5563	chr1	153931870	153932021	+	-1.54076	intron (NM_197990, intron 1 of 5)	intron (NM_197990, intron 1 of 5)	5505	NM_197990	69399	Mm.278031	NM_197990	ENSMUSG00000032666	1700025G04Rik	2610510E02Rik|2900042O04Rik|ENSMUSG00000073540	RIKEN cDNA 1700025G04 gene	protein-coding
23.9652	chr5	148804690	148804841	+	-1.53965	intron (NM_029920, intron 1 of 14)	intron (NM_029920, intron 1 of 14)	35869	NM_029920	77521	Mm.244177	NM_029920	ENSMUSG00000029651	Mtus2	5730592G18Rik|A730013O20Rik|AU067634|C130038G02Rik|Cazip|Gm763|mKIAA0774	microtubule associated tumor suppressor candidate 2	protein-coding
38.0255	chr11	59272619	59272770	+	-1.53902	TTS (NM_001205068)	TTS (NM_001205068)	9147	NM_178659	194952	Mm.295954	NM_178659	ENSMUSG00000036819	Jmjd4	6430559I23	jumonji domain containing 4	protein-coding
22.4124	chr11	8920361	8920512	+	-1.53839	intron (NM_001290519, intron 8 of 9)	L1MB8|LINE|L1	-9242	NM_008316	15574	Mm.42201	NM_008316	ENSMUSG00000020413	Hus1	-	HUS1 checkpoint clamp component	protein-coding
25.1466	chr4	139091206	139091357	+	-1.53811	intron (NM_183148, intron 3 of 11)	intron (NM_183148, intron 3 of 11)	4818	NM_183148	212632	Mm.30464	NM_183148	ENSMUSG00000041025	Iffo2	C79267	intermediate filament family orphan 2	protein-coding
25.6111	chr7	129084679	129084830	+	-1.5379	intron (NM_001033318, intron 10 of 16)	intron (NM_001033318, intron 10 of 16)	40453	NM_001033318	233824	Mm.442015	NM_001033318	ENSMUSG00000034951	Cog7	5630400E24Rik|Gm167	component of oligomeric golgi complex 7	protein-coding
43.6489	chr16	29788313	29788464	+	-1.53753	Intergenic	Intergenic	190822	NR_037689	328657	Mm.425982	NM_001033403		Gm1968	-	predicted gene 1968	ncRNA
42.3555	chr11	80527328	80527479	+	-1.52843	intron (NM_177390, intron 1 of 21)	intron (NM_177390, intron 1 of 21)	66124	NM_177390	338367	Mm.151948	NM_177390	ENSMUSG00000035441	Myo1d	9930104H07Rik|AW544947|D11Ertd9e|myosin-1d	myosin ID	protein-coding
23.4371	chr16	30284163	30284314	+	-1.52714	promoter-TSS (NM_028973)	promoter-TSS (NM_028973)	-898	NM_028973	74488	Mm.290677	NM_028973	ENSMUSG00000052316	Lrrc15	5430427N11Rik|LIB	leucine rich repeat containing 15	protein-coding
30.7753	chr12	25901760	25901911	+	-1.52549	Intergenic	MER63A|DNA|AcHobo	87796	NR_045844	432641	Mm.112955	NR_045844		Gm17746	-	predicted gene, 17746	ncRNA
20.7187	chr2	118411857	118412008	+	-1.52467	Intergenic	Intergenic	-12015	NM_009773	12236	Mm.29133	NM_009773	ENSMUSG00000040084	Bub1b	AU045529|BUBR1	BUB1B, mitotic checkpoint serine/threonine kinase	protein-coding
22.2846	chr6	85215378	85215529	+	-1.52012	intron (NM_178639, intron 9 of 13)	intron (NM_178639, intron 9 of 13)	67963	NM_178639	94282	Mm.121485	NM_178639	ENSMUSG00000033720	Sfxn5	C230001H08Rik	sideroflexin 5	protein-coding
26.3908	chr2	180071919	180072070	+	-1.51773	intron (NR_045877, intron 3 of 4)	intron (NR_045877, intron 3 of 4)	-2610	NM_008093	14464	Mm.388880	NM_008093	ENSMUSG00000015627	Gata5	-	GATA binding protein 5	protein-coding
38.6643	chr8	72940066	72940217	+	-1.50947	intron (NM_001004062, intron 1 of 13)	intron (NM_001004062, intron 1 of 13)	23331	NM_001004062	382056	Mm.227767	NM_001004062	ENSMUSG00000003575	Crtc1	AI413414|Mect1|R74955|TORC1|mKIAA0616	CREB regulated transcription coactivator 1	protein-coding
27.6311	chr5	93192590	93192741	+	-1.50881	intron (NM_015756, intron 1 of 10)	MIR|SINE|MIR	24923	NR_035487	100316841		NR_035487	ENSMUSG00000089268	Mir1961	mmu-mir-1961	microRNA 1961	ncRNA
21.9702	chr12	85743915	85744066	+	-1.50841	intron (NM_001026214, intron 2 of 15)	intron (NM_001026214, intron 2 of 15)	-2106	NM_001286049	12499	Mm.10211	NM_007647	ENSMUSG00000021236	Entpd5	AI196558|AI987697|Cd39l4|ER-UDPase|NTPDase-5|NTPDase5|Pcph|mNTPase	ectonucleoside triphosphate diphosphohydrolase 5	protein-coding
21.3886	chr2	133893877	133894028	+	-1.50764	Intergenic	Intergenic	486136	NM_010403	15112	Mm.26634	NM_010403	ENSMUSG00000027261	Hao1	GOX|Gox1|Hao-1	hydroxyacid oxidase 1, liver	protein-coding
41.5244	chr5	16802486	16802637	+	-1.50575	Intergenic	Intergenic	-179379	NM_027609	70935	Mm.332225	NM_027609	ENSMUSG00000058643	Speer4f1	4922502J04Rik|SPEER-4F|Speer4f	spermatogenesis associated glutamate (E)-rich protein 4F1	protein-coding
26.0157	chr18	55035843	55035994	+	-1.5053	Intergenic	Intergenic	113916	NM_175751	269023	Mm.192984	NM_175751	ENSMUSG00000052713	Zfp608	4932417D18Rik|D430007A19Rik|Znf608	zinc finger protein 608	protein-coding
42.9665	chr15	51815460	51815611	+	-1.50519	intron (NM_009009, intron 1 of 13)	L1MD2|LINE|L1	7771	NM_009009	19357	Mm.182628	NM_009009	ENSMUSG00000022314	Rad21	SCC1|mKIAA0078	RAD21 cohesin complex component	protein-coding
24.6992	chr4	57169329	57169480	+	-1.50132	Intergenic	MIRb|SINE|MIR	-13376	NM_019427	54357	Mm.28217	NM_019427	ENSMUSG00000028434	Epb41l4b	6430543G08Rik|AA589614|AU021054|BB007528|D4Ertd346e|Ehm2|Epb4.1l4b|Lulu2	erythrocyte membrane protein band 4.1 like 4b	protein-coding
19.8237	chr13	56895540	56895691	+	-1.49989	intron (NM_012035, intron 7 of 11)	intron (NM_012035, intron 7 of 11)	90586	NM_001164042	17129	Mm.272920	NM_008541	ENSMUSG00000021540	Smad5	1110051M15Rik|AI451355|Dwf-C|Madh5|MusMLP	SMAD family member 5	protein-coding
37.3719	chr2	158041062	158041213	+	-1.49451	intron (NM_177657, intron 4 of 13)	intron (NM_177657, intron 4 of 13)	13823	NM_001131021	228846	Mm.187574	NM_177657	ENSMUSG00000037813	D630003M21Rik	-	RIKEN cDNA D630003M21 gene	protein-coding
24.9153	chr3	102495797	102495948	+	-1.49398	Intergenic	Intergenic	-42821	NM_027533	70747	Mm.27469	NM_027533	ENSMUSG00000027858	Tspan2	6330415F13Rik|B230119D02Rik|tspan-2	tetraspanin 2	protein-coding
32.8524	chr18	55066536	55066687	+	-1.49131	intron (NM_175751, intron 3 of 9)	intron (NM_175751, intron 3 of 9)	83223	NM_175751	269023	Mm.192984	NM_175751	ENSMUSG00000052713	Zfp608	4932417D18Rik|D430007A19Rik|Znf608	zinc finger protein 608	protein-coding
26.9246	chr9	46255226	46255377	+	-1.49079	Intergenic	Intergenic	-127232	NM_183104	74361	Mm.159169	NM_183104	ENSMUSG00000056617	4931429L15Rik	-	RIKEN cDNA 4931429L15 gene	protein-coding
30.2236	chr3	8717607	8717758	+	-1.48588	Intergenic	Intergenic	-50644	NM_010423	15213	Mm.29581	NM_010423	ENSMUSG00000040289	Hey1	AI316788|AI414254|CHF2|HRT1|Herp2|Hesr1|bHLHb31|hesr-1	hairy/enhancer-of-split related with YRPW motif 1	protein-coding
38.5331	chr2	146119452	146119603	+	-1.48287	intron (NM_001033348, intron 38 of 40)	intron (NM_001033348, intron 38 of 40)	34505	NR_040619	77806	Mm.392819	NR_040619	ENSMUSG00000085958	A930019D19Rik	-	RIKEN cDNA A930019D19 gene	ncRNA
32.6399	chr7	29362917	29363068	+	-1.48251	intron (NM_027470, intron 1 of 9)	intron (NM_027470, intron 1 of 9)	-16989	NR_106016	102466795		NR_106016	ENSMUSG00000098558	Mir7049	Gm27277|mmu-mir-7049	microRNA 7049	ncRNA
26.758	chr4	149680906	149681057	+	-1.48222	intron (NM_001085492, intron 1 of 22)	intron (NM_001085492, intron 1 of 22)	24956	NM_001085492	68703	Mm.291274	NM_001085492	ENSMUSG00000039852	Rere	1110033A15Rik|AI414665|ARG|ARP|ATN1L|AW742570|Atr2|DNB1|eye<m03Jus>|eyes3|mKIAA0458	arginine glutamic acid dipeptide (RE) repeats	protein-coding
23.9232	chr7	137721124	137721275	+	-1.48184	intron (NM_001004468, intron 1 of 21)	intron (NM_001004468, intron 1 of 21)	201	NM_001004468	57752	Mm.86322	NM_021314	ENSMUSG00000030852	Tacc2	mKIAA4180	transforming, acidic coiled-coil containing protein 2	protein-coding
24.795	chr10	43060399	43060550	+	-1.47936	intron (NM_001168289, intron 2 of 7)	intron (NM_001168289, intron 2 of 7)	119182	NM_001168289	71365	Mm.490430	NM_027772	ENSMUSG00000038240	Pdss2	5430420P03Rik|Gm60|Plmp|kd|mDLP1	prenyl (solanesyl) diphosphate synthase, subunit 2	protein-coding
22.6421	chr17	30111765	30111916	+	-1.47235	Intergenic	Intergenic	-30192	NM_148926	21769	Mm.220972	NM_148926	ENSMUSG00000044477	Zfand3	AW539211|TEG-27|Tex27	zinc finger, AN1-type domain 3	protein-coding
26.3587	chr12	76934797	76934948	+	-1.47013	intron (NM_001005510, intron 1 of 115)	intron (NM_001005510, intron 1 of 115)	15567	NM_001005510	319565	Mm.26652	NM_001005510	ENSMUSG00000063450	Syne2	6820443O06Rik|AW546258|Cpfl8|D12Ertd777e|NUA|Nesp2g|dice|mKIAA1011	spectrin repeat containing, nuclear envelope 2	protein-coding
27.0299	chr11	112584359	112584510	+	-1.4692	Intergenic	Intergenic	-11764	NR_024085	217294	Mm.297761	NM_146031	ENSMUSG00000041674	BC006965	-	cDNA sequence BC006965	ncRNA
39.1779	chr12	107472269	107472420	+	-1.46709	Intergenic	B4A|SINE|B4	213532	NR_036593	76639	Mm.375609	NR_036593	ENSMUSG00000092066	1700121N20Rik	-	RIKEN cDNA 1700121N20 gene	ncRNA
28.8333	chr14	61005795	61005946	+	-1.46538	Intergenic	Intergenic	8747	NM_028113	72125	Mm.275499	NM_028113	ENSMUSG00000021986	Amer2	2600011E07Rik|Fam123a	APC membrane recruitment 2	protein-coding
35.7205	chr11	102825158	102825309	+	-1.45893	intron (NR_037963, intron 1 of 2)	intron (NR_037963, intron 1 of 2)	235	NR_037963	69739	Mm.276539	NR_037963	ENSMUSG00000085338	2410004I01Rik	-	RIKEN cDNA 2410004I01 gene	ncRNA
24.1767	chr18	76781598	76781749	+	-1.4556	Intergenic	Intergenic	-313471	NM_001109743	664805	Mm.329543	NM_001109743	ENSMUSG00000091519	Skor2	Corl2|EG664805|Fussel18|Gm7348	SKI family transcriptional corepressor 2	protein-coding
25.9869	chr11	113085347	113085498	+	-1.453	Intergenic	Intergenic	-14439	NR_040276	319871	Mm.383743	NR_040276	ENSMUSG00000085421	4732490B19Rik	-	RIKEN cDNA 4732490B19 gene	ncRNA
35.4914	chr8	27943921	27944072	+	-1.45113	Intergenic	Intergenic	-9101	NR_045904	72316	Mm.490534	NR_045904	ENSMUSG00000100335	2310008N11Rik	-	RIKEN cDNA 2310008N11 gene	ncRNA
38.3541	chr13	94271738	94271889	+	-1.45091	Intergenic	Intergenic	-2050	NM_021310	57748	Mm.100273	NM_021310	ENSMUSG00000021690	Jmy	-	junction-mediating and regulatory protein	protein-coding
24.9001	chr18	12184760	12184911	+	-1.45049	intron (NM_001289666, intron 13 of 14)	intron (NM_001289666, intron 13 of 14)	95211	NR_110356	338363	Mm.271567	NM_178801	ENSMUSG00000049411	Tmem241	6030446N20Rik	transmembrane protein 241	protein-coding
36.6055	chr7	124234658	124234809	+	-1.4493	Intergenic	RMER15|LTR|ERVL	-289760	NM_175645	233781	Mm.461427	NM_175645	ENSMUSG00000030657	Xylt1	8030490L12	xylosyltransferase 1	protein-coding
23.658	chr13	38236965	38237116	+	-1.4472	Intergenic	Intergenic	-6123	NM_023842	109620	Mm.355327	NM_023842	ENSMUSG00000054889	Dsp	2300002E22Rik|5730453H04Rik|AA407887|AA407888|AW109828|DP|rul	desmoplakin	protein-coding
26.2247	chr5	149908046	149908197	+	-1.44605	Intergenic	Intergenic	-43488	NM_010439	15289	Mm.207047	NM_010439	ENSMUSG00000066551	Hmgb1	HMG-1|Hmg1|SBP-1|p30	high mobility group box 1	protein-coding
32.7713	chr5	101455931	101456082	+	-1.44577	Intergenic	Intergenic	180758	NM_172715	231510	Mm.271911	NM_172715	ENSMUSG00000029314	Agpat9	1-AGPAT|1-AGPAT 9|4933407I02Rik|4933408F15|A230097K15Rik|GPAT-3|Gpat3|mGPAT3	1-acylglycerol-3-phosphate O-acyltransferase 9	protein-coding
29.4443	chr8	35636057	35636208	+	-1.44324	Intergenic	Intergenic	67238	NR_040706	330734	Mm.149998	NR_040706	ENSMUSG00000109819	B930018H19Rik	B930018H19	RIKEN cDNA B930018H19 gene	ncRNA
38.5905	chr14	59250182	59250333	+	-1.44302	Intergenic	Intergenic	511473	NM_026461	67932	Mm.65550	NM_026461	ENSMUSG00000021977	1700129C05Rik	-	RIKEN cDNA 1700129C05 gene	protein-coding
39.3771	chr15	85368849	85369000	+	-1.44263	intron (NM_001163634, intron 3 of 3)	intron (NM_001163634, intron 3 of 3)	-35267	NM_001256072	328577	Mm.212960	NM_001256072	ENSMUSG00000096607	7530416G11Rik	-	RIKEN cDNA 7530416G11 gene	protein-coding
53.9252	chr1	155115010	155115161	+	-1.4411	intron (NM_010683, intron 1 of 27)	L2a|LINE|L2	64831	NM_010683	226519	Mm.1249	NM_010683	ENSMUSG00000026478	Lamc1	Lamb2	laminin, gamma 1	protein-coding
23.1093	chr2	101763511	101763662	+	-1.44059	Intergenic	MER63B|DNA|AcHobo	37167	NM_029635	76501	Mm.330424	NM_029635	ENSMUSG00000027163	Commd9	1810029F08Rik|AA409293	COMM domain containing 9	protein-coding
41.0727	chr7	106316555	106316706	+	-1.43811	intron (NM_026384, intron 2 of 7)	intron (NM_026384, intron 2 of 7)	14593	NM_026384	67800	Mm.180189	NM_026384	ENSMUSG00000030747	Dgat2	0610010B06Rik|ARAT|DGAT-2	diacylglycerol O-acyltransferase 2	protein-coding
33.5148	chr18	64929766	64929917	+	-1.4377	Intergenic	Intergenic	-109187	NM_001001488	54670	Mm.270043	NM_001001488	ENSMUSG00000039529	Atp8b1	AI451886|FIC1|Ic	ATPase, class I, type 8B, member 1	protein-coding
45.5752	chr11	30104468	30104619	+	-1.43479	intron (NM_175836, intron 1 of 34)	intron (NM_175836, intron 1 of 34)	-6286	NM_009260	20742	Mm.123110	NM_009260	ENSMUSG00000020315	Sptbn1	9930031C03Rik|AL033301|SPTB2|Spnb-2|Spnb2|elf1|elf3|mKIAA4049	spectrin beta, non-erythrocytic 1	protein-coding
35.1653	chr12	106090385	106090536	+	-1.4329	intron (NR_104439, intron 1 of 12)	intron (NR_104439, intron 1 of 12)	12826	NR_104438	94040	Mm.244078	NM_053155	ENSMUSG00000021097	Clmn	9330188N17Rik|AI428889|AI788815|mKIAA1188	calmin	protein-coding
36.603	chr3	28490439	28490590	+	-1.42902	intron (NM_001163008, intron 12 of 30)	intron (NM_001163008, intron 12 of 30)	-106311	NM_031197	20526	Mm.18443	NM_031197	ENSMUSG00000027690	Slc2a2	AI266973|Glut-2|Glut2	solute carrier family 2 (facilitated glucose transporter), member 2	protein-coding
32.5397	chr11	20036376	20036527	+	-1.42829	Intergenic	Intergenic	-23497	NM_146243	66713	Mm.259045	NM_146243	ENSMUSG00000020152	Actr2	4921510D23Rik|AA409782|Arp2|D6Ertd746e	ARP2 actin-related protein 2	protein-coding
35.8384	chr15	55754839	55754990	+	-1.42697	Intergenic	MIRb|SINE|MIR	-16410	NM_016667	20649	Mm.309425	NM_016667	ENSMUSG00000060429	Sntb1	-	syntrophin, basic 1	protein-coding
25.2717	chr7	105307138	105307289	+	-1.42248	intron (NM_007602, intron 2 of 12)	intron (NM_007602, intron 2 of 12)	3639	NM_001301250	12337	Mm.326847	NM_007602	ENSMUSG00000035547	Capn5	nCL-3	calpain 5	protein-coding
26.9099	chr16	93743211	93743362	+	-1.41405	intron (NM_027293, intron 4 of 36)	intron (NM_027293, intron 4 of 36)	31134	NM_027293	70028	Mm.23230	NM_026700	ENSMUSG00000022946	Dopey2	0610038M01Rik|2610510B01Rik|AI503246|C21orf5|mKIAA0933	dopey family member 2	protein-coding
30.5286	chr5	96437441	96437592	+	-1.41272	Intergenic	RLTR11A|LTR|ERVK	51558	NM_018866	55985	Mm.10116	NM_018866	ENSMUSG00000023078	Cxcl13	4631412M08Rik|ANGIE2|Angie|BCA-1|BLC|BLR1L|Scyb13	chemokine (C-X-C motif) ligand 13	protein-coding
23.2316	chr10	93874495	93874646	+	-1.41144	Intergenic	MIRm|SINE|MIR	-103032	NM_172051	319880	Mm.23047	NM_172051	ENSMUSG00000020023	Tmcc3	AW488095|C630016B22Rik|C88213|Tmcc1	transmembrane and coiled coil domains 3	protein-coding
35.3119	chr3	89255952	89256103	+	-1.40537	Intergenic	Intergenic	-2436	NM_001310640	68603	Mm.34242	NM_026784	ENSMUSG00000027952	Pmvk	1110011E12Rik|2900002L22Rik|AV001327|PMK|PMKA|PMKASE	phosphomevalonate kinase	protein-coding
35.4823	chr7	17577150	17577301	+	-1.40109	Intergenic	Intergenic	-2712	NM_001101535	434130	Mm.459162	NM_001101535	ENSMUSG00000041117	Ccdc8	ENSMUSG00000041117	coiled-coil domain containing 8	protein-coding
37.4461	chr7	107436808	107436959	+	-1.39763	intron (NM_177161, intron 1 of 12)	intron (NM_177161, intron 1 of 12)	2853	NM_177161	320452	Mm.150294	NM_177161	ENSMUSG00000051048	P4ha3	D930031A02Rik	procollagen-proline, 2-oxoglutarate 4-dioxygenase (proline 4-hydroxylase), alpha polypeptide III	protein-coding
31.2678	chr3	24036482	24036633	+	-1.3957	intron (NM_001326288, intron 9 of 13)	Lx7|LINE|L1	646371	NM_001326288	635702	Mm.448351	NM_001326288	ENSMUSG00000102758	Naaladl2	2810043G22Rik|EG635702|Gm1021	N-acetylated alpha-linked acidic dipeptidase-like 2	protein-coding
23.0985	chr9	62263260	62263411	+	-1.39252	Intergenic	MIR|SINE|MIR	74185	NM_009672	11737	Mm.269088	NM_009672	ENSMUSG00000032249	Anp32a	Anp32|I1PP2A|LANP|PHAP1|W91701|pp32	acidic (leucine-rich) nuclear phosphoprotein 32 family, member A	protein-coding
29.3906	chr15	101882605	101882756	+	-1.39189	Intergenic	Intergenic	-21524	NM_145625	75705	Mm.290022	NM_145625	ENSMUSG00000058655	Eif4b	2310046H11Rik|AL024095|C85189|Eif4a2	eukaryotic translation initiation factor 4B	protein-coding
23.8088	chr1	167513799	167513950	+	-1.38512	Intergenic	Intergenic	50798	NM_001083897	68481	Mm.46438	NM_001001880	ENSMUSG00000026566	Mpzl1	1110007A10Rik|PZR	myelin protein zero-like 1	protein-coding
28.1418	chr11	98766456	98766607	+	-1.38363	3' UTR (NM_197940, exon 8 of 8)	3' UTR (NM_197940, exon 8 of 8)	-2672	NM_001025779	23834	Mm.20912	NM_011799	ENSMUSG00000017499	Cdc6	CDC18L	cell division cycle 6	protein-coding
37.4264	chr2	109590785	109590936	+	-1.38099	Intergenic	ID4|SINE|ID	27782	NM_001285422	12064	Mm.1442	NM_007540	ENSMUSG00000048482	Bdnf	-	brain derived neurotrophic factor	protein-coding
36.5432	chr6	100183190	100183341	+	-1.37686	intron (NM_019743, intron 2 of 4)	intron (NM_019743, intron 2 of 4)	54087	NM_019743	56353	Mm.321633	NM_019743	ENSMUSG00000072872	Rybp	2410018J24Rik|DEDAF|YEAF1	RING1 and YY1 binding protein	protein-coding
36.3218	chr11	67950327	67950478	+	-1.37532	intron (NM_018768, intron 7 of 7)	intron (NM_018768, intron 7 of 7)	-83992	NR_105833	102465219		NR_105833	ENSMUSG00000099174	Mir6406	Gm27981|mmu-mir-6406	microRNA 6406	ncRNA
35.2811	chr6	144569735	144569886	+	-1.37514	Intergenic	Intergenic	-51578	NR_040519	66760	Mm.233631	NR_040519	ENSMUSG00000085785	Sox5os3	4933425H06Rik	SRY (sex determining region Y)-box 5, opposite strand 3	ncRNA
31.6802	chr4	134849833	134849984	+	-1.37479	Intergenic	Intergenic	-21233	NM_013885	29876	Mm.257765	NM_013885	ENSMUSG00000037242	Clic4	D0Jmb3|TU-74|mc3s5|mtCLIC	chloride intracellular channel 4 (mitochondrial)	protein-coding
28.0102	chr4	11944579	11944730	+	-1.37266	Intergenic	Intergenic	50933	NR_040577	100503636	Mm.209078	NR_040577		1700123M08Rik	1600025K15Rik	RIKEN cDNA 1700123M08 gene	ncRNA
49.539	chr5	125615268	125615419	+	-1.37253	intron (NM_011424, intron 1 of 46)	intron (NM_011424, intron 1 of 46)	44241	NM_001253904	20602	Mm.278646	NM_011424	ENSMUSG00000029478	Ncor2	N-CoR|SMRT|SMRTe	nuclear receptor co-repressor 2	protein-coding
53.2766	chr14	26352702	26352853	+	-1.37154	intron (NM_183208, intron 2 of 23)	intron (NM_183208, intron 2 of 23)	-1148	NR_037236	100526533		NR_037236	ENSMUSG00000093081	Mir3075	mir-3075|mmu-mir-3075	microRNA 3075	ncRNA
35.8252	chr19	3842402	3842553	+	-1.3687	Intergenic	Intergenic	-9296	NM_001271496	12660	Mm.225505	NM_013490	ENSMUSG00000024843	Chka	CK|CK/EK-alpha|Chetk-alpha|Chk|ChoK|EK|EtnK-alpha	choline kinase alpha	protein-coding
31.8711	chr4	105232813	105232964	+	-1.36821	Intergenic	Intergenic	402936	NM_080555	67916	Mm.348326	NM_080555	ENSMUSG00000028517	Plpp3	1110003O22Rik|2610002D05Rik|AV025606|D4Bwg0538e|D4Bwg1535e|Lpp3|Ppab2b|Ppap2b	phospholipid phosphatase 3	protein-coding
54.6732	chr15	58957759	58957910	+	-1.36173	Intergenic	Intergenic	-44253	NM_001146180	211401	Mm.215481	NM_144800	ENSMUSG00000022353	Mtss1	2310003N14Rik|BC024131|D130001D01Rik|Mim|mKIAA0429	metastasis suppressor 1	protein-coding
26.9053	chr17	30515368	30515519	+	-1.36008	intron (NM_172618, intron 6 of 11)	intron (NM_172618, intron 6 of 11)	17682	NR_030688	623169	Mm.440508	NR_030688		Gm6402	EG623169	ribosomal protein S17 pseudogene	pseudo
42.7958	chr3	26726383	26726534	+	-1.35986	intron (NM_029150, intron 4 of 10)	intron (NM_029150, intron 4 of 10)	189905	NM_029150	70862	Mm.330943	NM_027583	ENSMUSG00000039335	Spata16	4921511F01Rik|4930503K02Rik|Nyd-sp12	spermatogenesis associated 16	protein-coding
29.2257	chr5	136943574	136943725	+	-1.35781	intron (NM_009986, intron 2 of 23)	intron (NM_009986, intron 2 of 23)	-91976	NR_030500	723975		NR_030500	ENSMUSG00000106479	Mir721	Mirn721|miRY|mir-721|mmu-mir-721	microRNA 721	ncRNA
27.7827	chr18	5396184	5396335	+	-1.35448	Intergenic	Intergenic	-61822	NM_178722	240186	Mm.118257	NM_178722	ENSMUSG00000050945	Zfp438	9430031G09|9430091M14Rik|B830013J05Rik	zinc finger protein 438	protein-coding
33.8636	chr14	77274917	77275068	+	-1.35333	Intergenic	Intergenic	161432	NM_172488	210808	Mm.89278	NM_172488	ENSMUSG00000044350	Lacc1	9030625A04Rik	laccase (multicopper oxidoreductase) domain containing 1	protein-coding
33.3395	chr3	27628085	27628236	+	-1.34978	Intergenic	Intergenic	-18799	NM_173182	72007	Mm.38832	NM_173182	ENSMUSG00000039286	Fndc3b	1600019O04Rik|AW550168|Fad104|mKIAA4164	fibronectin type III domain containing 3B	protein-coding
59.5845	chr1	137628537	137628688	+	-1.3476	intron (NM_007791, intron 1 of 5)	intron (NM_007791, intron 1 of 5)	2838	NM_007791	13007	Mm.196484	NM_007791	ENSMUSG00000026421	Csrp1	AA408841|AA959891|AW545626|CRP1|Csrp	cysteine and glycine-rich protein 1	protein-coding
35.3548	chr2	172760478	172760629	+	-1.34391	intron (NM_007557, intron 1 of 6)	intron (NM_007557, intron 1 of 6)	5269	NM_007557	12162	Mm.595	NM_007557	ENSMUSG00000008999	Bmp7	OP1	bone morphogenetic protein 7	protein-coding
38.8643	chr8	42303331	42303482	+	-1.33473	Intergenic	RLTR20B3|LTR|ERVK	-2896	NM_145594	234199	Mm.277955	NM_145594	ENSMUSG00000031594	Fgl1	Mfire1	fibrinogen-like protein 1	protein-coding
28.0865	chr8	28071922	28072073	+	-1.33019	Intergenic	Intergenic	-15811	NM_001101502	353310	Mm.212469	NM_001101502	ENSMUSG00000085795	Zfp703	1110032O19Rik|AI430822|AL022941|Csmn1|End2|Zeppo1|Znf703|Zpo1	zinc finger protein 703	protein-coding
31.0712	chr18	38359789	38359940	+	-1.32817	intron (NM_029357, intron 2 of 2)	intron (NM_029357, intron 2 of 2)	9552	NM_029357	75599	Mm.36560	NM_029357	ENSMUSG00000051375	Pcdh1	2010005A06Rik|AI585920	protocadherin 1	protein-coding
25.4764	chr9	21142210	21142361	+	-1.32584	promoter-TSS (NM_152808)	promoter-TSS (NM_152808)	13	NM_152808	68682	Mm.148425	NM_152808	ENSMUSG00000057193	Slc44a2	1110028E10Rik|CTL2	solute carrier family 44, member 2	protein-coding
42.1015	chr11	115013465	115013616	+	-1.32098	intron (NM_001163753, intron 2 of 8)	RLTR20A1|LTR|ERVK	-1952	NM_021411	58222	Mm.143789	NM_021411	ENSMUSG00000020732	Rab37	B230331O03Rik|B230354I04Rik	RAB37, member RAS oncogene family	protein-coding
37.5128	chr18	70259594	70259745	+	-1.31827	intron (NM_001082553, intron 2 of 6)	intron (NM_001082553, intron 2 of 6)	41590	NM_001082553	80718	Mm.246753	NM_030554	ENSMUSG00000024511	Rab27b	2310021G14Rik|B130064M09Rik	RAB27B, member RAS oncogene family	protein-coding
47.5689	chr13	73907591	73907742	+	-1.31476	intron (NM_011390, intron 1 of 23)	intron (NM_011390, intron 1 of 23)	6521	NM_011390	20499	Mm.275800	NM_011390	ENSMUSG00000017756	Slc12a7	AA408796|D13Ertd261e|Kcc4	solute carrier family 12, member 7	protein-coding
40.8273	chr7	29709029	29709180	+	-1.31472	intron (NM_021895, intron 1 of 20)	intron (NM_021895, intron 1 of 20)	38195	NM_021895	60595	Mm.81144	NM_021895	ENSMUSG00000054808	Actn4	C77391	actinin alpha 4	protein-coding
32.8367	chr17	95073342	95073493	+	-1.30778	Intergenic	Intergenic	75815	NM_176917	76781	Mm.139146	NM_176917	ENSMUSG00000055660	Mettl4	2410198H06Rik|A730091E08Rik|AV296509|HsT661	methyltransferase like 4	protein-coding
45.4055	chr1	136917741	136917892	+	-1.30631	intron (NM_001033409, intron 6 of 17)	intron (NM_001033409, intron 6 of 17)	58674	NM_026024	67196	Mm.284587	NM_026024	ENSMUSG00000026429	Ube2t	2700084L22Rik|C80607	ubiquitin-conjugating enzyme E2T	protein-coding
36.6873	chr3	141943934	141944085	+	-1.30489	intron (NM_019808, intron 7 of 12)	intron (NM_019808, intron 7 of 12)	110805	NM_022554	56376	Mm.117709	NM_019808	ENSMUSG00000028273	Pdlim5	1110001A05Rik|AI987914|C87059|Enh|Enh1|Enh2|Enh3|LIM	PDZ and LIM domain 5	protein-coding
46.3722	chr4	151505945	151506096	+	-1.30476	intron (NM_207691, intron 3 of 9)	CpG-10729	-2986	NM_019585	56226	Mm.264215	NM_019585	ENSMUSG00000028943	Espn	je	espin	protein-coding
35.838	chr16	11889973	11890124	+	-1.29934	intron (NM_146067, intron 1 of 3)	intron (NM_146067, intron 1 of 3)	-11409	NR_033509	791359	Mm.227592	NR_033509	ENSMUSG00000055015	Gm9961	ENSMUSG00000055015	predicted gene 9961	ncRNA
36.9345	chr14	65976656	65976807	+	-1.29835	promoter-TSS (NM_199029)	promoter-TSS (NM_199029)	-782	NM_199029	380912	Mm.270087	NM_199029	ENSMUSG00000034522	Zfp395	BC053701|Gm910	zinc finger protein 395	protein-coding
63.603	chr11	96440322	96440473	+	-1.29709	intron (NM_001033186, intron 4 of 12)	intron (NM_001033186, intron 4 of 12)	114492	NM_001177898	78473	Mm.395840	NM_001033186	ENSMUSG00000057058	Skap1	1700091G21Rik|Scap1|Skap-55	src family associated phosphoprotein 1	protein-coding
35.4969	chr2	166072046	166072197	+	-1.29227	Intergenic	Intergenic	-27287	NR_033467	670775	Mm.384326	NR_033467	ENSMUSG00000084840	Gm11468	OTTMUSG00000001131	predicted gene 11468	ncRNA
33.5334	chr4	106614176	106614327	+	-1.292	intron (NM_198438, intron 4 of 16)	intron (NM_198438, intron 4 of 16)	30176	NM_198438	72475	Mm.195635	NM_023672	ENSMUSG00000061887	Ssbp3	2610021L12Rik|2610200M23Rik|5730488C10Rik|AI854733|AW551939|LAST|SSDP1	single-stranded DNA binding protein 3	protein-coding
38.819	chr18	16451703	16451854	+	-1.28966	Intergenic	Intergenic	515977	NM_007664	12558	Mm.257437	NM_007664	ENSMUSG00000024304	Cdh2	CDHN|N-CAD|Ncad	cadherin 2	protein-coding
47.7643	chr8	130208267	130208418	+	-1.28626	Intergenic	Intergenic	384790	NM_001013580	93742	Mm.299254	NM_033620	ENSMUSG00000025812	Pard3	AA960621|AI256638|Asip|D8Ertd580e|Par-3|Par3|Pard-3|Pard3a|Phip	par-3 family cell polarity regulator	protein-coding
36.2781	chr19	43978960	43979111	+	-1.28297	intron (NM_028029, intron 3 of 15)	intron (NM_028029, intron 3 of 15)	-24777	NM_001306088	71972	Mm.159024	NM_028029	ENSMUSG00000025195	Dnmbp	2410003L07Rik|2410003M15Rik|TUBA	dynamin binding protein	protein-coding
33.4396	chr1	185890050	185890201	+	-1.28248	intron (NM_022019, intron 2 of 3)	intron (NM_022019, intron 2 of 3)	31785	NM_022019	63953	Mm.404024	NM_022019	ENSMUSG00000039384	Dusp10	2610306G15Rik|AI158871|MKP-5|MKP5	dual specificity phosphatase 10	protein-coding
47.29	chr4	136385898	136386049	+	-1.27074	intron (NM_010142, intron 1 of 15)	intron (NM_010142, intron 1 of 15)	5954	NM_010142	13844	Mm.250981	NM_010142	ENSMUSG00000028664	Ephb2	Cek5|Drt|ETECK|Erk|Hek5|Nuk|Prkm5|Qek5|Sek3|Tyro5	Eph receptor B2	protein-coding
34.8257	chr1	75502950	75503101	+	-1.26735	promoter-TSS (NM_178884)	promoter-TSS (NM_178884)	2	NM_001310679	98733	Mm.236454	NM_178884	ENSMUSG00000026211	Obsl1	AW822216	obscurin-like 1	protein-coding
36.5507	chr13	114209341	114209492	+	-1.267	Intergenic	Intergenic	83636	NR_045501	70917	Mm.491036	NR_045501		4921509O07Rik	-	RIKEN cDNA 4921509O07 gene	ncRNA
58.2082	chr2	63119140	63119291	+	-1.26602	Intergenic	Intergenic	-96871	NM_133207	170738	Mm.242532	NM_133207	ENSMUSG00000059742	Kcnh7	9330137I11Rik|Kv11.3|erg3	potassium voltage-gated channel, subfamily H (eag-related), member 7	protein-coding
33.9627	chr8	109134945	109135096	+	-1.26338	intron (NM_009864, intron 2 of 15)	intron (NM_009864, intron 2 of 15)	7770	NM_009864	12550	Mm.35605	NM_009864	ENSMUSG00000000303	Cdh1	AA960649|ARC-1|E-cad|Ecad|L-CAM|UVO|Um	cadherin 1	protein-coding
28.411	chr15	12160041	12160192	+	-1.26261	intron (NM_172958, intron 2 of 15)	intron (NM_172958, intron 2 of 15)	25267	NM_172958	268783	Mm.54460	NM_172958	ENSMUSG00000039458	Mtmr12	3Pap|4932703C11|C730015A02Rik|Pip3ap|mKIAA1682	myotubularin related protein 12	protein-coding
43.5189	chr19	57271990	57272141	+	-1.26213	promoter-TSS (NM_001103177)	promoter-TSS (NM_001103177)	56	NM_001290816	226251	Mm.217161	NM_178688	ENSMUSG00000025085	Ablim1	2210411C18Rik|2610209L21Rik|4833406P10Rik|9330196J19Rik|AV079770|AW060987|AW215784|Limab1|mKIAA0059	actin-binding LIM protein 1	protein-coding
47.2641	chr2	92268162	92268313	+	-1.2613	intron (NM_009963, intron 1 of 11)	intron (NM_009963, intron 1 of 11)	5989	NM_009963	12953	Mm.254181	NM_009963	ENSMUSG00000068742	Cry2	AV006279|D130054K12Rik	cryptochrome 2 (photolyase-like)	protein-coding
37.2191	chr11	77585928	77586079	+	-1.25989	Intergenic	Intergenic	-4734	NM_001291212	360013	Mm.341248	NM_011586	ENSMUSG00000000631	Myo18a	MAJN|MyoPDZ|MysPDZ|SP-R210	myosin XVIIIA	protein-coding
36.6691	chr15	77950292	77950443	+	-1.25848	promoter-TSS (NM_007583)	promoter-TSS (NM_007583)	-657	NM_007583	12300	Mm.277338	NM_007583	ENSMUSG00000019146	Cacng2	AW060990|B230105C07Rik|B930041E13Rik|stargazer|stargazin|stg|wag|waggler	calcium channel, voltage-dependent, gamma subunit 2	protein-coding
42.9714	chr8	74645499	74645650	+	-1.25819	Intergenic	RMER17B|LTR|ERVK	-13617	NM_001001491	326618	Mm.295124	NM_001001491	ENSMUSG00000031799	Tpm4	2610528G24Rik|Tpm4.2|Tpm4.2cy	tropomyosin 4	protein-coding
49.6977	chr12	112229855	112230006	+	-1.25749	Intergenic	Intergenic	-2678	NR_036598	77878	Mm.293198	NR_036598		6030440G07Rik	-	RIKEN cDNA 6030440G07 gene	ncRNA
42.6263	chr9	27064049	27064200	+	-1.25645	Intergenic	Intergenic	-42565	NM_001326702	235086	Mm.48719	NM_001033323	ENSMUSG00000034275	Igsf9b	AI414108|AI854107|Gm508|mKIAA1030	immunoglobulin superfamily, member 9B	protein-coding
44.4766	chr18	65010291	65010442	+	-1.25418	Intergenic	Intergenic	-37044	NM_001114386	83814	Mm.98668	NM_031881	ENSMUSG00000024589	Nedd4l	1300012C07Rik|Nedd4-2|Nedd4b	neural precursor cell expressed, developmentally down-regulated gene 4-like	protein-coding
50.2574	chr18	75535250	75535401	+	-1.2541	intron (NM_001042660, intron 2 of 3)	intron (NM_001042660, intron 2 of 3)	8306	NM_001042660	17131	Mm.34407	NM_008543	ENSMUSG00000025880	Smad7	Madh7	SMAD family member 7	protein-coding
41.5962	chr19	36883086	36883237	+	-1.25365	Intergenic	Intergenic	-25561	NM_001163635	74493	Mm.249310	NM_001163635	ENSMUSG00000024811	Tnks2	5430432P15Rik|AA517131|AI662480|ARTD6|TNKS-2|Tank2	tankyrase, TRF1-interacting ankyrin-related ADP-ribose polymerase 2	protein-coding
32.3257	chr17	7464833	7464984	+	-1.25156	intron (NM_011299, intron 8 of 20)	intron (NM_011299, intron 8 of 20)	-64101	NR_046291	21461	Mm.264651	NM_011553	ENSMUSG00000071322	Tcp10a	D17Leh66A|D17Leh66aa|Gm10326|T66A-a|Tcp-10a	t-complex protein 10a	protein-coding
35.7134	chr2	156273223	156273374	+	-1.24734	intron (NM_001291120, intron 2 of 22)	intron (NM_001291120, intron 2 of 22)	26653	NM_001291122	13821	Mm.20852	NM_013510	ENSMUSG00000027624	Epb41l1	4.1N|Epb4.1l1|NBL1|mKIAA0338	erythrocyte membrane protein band 4.1 like 1	protein-coding
34.0921	chr3	108090931	108091082	+	-1.24473	intron (NM_019972, intron 1 of 19)	intron (NM_019972, intron 1 of 19)	4024	NM_001271599	20661	Mm.157119	NM_019972	ENSMUSG00000068747	Sort1	2900053A11Rik|AI852375|Ntr3|Ntsr3	sortilin 1	protein-coding
29.5962	chr13	98783810	98783961	+	-1.24338	intron (NM_012026, intron 9 of 35)	intron (NM_012026, intron 9 of 35)	192235	NM_012026	110596	Mm.252718	NM_012026	ENSMUSG00000021662	Arhgef28	9230110L08Rik|AI323540|D13Bwg1089e|RIP2|Rgnef|RhoGEF|Rhoip2|p190RhoGEF	Rho guanine nucleotide exchange factor (GEF) 28	protein-coding
49.2981	chr9	74714669	74714820	+	-1.2431	intron (NM_008262, intron 1 of 1)	intron (NM_008262, intron 1 of 1)	5016	NM_008262	15379	Mm.303355	NM_008262	ENSMUSG00000043013	Onecut1	D9Ertd423e|HNF-6|Hfh12|Hnf6|Hnf6b|OC-1|Oc1	one cut domain, family member 1	protein-coding
29.6699	chr5	23849077	23849228	+	-1.24278	intron (NM_013569, intron 2 of 14)	intron (NM_013569, intron 2 of 14)	8270	NM_013569	16511	Mm.6539	NM_013569	ENSMUSG00000038319	Kcnh2	AI326795|ERG1|LQT|Lqt2|M-erg|Merg1|merg1a|merg1b	potassium voltage-gated channel, subfamily H (eag-related), member 2	protein-coding
43.8203	chr11	115965423	115965574	+	-1.23928	Intergenic	Intergenic	6051	NM_001205081	217333	Mm.347770	NM_172570	ENSMUSG00000020773	Trim47	2210023F24Rik	tripartite motif-containing 47	protein-coding
32.6728	chr3	107032960	107033111	+	-1.23668	promoter-TSS (NM_001256174)	promoter-TSS (NM_001256174)	-497	NM_001256174	319929	Mm.30453	NM_001256174	ENSMUSG00000094613	A630076J17Rik	-	RIKEN cDNA A630076J17 gene	protein-coding
39.9779	chr4	150199786	150199937	+	-1.23446	Intergenic	Intergenic	29197	NR_040649	73348	Mm.396218	NR_040649	ENSMUSG00000078492	1700045H11Rik	-	RIKEN cDNA 1700045H11 gene	ncRNA
38.2682	chr9	89808104	89808255	+	-1.2336	intron (NM_001039655, intron 2 of 2)	intron (NM_001039655, intron 2 of 2)	3566	NM_001039655	19417	Mm.44561	NM_011245	ENSMUSG00000032356	Rasgrf1	AI844718|CDC25|CDC25Mm|Gnrp|Grf1|Grfbeta|P190-A|Ras-GRF1|p190|p190RhoGEF	RAS protein-specific guanine nucleotide-releasing factor 1	protein-coding
36.3757	chr11	88509901	88510052	+	-1.22508	intron (NM_054043, intron 5 of 13)	intron (NM_054043, intron 5 of 13)	29411	NR_131025	68397	Mm.426889	NR_131025		0610039H22Rik	-	RIKEN cDNA 0610039H22 gene	ncRNA
37.1391	chr5	114491621	114491772	+	-1.22395	intron (NM_026805, intron 10 of 15)	intron (NM_026805, intron 10 of 15)	36879	NM_001286396	13142	Mm.20115	NM_010018	ENSMUSG00000042096	Dao	AI987963|DAAO|DAMOX|Dao-1|Dao1	D-amino acid oxidase	protein-coding
34.1184	chr15	79152380	79152531	+	-1.22268	intron (NM_016915, intron 1 of 15)	RLTR11A|LTR|ERVK	6346	NM_001199025	53357	Mm.155620	NM_016915	ENSMUSG00000042632	Pla2g6	BB112799|PNPLA9|iPLA(2)beta|iPLA2|iPLA2beta	phospholipase A2, group VI	protein-coding
31.2121	chr9	40503330	40503481	+	-1.22076	intron (NM_133733, intron 1 of 6)	intron (NM_133733, intron 1 of 6)	9358	NM_133733	71566	Mm.280560	NM_133733	ENSMUSG00000032024	Clmp	9030425E11Rik|ACAM|ASP5|AW557819	CXADR-like membrane protein	protein-coding
34.614	chr1	60666366	60666517	+	-1.21564	Intergenic	Intergenic	-42832	NM_001045513	77300	Mm.440325	NM_001045513	ENSMUSG00000026014	Raph1	9430025M21Rik|C730009O10Rik|Lpd	Ras association (RalGDS/AF-6) and pleckstrin homology domains 1	protein-coding
31.5424	chr4	117691917	117692068	+	-1.2145	intron (NM_009176, intron 4 of 11)	intron (NM_009176, intron 4 of 11)	-89624	NM_001284191	11876	Mm.56897	NM_009711	ENSMUSG00000028539	Artn	neublastin	artemin	protein-coding
54.8381	chr11	118987845	118987996	+	-1.21307	Intergenic	Intergenic	27531	NR_105899	102465563		NR_105899	ENSMUSG00000098704	Mir6934	Gm27523|mmu-mir-6934	microRNA 6934	ncRNA
31.4343	chr12	86516988	86517139	+	-1.2064	promoter-TSS (NM_001271705)	promoter-TSS (NM_001271705)	-131	NM_001271705	18654	Mm.4809	NM_008827	ENSMUSG00000004791	Pgf	AI854365|PIGF|Plgf	placental growth factor	protein-coding
34.3575	chr13	20546387	20546538	+	-1.20545	intron (NM_080288, intron 16 of 21)	intron (NM_080288, intron 16 of 21)	-18397	NM_198093	140580	Mm.342392	NM_080288	ENSMUSG00000041112	Elmo1	6330578D22Rik|C230095H21Rik|CED-12	engulfment and cell motility 1	protein-coding
30.6468	chr17	31272020	31272171	+	-1.20241	Intergenic	Intergenic	-5539	NM_011575	21786	Mm.4641	NM_011575	ENSMUSG00000024029	Tff3	ITF|mITF	trefoil factor 3, intestinal	protein-coding
32.153	chr13	100524380	100524531	+	-1.1996	Intergenic	Intergenic	146183	NM_001081493	27220	Mm.75498	NM_013732	ENSMUSG00000021647	Cartpt	Cart	CART prepropeptide	protein-coding
33.3623	chr3	68362761	68362912	+	-1.19938	intron (NM_001282044, intron 2 of 7)	intron (NM_001282044, intron 2 of 7)	-13454	NM_013928	30953	Mm.331064	NM_013928	ENSMUSG00000027777	Schip1	Nf2ip|Schip-1	schwannomin interacting protein 1	protein-coding
36.6922	chr11	117652057	117652208	+	-1.19459	intron (NM_001195088, intron 11 of 15)	intron (NM_001195088, intron 11 of 15)	-6842	NM_029964	77727	Mm.159981	NM_029964	ENSMUSG00000025573	6030468B19Rik	-	RIKEN cDNA 6030468B19 gene	protein-coding
35.116	chr11	114549056	114549207	+	-1.19111	intron (NM_053273, intron 2 of 13)	L3|LINE|CR1	12349	NM_053273	117160	Mm.271934	NM_053273	ENSMUSG00000034714	Ttyh2	1110001A03Rik	tweety family member 2	protein-coding
65.4448	chr11	113082817	113082968	+	-1.19094	Intergenic	Intergenic	-11909	NR_040276	319871	Mm.383743	NR_040276	ENSMUSG00000085421	4732490B19Rik	-	RIKEN cDNA 4732490B19 gene	ncRNA
34.4636	chr9	102832255	102832406	+	-1.18608	Intergenic	Tigger9a|DNA|Tigger	-78489	NM_033314	24059	Mm.207106	NM_033314	ENSMUSG00000032548	Slco2a1	2310021C19Rik|Pgt|Slc21a2|mPgt	solute carrier organic anion transporter family, member 2a1	protein-coding
32.7116	chr1	133323919	133324070	+	-1.1851	intron (NM_001081011, intron 3 of 22)	intron (NM_001081011, intron 3 of 22)	99944	NM_001081011	14270	Mm.276259	NM_019520	ENSMUSG00000026425	Srgap2	9930124L22Rik|AI448945|FBP2|Fnbp2|srGAP3	SLIT-ROBO Rho GTPase activating protein 2	protein-coding
33.0396	chr5	113551806	113551957	+	-1.18387	intron (NM_172884, intron 1 of 7)	intron (NM_172884, intron 1 of 7)	15724	NM_001347397	243219	Mm.160131	NM_172884	ENSMUSG00000051339	2900026A02Rik	8430408O14Rik|A530094D01|AW539426|Gm449|Kiaa1671|mKIAA1671	RIKEN cDNA 2900026A02 gene	protein-coding
33.2163	chr9	110612345	110612496	+	-1.18301	exon (NM_028312, exon 4 of 7)	exon (NM_028312, exon 4 of 7)	32694	NM_001083936	19228	Mm.3542	NM_011199	ENSMUSG00000032492	Pth1r	PPR|Pthr|Pthr1	parathyroid hormone 1 receptor	protein-coding
32.6552	chr7	108851571	108851722	+	-1.17858	intron (NM_009191, intron 3 of 15)	intron (NM_009191, intron 3 of 15)	39364	NM_009191	20480	Mm.3990	NM_009191	ENSMUSG00000001829	Clpb	AL118244|Skd3	ClpB caseinolytic peptidase B	protein-coding
45.5412	chr8	129120093	129120244	+	-1.1767	Intergenic	Intergenic	-2832	NM_001164598	270110	Mm.334918	NM_001164598	ENSMUSG00000051495	Irf2bp2	E130305N23Rik|IRF-2BP2	interferon regulatory factor 2 binding protein 2	protein-coding
32.9074	chr11	87523528	87523679	+	-1.17435	intron (NM_172448, intron 2 of 9)	intron (NM_172448, intron 2 of 9)	10577	NR_045139	68690	Mm.342009	NR_045139		1110028F11Rik	-	RIKEN cDNA 1110028F11 gene	ncRNA
31.897	chrX	7342934	7343085	+	-1.16937	intron (NM_001271489, intron 2 of 9)	intron (NM_001271489, intron 2 of 9)	1842	NM_001271491	209446	Mm.249142	NM_172472	ENSMUSG00000000134	Tfe3	F830016E06Rik|Tcfe3|Tfe-3|bHLHe33	transcription factor E3	protein-coding
40.8593	chr7	137217603	137217754	+	-1.16921	Intergenic	Intergenic	111999	NR_046077	100043150	Mm.334264	NR_046077	ENSMUSG00000108504	Gm4265	-	predicted gene 4265	ncRNA
63.8122	chr2	91077277	91077428	+	-1.16661	promoter-TSS (NR_015464)	promoter-TSS (NR_015464)	49	NR_015464	606735	Mm.246808	NR_015464	ENSMUSG00000097868	A330069E16Rik	-	RIKEN cDNA A330069E16 gene	ncRNA
37.7031	chr3	121556944	121557095	+	-1.16265	Intergenic	Intergenic	-38886	NM_008991	19299	Mm.399042	NM_008991	ENSMUSG00000028127	Abcd3	AI313901|AU018866|AW146054|PMP68|PMP70|Pxmp1	ATP-binding cassette, sub-family D (ALD), member 3	protein-coding
32.2114	chr2	166150604	166150755	+	-1.16156	Intergenic	Intergenic	51271	NR_033467	670775	Mm.384326	NR_033467	ENSMUSG00000084840	Gm11468	OTTMUSG00000001131	predicted gene 11468	ncRNA
51.9154	chr7	149756624	149756775	+	-1.16074	Intergenic	Intergenic	6353	NR_030416	735280		NR_030416	ENSMUSG00000076275	Mir675	Mirn675|mir-675|mmu-mir-675	microRNA 675	ncRNA
39.2868	chr17	31460437	31460588	+	-1.16013	intron (NM_001242427, intron 8 of 19)	intron (NM_001242427, intron 8 of 19)	27343	NM_001242427	224674	Mm.311395	NM_153062	ENSMUSG00000024036	Slc37a1	G3PP	solute carrier family 37 (glycerol-3-phosphate transporter), member 1	protein-coding
39.2954	chr10	61595713	61595864	+	-1.13676	promoter-TSS (NM_009719)	promoter-TSS (NM_009719)	-50	NM_009719	11925	Mm.57236	NM_009719	ENSMUSG00000044312	Neurog3	Atoh5|Math4B|bHLHa7|ngn3	neurogenin 3	protein-coding
39.2814	chr10	39275188	39275339	+	-1.13676	intron (NM_008054, intron 13 of 13)	RMER17B|LTR|ERVK	-57477	NM_134000	103213	Mm.436686	NM_134000	ENSMUSG00000019842	Traf3ip2	AI429613|Act1|CIKS	TRAF3 interacting protein 2	protein-coding
36.9714	chr9	14038269	14038420	+	-1.13669	Intergenic	Intergenic	-42401	NM_030261	75747	Mm.325126	NM_030261	ENSMUSG00000032009	Sesn3	5630400E15Rik|BC003348|SEST3	sestrin 3	protein-coding
77.173	chr17	29218002	29218153	+	-1.13237	Intergenic	Intergenic	-2006	NR_036469	100504267	Mm.438550	NR_036469	ENSMUSG00000085912	Trp53cor1	Gm16197|OTTMUSG00000031656|linc-p21|lincRNA-p21	tumor protein p53 pathway corepressor 1	ncRNA
58.3046	chr5	36478633	36478784	+	-1.12352	intron (NM_030889, intron 3 of 26)	intron (NM_030889, intron 3 of 26)	-67962	NM_175249	76943	Mm.44242	NM_175249	ENSMUSG00000043430	Psapl1	2310020A21Rik	prosaposin-like 1	protein-coding
47.5405	chr19	55544221	55544372	+	-1.12309	intron (NM_016862, intron 5 of 7)	intron (NM_016862, intron 5 of 7)	153749	NM_016862	53611	Mm.258637	NM_016862	ENSMUSG00000024983	Vti1a	1110014F16Rik|1110018K19Rik|4921537J05Rik|MVti1|MVti1a|Vti1|Vti1-rp2	vesicle transport through interaction with t-SNAREs 1A	protein-coding
35.6777	chr2	147850108	147850259	+	-1.11992	Intergenic	Intergenic	21017	NM_001291067	15376	Mm.938	NM_010446	ENSMUSG00000037025	Foxa2	HNF3-beta|HNF3beta|Hnf-3b|Hnf3b|Tcf-3b|Tcf3b	forkhead box A2	protein-coding
48.6622	chr9	53192597	53192748	+	-1.11703	intron (NM_212445, intron 1 of 7)	CpG	544	NM_212445	68304	Mm.427519	NM_212445	ENSMUSG00000034487	Kdelc2	2010004J24Rik|4833410J10Rik|AW549401	KDEL (Lys-Asp-Glu-Leu) containing 2	protein-coding
34.0707	chr1	138877164	138877315	+	-1.11013	Intergenic	Intergenic	-20214	NM_030676	26424	Mm.16794	NM_030676	ENSMUSG00000026398	Nr5a2	AU020803|D1Ertd308e|Ftf|LRH-1|UF2-H3B	nuclear receptor subfamily 5, group A, member 2	protein-coding
53.456	chr8	28084558	28084709	+	-1.10882	Intergenic	Intergenic	-3175	NM_001101502	353310	Mm.212469	NM_001101502	ENSMUSG00000085795	Zfp703	1110032O19Rik|AI430822|AL022941|Csmn1|End2|Zeppo1|Znf703|Zpo1	zinc finger protein 703	protein-coding
38.6001	chr2	20441171	20441322	+	-1.1087	5' UTR (NM_029895, exon 2 of 19)	5' UTR (NM_029895, exon 2 of 19)	106	NM_001177631	208618	Mm.237935	NM_029895	ENSMUSG00000036617	Etl4	6620402G01Rik|9430077C05Rik|BC026657|E330027G05Rik|Etl-4|Skt	enhancer trap locus 4	protein-coding
63.6129	chr19	43965136	43965287	+	-1.10865	intron (NM_028029, intron 4 of 15)	intron (NM_028029, intron 4 of 15)	-10953	NM_001306088	71972	Mm.159024	NM_028029	ENSMUSG00000025195	Dnmbp	2410003L07Rik|2410003M15Rik|TUBA	dynamin binding protein	protein-coding
63.5424	chr11	117193625	117193776	+	-1.10351	promoter-TSS (NM_001113488)	promoter-TSS (NM_001113488)	73	NM_001113488	53860	Mm.38450	NM_017380	ENSMUSG00000059248	2018-09-09	MSF1|Msf|PNUTL4|Sint1	septin 9	protein-coding
44.9726	chr11	84407947	84408098	+	-1.09769	Intergenic	Intergenic	68860	NR_038057	78365	Mm.260345	NR_038057	ENSMUSG00000087211	Lhx1os	1500016L03Rik|Lhx1as	LIM homeobox 1, opposite strand	ncRNA
57.2286	chr19	53478777	53478928	+	-1.09605	Intergenic	Intergenic	-13789	NM_172429	76479	Mm.313687	NM_172429	ENSMUSG00000025024	Smndc1	2410004J23Rik|4933440I19Rik	survival motor neuron domain containing 1	protein-coding
39.3985	chr3	99461693	99461844	+	-1.09548	Intergenic	Intergenic	-227572	NM_028892	74362	Mm.55847	NM_028892	ENSMUSG00000027867	Spag17	4931427F14Rik|PF6|Spag17-ps	sperm associated antigen 17	protein-coding
57.4843	chr14	58772957	58773108	+	-1.09339	Intergenic	Intergenic	81509	NM_013518	14180	Mm.8846	NM_013518	ENSMUSG00000021974	Fgf9	Eks	fibroblast growth factor 9	protein-coding
40.0565	chr13	58858918	58859069	+	-1.09125	intron (NR_045469, intron 1 of 2)	intron (NR_045469, intron 1 of 2)	4679	NR_045469	67585	Mm.84751	NR_045469		4930455J16Rik	-	RIKEN cDNA 4930455J16 gene	ncRNA
53.7589	chr18	78963836	78963987	+	-1.09103	intron (NM_053099, intron 5 of 5)	intron (NM_053099, intron 5 of 5)	-170222	NM_207651	27411	Mm.44158	NM_030683	ENSMUSG00000024552	Slc14a2	UT-A1|UT-A3	solute carrier family 14 (urea transporter), member 2	protein-coding
35.6013	chr1	135902920	135903071	+	-1.08461	Intergenic	Intergenic	-31097	NM_021355	14264	Mm.287146	NM_021355	ENSMUSG00000041559	Fmod	AI131919|AU041740|SLRR2E	fibromodulin	protein-coding
67.1334	chr12	82134815	82134966	+	-1.08439	intron (NM_022316, intron 1 of 12)	intron (NM_022316, intron 1 of 12)	7095	NM_022316	64075	Mm.273295	NM_022316	ENSMUSG00000021136	Smoc1	2600002F22Rik|AI848508|SRG	SPARC related modular calcium binding 1	protein-coding
66.5466	chr17	47621479	47621630	+	-1.08351	Intergenic	Intergenic	17682	NM_022015	63856	Mm.275901	NM_022015	ENSMUSG00000023980	Taf8	AW260255|Tbn	TATA-box binding protein associated factor 8	protein-coding
65.6307	chr13	108621545	108621696	+	-1.07777	intron (NM_145456, intron 2 of 14)	intron (NM_145456, intron 2 of 14)	58638	NM_145456	67263	Mm.490418	NM_145456	ENSMUSG00000032846	Zswim6	2900036G02Rik|mKIAA1577	zinc finger SWIM-type containing 6	protein-coding
39.7728	chr4	136423900	136424051	+	-1.06767	Intergenic	Intergenic	18117	NM_009777	12260	Mm.2570	NM_009777	ENSMUSG00000036905	C1qb	-	complement component 1, q subcomponent, beta polypeptide	protein-coding
55.9016	chr12	28027574	28027725	+	-1.06739	promoter-TSS (NM_009234)	promoter-TSS (NM_009234)	-66	NM_009234	20666	Mm.41702	NM_009234	ENSMUSG00000063632	Sox11	1110038H03Rik|6230403H02Rik|AI836553|end1	SRY (sex determining region Y)-box 11	protein-coding
39.7813	chr17	47278013	47278164	+	-1.06646	5' UTR (NM_001097623, exon 2 of 20)	5' UTR (NM_001097623, exon 2 of 20)	197	NM_001097623	224829	Mm.260989	NM_172622		Trerf1	9430096I18Rik|AI429294|B830015H24|RAPA|Trep-132|Trep132	transcriptional regulating factor 1	protein-coding
90.4528	chr4	153966841	153966992	+	-1.0643	intron (NM_001291029, intron 1 of 15)	intron (NM_001291029, intron 1 of 15)	43560	NR_045643	320939	Mm.436738	NR_045643		5930403L14Rik	-	RIKEN cDNA 5930403L14 gene	ncRNA
41.7845	chr10	121310267	121310418	+	-1.06131	intron (NM_001081037, intron 4 of 21)	intron (NM_001081037, intron 4 of 21)	133349	NM_173022	270802	Mm.209172	NM_173022	ENSMUSG00000053684	BC048403	E030027L10	cDNA sequence BC048403	protein-coding
41.2737	chr8	122931812	122931963	+	-1.05184	Intergenic	Intergenic	-80879	NM_198671	382034	Mm.334856	NM_198671	ENSMUSG00000031822	Gse1	2210013I18Rik|mKIAA0182	genetic suppressor element 1, coiled-coil protein	protein-coding
42.5669	chr2	172726873	172727024	+	-1.04893	intron (NM_007557, intron 2 of 6)	intron (NM_007557, intron 2 of 6)	38874	NM_007557	12162	Mm.595	NM_007557	ENSMUSG00000008999	Bmp7	OP1	bone morphogenetic protein 7	protein-coding
46.4192	chr8	112790757	112790908	+	-1.04873	promoter-TSS (NM_172916)	promoter-TSS (NM_172916)	-45	NM_172916	244653	Mm.444803	NM_172916	ENSMUSG00000059854	Hydin	1700034M11Rik|4930545D19Rik|4932703P14|A830061H17|AC069308.21gm4|hy-3|hy3|hyrh	HYDIN, axonemal central pair apparatus protein	protein-coding
38.6853	chr2	147787497	147787648	+	-1.04852	Intergenic	Intergenic	83628	NM_001291067	15376	Mm.938	NM_010446	ENSMUSG00000037025	Foxa2	HNF3-beta|HNF3beta|Hnf-3b|Hnf3b|Tcf-3b|Tcf3b	forkhead box A2	protein-coding
75.9012	chr7	30290769	30290920	+	-1.04791	promoter-TSS (NM_001081028)	promoter-TSS (NM_001081028)	-365	NM_001081028	74206	Mm.447042	NM_001081028	ENSMUSG00000030583	Sipa1l3	2610511M17Rik	signal-induced proliferation-associated 1 like 3	protein-coding
66.862	chr14	26137612	26137763	+	-1.04546	Intergenic	Intergenic	-140984	NM_001310666	328365	Mm.227484	NM_183208	ENSMUSG00000007817	Zmiz1	BC065120|E330020C23|ENSMUSG00000072684|Gm10397|I920194n01|Rai17|Zimp10	zinc finger, MIZ-type containing 1	protein-coding
47.9907	chr1	127378615	127378766	+	-1.04281	Intergenic	RLTR18|LTR|ERVK	-46386	NM_001205385	74117	Mm.183102	NM_023735	ENSMUSG00000026341	Actr3	1200003A09Rik|Arp3	ARP3 actin-related protein 3	protein-coding
53.3134	chr1	91782445	91782596	+	-1.04149	intron (NM_001037136, intron 15 of 16)	intron (NM_001037136, intron 15 of 16)	45231	NM_010262	14472	Mm.204730	NM_010262	ENSMUSG00000034486	Gbx2	D130058E05Rik|Gbx-2|MMoxA|Stra7	gastrulation brain homeobox 2	protein-coding
46.4812	chr7	119985574	119985725	+	-1.0405	intron (NM_001166585, intron 3 of 10)	intron (NM_001166585, intron 3 of 10)	82751	NM_001166585	21676	Mm.24685	NM_009346	ENSMUSG00000055320	Tead1	2610024B07Rik|B230114H05Rik|Gtrgeo5|TEAD-1|TEF-1|Tcf13|mTEF-1	TEA domain family member 1	protein-coding
54.2778	chr2	147818833	147818984	+	-1.04013	Intergenic	Intergenic	52292	NM_001291067	15376	Mm.938	NM_010446	ENSMUSG00000037025	Foxa2	HNF3-beta|HNF3beta|Hnf-3b|Hnf3b|Tcf-3b|Tcf3b	forkhead box A2	protein-coding
47.3234	chr10	43161243	43161394	+	-1.03939	intron (NM_001168289, intron 7 of 7)	intron (NM_001168289, intron 7 of 7)	-37628	NM_199028	331623	Mm.490388	NM_199028	ENSMUSG00000038214	Bend3	mKIAA1553	BEN domain containing 3	protein-coding
45.2782	chr9	42481448	42481599	+	-1.03843	intron (NM_175481, intron 5 of 20)	intron (NM_175481, intron 5 of 20)	-201214	NM_173038	272589	Mm.34483	NM_173038	ENSMUSG00000037287	Tbcel	D330014K23|E130107N23Rik|Lrrc35	tubulin folding cofactor E-like	protein-coding
42.3139	chr3	96467541	96467692	+	-1.03703	3' UTR (NM_001302471, exon 30 of 30)	3' UTR (NM_001302471, exon 30 of 30)	-6438	NM_001081139	213121	Mm.39732	NM_001081139	ENSMUSG00000038354	Ankrd35	4732436F15Rik	ankyrin repeat domain 35	protein-coding
76.1212	chr15	101847399	101847550	+	-1.03383	Intergenic	Intergenic	-11173	NM_010664	16668	Mm.22479	NM_010664	ENSMUSG00000023043	Krt18	CK18|K18|Krt1-18	keratin 18	protein-coding
40.6044	chr4	68606792	68606943	+	-1.03002	intron (NM_019967, intron 1 of 7)	MIR|SINE|MIR	8564	NM_019967	56710	Mm.248788	NM_019967	ENSMUSG00000028351	Brinp1	BRINP|Dbc1|Dbccr1|Fam5a	bone morphogenic protein/retinoic acid inducible neural specific 1	protein-coding
92.061	chr11	19495295	19495446	+	-1.02999	Intergenic	Intergenic	-329075	NM_033523	114716	Mm.266627	NM_033523	ENSMUSG00000045671	Spred2	C79158	sprouty-related, EVH1 domain containing 2	protein-coding
48.6959	chr16	30045717	30045868	+	-1.01964	Intergenic	Intergenic	-6227	NR_045878	71528	Mm.297640	NR_045878		9030404E10Rik	-	RIKEN cDNA 9030404E10 gene	ncRNA
84.3121	chr18	56591628	56591779	+	-1.00506	promoter-TSS (NM_026240)	promoter-TSS (NM_026240)	-83	NM_026240	107022	Mm.24356	NM_026240	ENSMUSG00000001700	Gramd3	9030613F08Rik|9130427A09Rik|AW061306|NS3TP2	GRAM domain containing 3	protein-coding
44.3977	chr16	17722905	17723056	+	-1.00137	promoter-TSS (NM_001285886)	promoter-TSS (NM_001285886)	13	NM_001285886	94112	Mm.208970	NM_033609	ENSMUSG00000012114	Med15	A230074L19Rik|AW536074|Pcqap|mPcqap	mediator complex subunit 15	protein-coding
53.5901	chr9	102592356	102592507	+	-0.995848	Intergenic	CpG	-27703	NM_019764	56332	Mm.21145	NM_019764	ENSMUSG00000032531	Amotl2	AW549739|C79691|Lccp|MASCOT|mKIAA0989	angiomotin-like 2	protein-coding
63.0919	chr18	75526243	75526394	+	-0.992112	promoter-TSS (NM_001042660)	promoter-TSS (NM_001042660)	-701	NM_001042660	17131	Mm.34407	NM_008543	ENSMUSG00000025880	Smad7	Madh7	SMAD family member 7	protein-coding
41.2964	chr2	166481396	166481547	+	-0.990917	intron (NM_177782, intron 1 of 39)	L2a|LINE|L2	57861	NM_177782	277360	Mm.34420	NM_177782	ENSMUSG00000039621	Prex1	G630042G04|P-REX1|Setd6	phosphatidylinositol-3,4,5-trisphosphate-dependent Rac exchange factor 1	protein-coding
54.1076	chr5	115008260	115008411	+	-0.990536	Intergenic	Intergenic	-9925	NM_001004180	433940	Mm.194212	NM_001004180	ENSMUSG00000041930	Fam222a	-	family with sequence similarity 222, member A	protein-coding
69.0786	chr5	125444530	125444681	+	-0.987083	Intergenic	Intergenic	-39240	NM_028443	73121	Mm.296138	NM_028443	ENSMUSG00000037962	Rflna	3110032G18Rik|Fam101a|cfm|cfm2	refilin A	protein-coding
45.6705	chr6	51222442	51222593	+	-0.98646	Intergenic	Intergenic	-2608	NR_029719	387166		NR_029719	ENSMUSG00000065505	Mir148a	Mirn148|Mirn148a|mir-148a	microRNA 148a	ncRNA
47.6556	chr8	129631944	129632095	+	-0.982524	intron (NM_033620, intron 1 of 24)	intron (NM_033620, intron 1 of 24)	44063	NM_001309391	93742	Mm.299254	NM_033620	ENSMUSG00000025812	Pard3	AA960621|AI256638|Asip|D8Ertd580e|Par-3|Par3|Pard-3|Pard3a|Phip	par-3 family cell polarity regulator	protein-coding
57.1387	chr11	96002205	96002356	+	-0.980108	intron (NM_172799, intron 7 of 14)	intron (NM_172799, intron 7 of 14)	7180	NM_172799	237930	Mm.249912	NM_172799	ENSMUSG00000038756	Ttll6	4932418K24Rik|D11Moh43e|D11Moh44e|t8130b59	tubulin tyrosine ligase-like family, member 6	protein-coding
55.3442	chr15	101051340	101051491	+	-0.977272	promoter-TSS (NR_045996)	promoter-TSS (NR_045996)	-263	NR_045996	105968	Mm.120798	NR_045996		AU021063	-	expressed sequence AU021063	ncRNA
66.4412	chr16	34335112	34335263	+	-0.971343	intron (NM_001164268, intron 5 of 33)	intron (NM_001164268, intron 5 of 33)	178926	NM_001164268	545156	Mm.82274	NM_177357	ENSMUSG00000061751	Kalrn	2210407G14Rik|AV235988|DUET|E530005C20Rik|Gm539|Hapip|TRAD	kalirin, RhoGEF kinase	protein-coding
49.3518	chr17	34137234	34137385	+	-0.970465	promoter-TSS (NM_001001892)	promoter-TSS (NM_001001892)	-17	NM_001347346	14972	Mm.422886	NM_001001892	ENSMUSG00000061232	H2-K1	H-2K|H-2K(d)|H2-K|K-f	histocompatibility 2, K1, K region	protein-coding
52.6538	chr10	111109946	111110097	+	-0.96948	Intergenic	Intergenic	-78692	NR_045344	71321	Mm.410785	NR_045344	ENSMUSG00000097082	4933440J02Rik	-	RIKEN cDNA 4933440J02 gene	ncRNA
46.7609	chr2	153351714	153351865	+	-0.966434	intron (NM_001134300, intron 1 of 10)	intron (NM_001134300, intron 1 of 10)	3918	NM_001134300	329540	Mm.50600	NM_001001986	ENSMUSG00000061411	Nol4l	4931410H15|8430427H17Rik|AI429157|Gm1636	nucleolar protein 4-like	protein-coding
51.7053	chr5	141087427	141087578	+	-0.964572	intron (NM_008494, intron 1 of 7)	intron (NM_008494, intron 1 of 7)	4207	NM_008494	16848	Mm.12834	NM_008494	ENSMUSG00000029570	Lfng	AW061165	LFNG O-fucosylpeptide 3-beta-N-acetylglucosaminyltransferase	protein-coding
48.4713	chr2	102391488	102391639	+	-0.957525	intron (NM_173749, intron 1 of 10)	intron (NM_173749, intron 1 of 10)	1385	NM_173749	210622	Mm.28649	NM_173749	ENSMUSG00000027188	Pamr1	5930437L24|E430002G05Rik|Ramp	peptidase domain containing associated with muscle regeneration 1	protein-coding
44.9171	chr10	84430489	84430640	+	-0.954885	intron (NM_183172, intron 4 of 9)	intron (NM_183172, intron 4 of 9)	50206	NM_001013441	237422	Mm.18936	NM_183172	ENSMUSG00000035620	Ric8b	BC051080|Ric-8|Ric-8b	RIC8 guanine nucleotide exchange factor B	protein-coding
55.4145	chr19	46649776	46649927	+	-0.944816	intron (NM_053196, intron 1 of 11)	intron (NM_053196, intron 1 of 11)	1996	NM_053196	94279	Mm.296837	NM_053196	ENSMUSG00000025036	Sfxn2	C79732|F630107H02Rik	sideroflexin 2	protein-coding
50.582	chr6	86145084	86145235	+	-0.941645	promoter-TSS (NM_031199)	promoter-TSS (NM_031199)	-62	NM_031199	21802	Mm.137222	NM_031199	ENSMUSG00000029999	Tgfa	wa-1|wa1	transforming growth factor alpha	protein-coding
74.2281	chr11	109054096	109054247	+	-0.937568	Intergenic	MIRc|SINE|MIR	-48488	NR_037978	268498	Mm.227970	NM_001085512	ENSMUSG00000078605	E030025P04Rik	Gm664	RIKEN cDNA E030025P04 gene	ncRNA
77.6244	chr9	48608819	48608970	+	-0.92784	intron (NM_001033324, intron 2 of 6)	intron (NM_001033324, intron 2 of 6)	35156	NM_001033324	235320	Mm.457803	NM_001033324	ENSMUSG00000066687	Zbtb16	AI467657|PLZF|Zfp145|lu	zinc finger and BTB domain containing 16	protein-coding
60.4995	chr2	27160285	27160436	+	-0.918255	intron (NR_133905, intron 3 of 29)	intron (NR_133905, intron 3 of 29)	-57537	NM_138665	192166	Mm.278467	NM_138665	ENSMUSG00000009614	Sardh	-	sarcosine dehydrogenase	protein-coding
61.4239	chr18	83025054	83025205	+	-0.912698	promoter-TSS (NR_125720)	promoter-TSS (NR_125720)	-160	NR_125720	73985	Mm.399211	NR_125720	ENSMUSG00000097738	4930445N18Rik	3010027C24Rik	RIKEN cDNA 4930445N18 gene	ncRNA
79.5089	chr7	152392212	152392363	+	-0.90405	non-coding (NR_033626, exon 3 of 3)	non-coding (NR_033626, exon 3 of 3)	1737	NR_033626	100040049	Mm.102235	NR_033626	ENSMUSG00000109305	1810010D01Rik	Gm2572	RIKEN cDNA 1810010D01 gene	ncRNA
77.0989	chr16	92400384	92400535	+	-0.891467	promoter-TSS (NM_019466)	promoter-TSS (NM_019466)	-136	NM_019466	54720	Mm.265744	NM_019466	ENSMUSG00000022951	Rcan1	Adapt78|CALP1L|CSP1|DSC1|Dscr1|MCIP1|RCN1	regulator of calcineurin 1	protein-coding
78.6999	chr5	125621678	125621829	+	-0.881074	intron (NM_011424, intron 1 of 46)	intron (NM_011424, intron 1 of 46)	37831	NM_001253904	20602	Mm.278646	NM_011424	ENSMUSG00000029478	Ncor2	N-CoR|SMRT|SMRTe	nuclear receptor co-repressor 2	protein-coding
85.3004	chr11	86400901	86401052	+	-0.879344	intron (NM_029478, intron 10 of 11)	intron (NM_029478, intron 10 of 11)	-3316	NR_029738	387140		NR_029738	ENSMUSG00000065455	Mir21a	Mir21|Mirn21|mmu-mir-21|mmu-mir-21a	microRNA 21a	ncRNA
73.5668	chr6	38871309	38871460	+	-0.871467	intron (NM_011539, intron 1 of 12)	intron (NM_011539, intron 1 of 12)	2399	NM_011539	21391	Mm.4054	NM_011539	ENSMUSG00000029925	Tbxas1	CYP5|CYP5A1|THAS|TS|TXAS|TXS	thromboxane A synthase 1, platelet	protein-coding
74.7434	chr9	45313098	45313249	+	-0.863619	intron (NM_001081270, intron 3 of 32)	intron (NM_001081270, intron 3 of 32)	-73858	NR_040732	74602	Mm.394117	NR_040732	ENSMUSG00000097074	4833428L15Rik	-	RIKEN cDNA 4833428L15 gene	ncRNA
88.5227	chr5	139625877	139626028	+	-0.853052	promoter-TSS (NM_001081265)	promoter-TSS (NM_001081265)	-225	NM_001081265	433956	Mm.5547	NM_001081265	ENSMUSG00000025857	Dnaaf5	BC053401|C76907|Heatr2	dynein, axonemal assembly factor 5	protein-coding
65.8092	chr17	12312009	12312160	+	-0.851336	promoter-TSS (NM_026644)	promoter-TSS (NM_026644)	-66	NM_026644	68262	Mm.258300	NM_026644	ENSMUSG00000023827	Agpat4	1500003P24Rik	1-acylglycerol-3-phosphate O-acyltransferase 4 (lysophosphatidic acid acyltransferase, delta)	protein-coding
60.2324	chr10	77927659	77927810	+	-0.844533	promoter-TSS (NM_172134)	promoter-TSS (NM_172134)	-41	NM_172134	216134	Mm.206159	NM_172134	ENSMUSG00000032788	Pdxk	2310036D04Rik|AA119688|C77999	pyridoxal (pyridoxine, vitamin B6) kinase	protein-coding
95.431	chr8	126305295	126305446	+	-0.843191	Intergenic	Intergenic	-24526	NM_009003	19341	Mm.9221	NM_009003	ENSMUSG00000019478	Rab4a	AI848268|Rab4	RAB4A, member RAS oncogene family	protein-coding
81.7139	chr4	62818079	62818230	+	-0.837364	Intergenic	Intergenic	-2948	NM_007443	11699	Mm.2197	NM_007443	ENSMUSG00000028356	Ambp	AI194774|ASPI|HI-30|Intin4|Itil|UTI	alpha 1 microglobulin/bikunin	protein-coding
70.4648	chr1	55502263	55502414	+	-0.793636	intron (NM_001114663, intron 1 of 5)	intron (NM_001114663, intron 1 of 5)	39548	NM_001114663	227120	Mm.194183	NM_001114663	ENSMUSG00000038349	Plcl1	C230017K02Rik|PLC-L|PLC-L1|PLCE|PLCL|PLDL1|PRIP|PRIP-1	phospholipase C-like 1	protein-coding
77.4452	chr9	96919280	96919431	+	-0.784798	promoter-TSS (NM_145134)	promoter-TSS (NM_145134)	-581	NM_145134	211949	Mm.491271	NM_145134	ENSMUSG00000046997	Spsb4	D030068E18Rik|SSB-4|Ssb4	splA/ryanodine receptor domain and SOCS box containing 4	protein-coding
98.1004	chr15	101848460	101848611	+	-0.769082	Intergenic	Intergenic	-10112	NM_010664	16668	Mm.22479	NM_010664	ENSMUSG00000023043	Krt18	CK18|K18|Krt1-18	keratin 18	protein-coding
130.787	chr13	52434665	52434816	+	-0.713835	Intergenic	Intergenic	191465	NM_001024474	68203	Mm.29362	NM_001024474	ENSMUSG00000047842	Diras2	2900052J15Rik|AI414999	DIRAS family, GTP-binding RAS-like 2	protein-coding
88.2265	chr10	61621114	61621265	+	-0.709815	Intergenic	Intergenic	25351	NM_009719	11925	Mm.57236	NM_009719	ENSMUSG00000044312	Neurog3	Atoh5|Math4B|bHLHa7|ngn3	neurogenin 3	protein-coding
93.8218	chr13	41519203	41519354	+	-0.708829	intron (NM_001111324, intron 2 of 7)	intron (NM_001111324, intron 2 of 7)	63451	NM_001111324	18003	Mm.288980	NM_017464	ENSMUSG00000021365	Nedd9	Cas-L|CasL|HEF1|MEF1|Nedd-9|p105	neural precursor cell expressed, developmentally down-regulated gene 9	protein-coding
89.9397	chr6	121014476	121014627	+	-0.700688	promoter-TSS (NR_138098)	promoter-TSS (NR_138098)	69	NR_138098	100043793	Mm.448053	NR_138098		Gm4651	-	predicted gene 4651	ncRNA
96.2348	chr15	102300732	102300883	+	-0.671936	promoter-TSS (NM_011042)	promoter-TSS (NM_011042)	-256	NM_001103165	18521	Mm.236513	NM_011042	ENSMUSG00000056851	Pcbp2	AW412548|Hnrpx|alphaCP-2	poly(rC) binding protein 2	protein-coding
