# Supplementary material for: Endocrine lineage biases arise in temporally distinct endocrine progenitors during pancreatic morphogenesis
Source: Nat Commun. 2018 Aug 22;9:3356. doi: 10.1038/s41467-018-05740-1 (PMC6105717; doi:10.1038/s41467-018-05740-1)
Supplement: Supplementary file 13 — Supplementary Data 10 [file 41467_2018_5740_MOESM13_ESM.xlsx]

## Sheet: Sheet1
Supplementary Data 10. Enriched e16.5 ATAC-seq peaks.
chromosome	start	end	baseMean	log2FoldChange	lfcSE	stat	pvalue	padj
chr15	45542753	45542905	14.2473	4.99376	0.851629	5.86378	4.52456e-09	1.52823e-05
chr6	147698910	147699062	16.9068	3.96103	0.696746	5.68504	1.30783e-08	2.41299e-05
chr2	158962728	158962880	19.6382	3.77508	0.553872	6.81581	9.3737e-12	9.68509e-08
chr9	9899125	9899277	31.0904	3.63081	0.429491	8.45376	2.82081e-17	7.28629e-13
chr16	7448208	7448360	18.9188	3.45854	0.563099	6.14198	8.14999e-10	4.21036e-06
chr2	101164434	101164586	14.7841	3.19713	0.599965	5.32886	9.88295e-08	9.81852e-05
chr5	70781318	70781470	29.3612	3.10458	0.426932	7.27184	3.54622e-13	6.1067e-09
chr2	11386307	11386459	14.2339	3.09951	0.606766	5.10825	3.2515e-07	0.000239965
chr8	40864957	40865109	15.9641	3.02146	0.59846	5.04872	4.44778e-07	0.000306369
chr1	145794193	145794345	14.9561	2.93386	0.602582	4.86882	1.12268e-06	0.000568617
chr4	27573115	27573267	14.3775	2.90542	0.576358	5.04099	4.63133e-07	0.000310726
chr2	162463361	162463513	22.3019	2.85368	0.467644	6.10225	1.04586e-09	4.50251e-06
chr1	149190810	149190962	14.2033	2.7977	0.584977	4.78258	1.73059e-06	0.000777425
chr2	9542415	9542567	51.8533	2.78666	0.299937	9.2908	1.53128e-20	7.91074e-16
chrX	4658915	4659067	14.5099	2.74718	0.674934	4.0703	4.69528e-05	0.00634982
chr15	25160091	25160243	18.9829	2.71876	0.501042	5.42621	5.75626e-08	7.08034e-05
chr12	26470761	26470913	13.477	2.71009	0.581554	4.66008	3.1609e-06	0.0011832
chr2	54410854	54411006	13.8603	2.70254	0.622958	4.33824	1.43631e-05	0.0028539
chr4	144168015	144168167	14.9058	2.69808	0.590436	4.56964	4.88556e-06	0.00154842
chr4	142951561	142951713	18.5729	2.69488	0.508403	5.30067	1.15381e-07	0.000106807
chr4	69972620	69972772	19.5486	2.69069	0.470908	5.71384	1.10452e-08	2.35959e-05
chr6	78375669	78375821	12.6694	2.68433	0.619408	4.3337	1.46625e-05	0.00288596
chr11	8810306	8810458	12.8561	2.67909	0.597617	4.48295	7.36182e-06	0.00199358
chr14	6290576	6290728	11.5074	2.67808	0.637882	4.1984	2.68805e-05	0.00464195
chr18	45892764	45892916	14.6427	2.6617	0.573781	4.63888	3.50309e-06	0.00124809
chr16	25104786	25104938	22.1213	2.62697	0.451078	5.82375	5.75413e-09	1.57862e-05
chr12	70755116	70755268	28.3008	2.61135	0.79758	3.27409	0.00106003	0.0440289
chr4	78159371	78159523	14.4686	2.599	0.592547	4.38615	1.15375e-05	0.00255812
chr2	91711083	91711235	19.4309	2.55159	0.478199	5.33583	9.51087e-08	9.63413e-05
chr1	31108517	31108669	15.4919	2.53063	0.565686	4.47356	7.6927e-06	0.00204634
chr1	159403852	159404004	14.4391	2.5212	0.546083	4.61688	3.89562e-06	0.00134168
chr6	13563861	13564013	23.9867	2.50056	0.429899	5.8166	6.00549e-09	1.57862e-05
chr16	7374864	7375016	11.6493	2.47155	0.604285	4.09003	4.31309e-05	0.00610462
chr13	45308621	45308773	13.2728	2.46113	0.603864	4.07564	4.58888e-05	0.00627775
chr10	25203523	25203675	16.2495	2.45422	0.517385	4.74351	2.10042e-06	0.000889425
chr4	88016498	88016650	13.999	2.44211	0.55365	4.41093	1.02926e-05	0.00239517
chr19	40956834	40956986	17.3883	2.43214	0.498562	4.87832	1.06994e-06	0.000547271
chr1	41484856	41485008	22.4477	2.42728	0.452948	5.35884	8.37558e-08	8.83042e-05
chr2	7230174	7230326	13.0854	2.42165	0.572033	4.23341	2.30173e-05	0.00426199
chr8	93912568	93912720	15.8777	2.38947	0.521641	4.58069	4.63449e-06	0.00149163
chr3	24413929	24414081	26.4782	2.38822	0.407804	5.85629	4.73311e-09	1.52823e-05
chr11	64763576	64763728	13.0915	2.38242	0.637357	3.73797	0.000185513	0.0160059
chr5	118214613	118214765	28.3544	2.37073	0.407552	5.81699	5.99153e-09	1.57862e-05
chr11	53954061	53954213	17.3116	2.36543	0.573816	4.12228	3.75142e-05	0.00571687
chr8	71348938	71349090	21.7645	2.35777	0.463219	5.08996	3.58148e-07	0.000260595
chr2	129947289	129947441	20.2429	2.35128	0.46679	5.03714	4.72547e-07	0.000312737
chr9	94716143	94716295	15.3911	2.33429	0.524564	4.44996	8.58871e-06	0.00218572
chr13	58046740	58046892	19.9972	2.32825	0.465359	5.00313	5.64075e-07	0.000338845
chr12	35463570	35463722	16.5727	2.32569	0.534526	4.35094	1.35555e-05	0.00277209
chr16	76575521	76575673	16.9655	2.31972	0.486271	4.77043	1.83834e-06	0.000817683
chr13	75374005	75374157	23.3944	2.31684	0.423036	5.47669	4.33353e-08	5.74037e-05
chr3	141001364	141001516	16.8208	2.31478	0.491682	4.70789	2.50297e-06	0.00101198
chr1	70129075	70129227	30.1213	2.31469	0.371693	6.22741	4.74201e-10	2.72197e-06
chr11	53953572	53953724	13.4814	2.30847	0.657203	3.51257	0.000443792	0.0257026
chr14	111800131	111800283	24.5414	2.30762	0.424088	5.44136	5.28755e-08	6.82901e-05
chr10	13166771	13166923	34.5511	2.3051	0.366569	6.28831	3.20931e-10	2.07245e-06
chr16	53229584	53229736	13.2672	2.29698	0.555619	4.13409	3.56362e-05	0.0056128
chr9	28252240	28252392	15.0781	2.29084	0.524403	4.36847	1.2512e-05	0.00264911
chr7	75585799	75585951	12.4876	2.28816	0.625187	3.65996	0.00025225	0.0188862
chr13	117843927	117844079	12.8812	2.28241	0.621118	3.67468	0.000238148	0.018255
chr18	80877107	80877259	27.4737	2.2696	0.404854	5.60596	2.0711e-08	3.14691e-05
chr16	6281575	6281727	17.2255	2.25934	0.500886	4.51068	6.46212e-06	0.0018712
chrX	112938021	112938173	13.6505	2.25802	0.609	3.70774	0.000209116	0.0169861
chr16	66821241	66821393	13.3026	2.25158	0.597567	3.76792	0.000164616	0.0148416
chr2	61195053	61195205	15.6134	2.24971	0.520254	4.32424	1.53056e-05	0.00296144
chr9	114959547	114959699	20.3749	2.23617	0.472484	4.7328	2.21443e-06	0.000922578
chr7	91349826	91349978	13.5814	2.23359	0.567049	3.93898	8.18298e-05	0.00956427
chr2	173433849	173434001	16.6417	2.23243	0.490238	4.55376	5.26946e-06	0.00163038
chr1	58670747	58670899	33.5461	2.23031	0.434477	5.13332	2.84669e-07	0.000218726
chr10	69074772	69074924	15.6854	2.20166	0.558107	3.94488	7.98401e-05	0.00941694
chr5	80822865	80823017	13.2665	2.19764	0.562032	3.91017	9.22296e-05	0.0104488
chr15	81141614	81141766	21.8625	2.19653	0.470996	4.66359	3.10739e-06	0.00118037
chr7	136275392	136275544	15.8815	2.17964	0.516117	4.22315	2.40916e-05	0.00437075
chr8	27375413	27375565	17.078	2.16364	0.486567	4.44675	8.71782e-06	0.00219427
chr8	22136118	22136270	11.3645	2.1534	0.603526	3.56804	0.000359667	0.0225193
chrX	137107678	137107830	11.7678	2.14812	0.587346	3.65733	0.000254853	0.0190259
chr14	110942681	110942833	22.6436	2.14572	0.432009	4.96685	6.80484e-07	0.00039338
chr1	152866671	152866823	11.5178	2.14546	0.655923	3.2709	0.00107207	0.0443644
chr8	121037330	121037482	21.5693	2.12896	0.44504	4.78375	1.72055e-06	0.000777425
chr4	62158019	62158171	27.9598	2.12831	0.411069	5.17749	2.24891e-07	0.000184415
chr19	48856862	48857014	31.8461	2.12768	0.372919	5.70548	1.16018e-08	2.35959e-05
chr9	47230408	47230560	12.0013	2.12749	0.628461	3.38524	0.000711162	0.0343358
chr11	25604464	25604616	22.0418	2.12703	0.446017	4.76894	1.852e-06	0.000817683
chr14	75927364	75927516	18.8062	2.12692	0.52847	4.02468	5.70539e-05	0.00742472
chr9	67403983	67404135	17.1393	2.12345	0.519156	4.09019	4.31013e-05	0.00610462
chr6	9949598	9949750	11.9675	2.1222	0.573866	3.69808	0.000217236	0.0173645
chr11	43030611	43030763	17.979	2.12136	0.487601	4.35061	1.35758e-05	0.00277209
chr1	115194599	115194751	11.3105	2.12113	0.590975	3.5892	0.000331689	0.0215497
chr8	81180996	81181148	14.7474	2.12075	0.525107	4.03869	5.37508e-05	0.00712005
chr3	36305313	36305465	16.1922	2.11916	0.586856	3.61103	0.000304986	0.020665
chr17	55188614	55188766	20.6239	2.11097	0.523467	4.03268	5.51447e-05	0.00724894
chrX	161258998	161259150	12.1809	2.10042	0.571768	3.67355	0.000239208	0.0182806
chr17	60575477	60575629	18.55	2.09952	0.474615	4.42363	9.70574e-06	0.00232133
chr13	53903627	53903779	17.3329	2.09191	0.52817	3.96067	7.47395e-05	0.00897934
chr14	86842308	86842460	29.2057	2.08602	0.368291	5.66405	1.47841e-08	2.58696e-05
chr15	95366798	95366950	13.9709	2.08335	0.578887	3.59889	0.000319583	0.0211737
chr6	139920235	139920387	12.879	2.08216	0.582745	3.57301	0.000352899	0.0223695
chr8	94873226	94873378	20.1465	2.07569	0.463159	4.48158	7.40921e-06	0.00199358
chr13	116143401	116143553	13.1399	2.06848	0.563246	3.67243	0.000240256	0.0183066
chr15	67863508	67863660	18.4723	2.06674	0.458909	4.5036	6.68118e-06	0.00189646
chr2	117753922	117754074	15.4794	2.06672	0.522072	3.95869	7.53624e-05	0.00901226
chr1	29274257	29274409	13.482	2.05821	0.59685	3.44846	0.000563792	0.0297454
chr12	51955829	51955981	30.8742	2.05623	0.360647	5.70151	1.18753e-08	2.35959e-05
chr2	6933467	6933619	11.3159	2.04628	0.623107	3.28399	0.0010235	0.0433793
chr1	55529112	55529264	11.8946	2.04196	0.573445	3.56088	0.000369621	0.0227099
chr1	31850062	31850214	12.3462	2.03498	0.565028	3.60156	0.000316316	0.0210526
chr5	12583329	12583481	19.3627	2.03422	0.464375	4.38056	1.18372e-05	0.00256607
chr1	65720512	65720664	13.1035	2.03398	0.544484	3.73562	0.000187254	0.0160425
chr7	149094685	149094837	12.9351	2.03013	0.544221	3.73034	0.000191221	0.0161551
chr11	120121236	120121388	42.8047	2.02713	0.307673	6.58857	4.44077e-11	3.27735e-07
chr1	62201600	62201752	15.4541	2.02692	0.540474	3.75027	0.000176647	0.0155996
chr7	53813437	53813589	19.4221	2.02622	0.517279	3.91707	8.96321e-05	0.0102444
chr10	67332573	67332725	16.5133	2.02456	0.493885	4.09925	4.14489e-05	0.00601486
chr7	73288573	73288725	19.3275	2.01947	0.486291	4.15281	3.28423e-05	0.00533543
chr17	41009661	41009813	15.0942	2.01859	0.614522	3.28482	0.00102048	0.0433188
chr3	132248649	132248801	36.3816	2.01708	0.354365	5.69209	1.25496e-08	2.4012e-05
chr1	51623551	51623703	12.2098	2.0155	0.610443	3.3017	0.000960993	0.0416143
chr7	132479169	132479321	27.3842	2.01282	0.379774	5.30004	1.15777e-07	0.000106807
chr6	104470999	104471151	11.4667	2.01208	0.58361	3.44764	0.000565502	0.0297519
chr3	145786469	145786621	14.8148	2.01045	0.502997	3.99693	6.41692e-05	0.0080658
chr17	90302220	90302372	23.4529	2.00683	0.409168	4.90466	9.35903e-07	0.000500246
chr12	66990194	66990346	23.4076	2.00253	0.418296	4.78734	1.69008e-06	0.000772664
chr6	33381378	33381530	27.6405	1.9936	0.38371	5.19558	2.04083e-07	0.000170051
chrX	159871930	159872082	20.4364	1.99064	0.463497	4.29483	1.74826e-05	0.00334507
chr3	55930739	55930891	14.7413	1.97958	0.549736	3.60096	0.000317046	0.0210526
chr15	38810075	38810227	14.1159	1.97276	0.541014	3.64641	0.000265925	0.0193385
chr5	43860962	43861114	14.8932	1.97118	0.503336	3.91623	8.99459e-05	0.0102576
chr2	5451165	5451317	17.5342	1.96833	0.474883	4.14488	3.39991e-05	0.00548058
chr9	57346407	57346559	18.2977	1.96742	0.477038	4.12424	3.71953e-05	0.00571687
chr2	56080021	56080173	12.6467	1.96403	0.596673	3.29163	0.000996085	0.0426336
chr14	49956582	49956734	18.125	1.96301	0.503789	3.89649	9.75973e-05	0.0107276
chr19	59616288	59616440	16.6536	1.95639	0.486463	4.02167	5.77875e-05	0.00749509
chr1	14258323	14258475	13.9069	1.95356	0.576015	3.39151	0.000695089	0.0340446
chr10	39728738	39728890	15.4261	1.94812	0.513414	3.79445	0.00014797	0.013924
chr16	90548430	90548582	18.5766	1.93812	0.49534	3.9127	9.1269e-05	0.0103856
chr3	128223685	128223837	21.6527	1.9368	0.445535	4.34714	1.37925e-05	0.00278947
chr7	73869259	73869411	13.7461	1.92617	0.520699	3.69921	0.000216273	0.0173645
chr11	52949825	52949977	25.6367	1.92613	0.383327	5.02477	5.04042e-07	0.000313727
chr11	109562226	109562378	24.2928	1.92486	0.417975	4.60522	4.1204e-06	0.00138985
chr16	89762511	89762663	14.6591	1.92385	0.520514	3.69606	0.000218971	0.0173767
chr5	67045681	67045833	11.9066	1.9217	0.573555	3.3505	0.000806654	0.0370883
chr8	107930427	107930579	16.0676	1.92122	0.482316	3.98333	6.7956e-05	0.00839723
chr4	126808464	126808616	17.4666	1.91777	0.470289	4.07784	4.54551e-05	0.00626201
chr8	9607586	9607738	18.0635	1.91722	0.46827	4.09426	4.23513e-05	0.00609445
chr15	35248985	35249137	13.5749	1.91606	0.527008	3.63573	0.000277191	0.0198432
chr11	118722673	118722825	40.4018	1.91595	0.345208	5.55013	2.85459e-08	4.21346e-05
chr16	88087633	88087785	13.3506	1.91572	0.54137	3.53866	0.00040217	0.0241868
chr9	33168664	33168816	11.9093	1.91329	0.579773	3.30006	0.000966645	0.041824
chr2	157698989	157699141	18.1893	1.91155	0.496139	3.85285	0.000116753	0.0119674
chr3	147531442	147531594	12.7571	1.91134	0.5545	3.44695	0.000566944	0.0297519
chr8	108483421	108483573	28.1938	1.90793	0.39803	4.79344	1.63943e-06	0.000767628
chr16	23265750	23265902	19.7009	1.90474	0.448503	4.24689	2.1676e-05	0.00402806
chr7	141600539	141600691	14.4912	1.90426	0.552076	3.44927	0.000562106	0.0297299
chr7	57954764	57954916	20.7999	1.89885	0.460007	4.12787	3.6614e-05	0.00571366
chr18	59247360	59247512	12.9712	1.89849	0.554964	3.42093	0.00062407	0.0320478
chr5	55529001	55529153	31.3409	1.89624	0.371005	5.11108	3.20323e-07	0.000239829
chr3	46695450	46695602	27.9314	1.89232	0.418278	4.52407	6.06606e-06	0.00181144
chr5	25396191	25396343	20.0543	1.88994	0.511171	3.69728	0.000217924	0.0173645
chr1	196384491	196384643	16.7118	1.88963	0.480347	3.93389	8.35819e-05	0.00965978
chr13	67966009	67966161	17.3683	1.88361	0.510622	3.68885	0.000225267	0.0176605
chr2	113909114	113909266	12.3016	1.88268	0.559724	3.36358	0.000769386	0.0360788
chr6	21374602	21374754	16.2285	1.87604	0.525975	3.56679	0.000361378	0.0225245
chr2	163548395	163548547	31.4559	1.87496	0.363476	5.15841	2.4906e-07	0.000197949
chr16	29175057	29175209	18.1245	1.87463	0.456311	4.10823	3.98705e-05	0.00591462
chr2	114728958	114729110	17.546	1.86838	0.480692	3.88684	0.000101556	0.011022
chr5	128780369	128780521	12.8512	1.86677	0.568926	3.28122	0.0010336	0.0435276
chr6	118657227	118657379	20.3591	1.86249	0.478337	3.89368	9.87331e-05	0.0107661
chr13	89109533	89109685	22.1789	1.86072	0.418322	4.44805	8.6652e-06	0.00219427
chr11	31975159	31975311	15.3905	1.86051	0.525466	3.54068	0.000399101	0.0240583
chr11	53936044	53936196	19.7091	1.85943	0.450672	4.12591	3.69274e-05	0.00571366
chr1	157536681	157536833	18.3751	1.85862	0.466662	3.98281	6.81063e-05	0.00839723
chr5	106246422	106246574	21.2357	1.85616	0.418748	4.43264	9.30859e-06	0.0022791
chr8	76142961	76143113	18.2055	1.8553	0.514648	3.60499	0.000312165	0.0209045
chr18	13474499	13474651	16.4272	1.85499	0.577201	3.21377	0.00131006	0.0498793
chr13	84923267	84923419	14.8793	1.85483	0.52139	3.55747	0.000374448	0.022947
chr6	147995838	147995990	12.3873	1.85434	0.561431	3.30289	0.000956948	0.0415087
chr12	78978873	78979025	26.7312	1.84717	0.436649	4.23033	2.33354e-05	0.00429013
chr8	49543784	49543936	15.1089	1.84632	0.529263	3.48848	0.000485775	0.0274269
chr6	21634371	21634523	22.4292	1.84539	0.47858	3.85597	0.000115273	0.0119411
chr6	134763957	134764109	13.7129	1.84474	0.530011	3.48057	0.000500341	0.0277937
chr1	57731224	57731376	18.2999	1.84401	0.513019	3.59444	0.000325092	0.0212859
chr8	19713383	19713535	17.5756	1.84273	0.572498	3.21875	0.00128752	0.0493124
chr2	128157136	128157288	15.7304	1.8391	0.533509	3.44717	0.000566485	0.0297519
chr4	85470398	85470550	13.2674	1.83805	0.53299	3.44856	0.000563584	0.0297454
chr3	140140983	140141135	18.1883	1.83716	0.474732	3.86989	0.000108885	0.0115269
chr14	46697222	46697374	31.3149	1.83561	0.341822	5.37006	7.87085e-08	8.65141e-05
chr3	54330645	54330797	13.2781	1.83475	0.533696	3.43782	0.000586411	0.0304774
chr3	76458272	76458424	21.7126	1.8328	0.440104	4.16446	3.1209e-05	0.00516759
chr11	16583051	16583203	14.8568	1.83178	0.509251	3.59701	0.000321892	0.0212379
chr14	78783120	78783272	30.0514	1.83105	0.371213	4.9326	8.11414e-07	0.000450736
chr9	55543181	55543333	27.0858	1.82924	0.385241	4.7483	2.05131e-06	0.000875809
chr4	90905732	90905884	13.443	1.82705	0.536313	3.40669	0.000657561	0.0331417
chr10	98793734	98793886	17.3622	1.82692	0.496331	3.68086	0.000232451	0.018031
chr18	19906238	19906390	15.2385	1.82346	0.526126	3.46583	0.000528602	0.0289245
chr16	81297764	81297916	15.1251	1.8213	0.53554	3.40087	0.000671706	0.0334629
chr13	64581001	64581153	20.9497	1.81771	0.440594	4.12558	3.69794e-05	0.00571366
chr11	107995504	107995656	19.3653	1.81598	0.444782	4.08285	4.44875e-05	0.00617814
chr10	38077911	38078063	12.4983	1.81562	0.562259	3.22914	0.00124162	0.0482281
chr10	29355784	29355936	16.7272	1.8137	0.482582	3.75832	0.00017106	0.0152628
chr11	37129807	37129959	13.1628	1.81112	0.561971	3.2228	0.00126944	0.0488676
chr1	79451193	79451345	27.3775	1.81036	0.364291	4.96953	6.71163e-07	0.00039338
chr10	71860030	71860182	22.5695	1.80963	0.442319	4.09124	4.29065e-05	0.00610462
chr12	76178360	76178512	21.9375	1.80884	0.428747	4.2189	2.45502e-05	0.00441912
chr9	102407450	102407602	19.1377	1.80733	0.484214	3.7325	0.000189591	0.0161359
chr13	95315789	95315941	19.192	1.80675	0.487697	3.70466	0.000211674	0.0170864
chr13	32546822	32546974	16.3544	1.80644	0.520737	3.46901	0.000522375	0.0287701
chr10	28142620	28142772	25.4456	1.80571	0.390559	4.62341	3.77491e-06	0.00132664
chr13	75564552	75564704	22.8206	1.80513	0.413184	4.36883	1.24914e-05	0.00264911
chr6	108205836	108205988	20.5881	1.8026	0.432804	4.16494	3.11438e-05	0.00516759
chr14	14075431	14075583	13.7822	1.80189	0.552647	3.26048	0.00111225	0.045248
chr1	140141772	140141924	13.5537	1.80126	0.544065	3.31075	0.000930479	0.0407714
chr2	75062592	75062744	14.8249	1.79984	0.53225	3.38157	0.000720729	0.0346359
chr6	7272846	7272998	13.3867	1.79659	0.521755	3.44335	0.000574549	0.0300119
chr16	91321073	91321225	13.6265	1.79312	0.547675	3.27405	0.00106018	0.0440289
chr15	45549236	45549388	16.7478	1.79105	0.490372	3.65243	0.000259771	0.0192151
chr2	47954615	47954767	13.8862	1.78906	0.547615	3.26701	0.0010869	0.0448032
chr5	152120922	152121074	24.3595	1.78698	0.420456	4.25011	2.13666e-05	0.0039849
chrX	48764779	48764931	18.2773	1.7864	0.487052	3.66779	0.000244659	0.0185056
chr3	34794770	34794922	20.5889	1.78324	0.511552	3.48593	0.000490425	0.0275689
chr9	41248132	41248284	34.8026	1.78295	0.33139	5.38021	7.4397e-08	8.35526e-05
chr8	125328153	125328305	24.4195	1.78046	0.428679	4.15336	3.27622e-05	0.00533543
chr3	50775070	50775222	30.3456	1.77632	0.370667	4.79223	1.64934e-06	0.000767628
chr16	21627512	21627664	29.6032	1.77623	0.369064	4.81281	1.48824e-06	0.000725322
chr2	6447972	6448124	13.0375	1.77578	0.550048	3.22842	0.00124478	0.0483143
chr4	86650893	86651045	25.3024	1.7756	0.397262	4.4696	7.83653e-06	0.00205504
chr2	81332998	81333150	13.9684	1.77368	0.521286	3.40251	0.000667688	0.033302
chr11	11694745	11694897	21.608	1.77282	0.509095	3.48229	0.000497147	0.0277655
chr18	88880405	88880557	48.8647	1.7721	0.305643	5.79794	6.71337e-09	1.65152e-05
chr1	152434946	152435098	19.1217	1.77141	0.435628	4.06634	4.77581e-05	0.00640839
chr4	131685168	131685320	26.8029	1.76947	0.392346	4.50998	6.48352e-06	0.0018712
chr10	73485988	73486140	16.378	1.76415	0.519401	3.39652	0.000682498	0.0338373
chr4	49741599	49741751	15.1354	1.76301	0.494817	3.56296	0.000366695	0.0226448
chr15	29628020	29628172	13.1224	1.76035	0.546548	3.22086	0.00127809	0.049092
chr6	21807980	21808132	14.6548	1.758	0.541042	3.24929	0.00115694	0.0461893
chr15	39965096	39965248	16.3918	1.75217	0.49063	3.57127	0.00035526	0.0224555
chr11	95503953	95504105	17.965	1.75185	0.486493	3.60098	0.000317023	0.0210526
chr16	76386525	76386677	16.4747	1.75051	0.523552	3.34353	0.000827212	0.0376877
chr3	132843222	132843374	14.1512	1.75007	0.518501	3.37525	0.00073748	0.0351812
chr5	150299323	150299475	15.2567	1.74874	0.52239	3.34758	0.000815198	0.037303
chr13	45781731	45781883	15.6221	1.74632	0.515487	3.38771	0.000704787	0.0341821
chr16	63658268	63658420	18.1529	1.7435	0.458085	3.80605	0.000141202	0.0137117
chr6	106530258	106530410	25.8576	1.74236	0.39494	4.41172	1.02554e-05	0.00239517
chr10	69644416	69644568	36.0574	1.74055	0.323434	5.38147	7.3882e-08	8.35526e-05
chr1	125804217	125804369	14.3195	1.74015	0.527397	3.29951	0.000968536	0.0418707
chr15	86995868	86996020	15.6949	1.73572	0.488901	3.55025	0.000384865	0.0233637
chr14	35925618	35925770	17.8471	1.73431	0.464077	3.73711	0.000186145	0.0160059
chr5	79051621	79051773	27.0313	1.73427	0.377718	4.59143	4.40219e-06	0.00143641
chr15	86980727	86980879	17.4589	1.73402	0.475564	3.64623	0.000266111	0.0193385
chr16	11815199	11815351	19.7355	1.73349	0.458165	3.78355	0.000154608	0.0142175
chr13	96945593	96945745	37.5437	1.73166	0.363592	4.76264	1.91072e-06	0.000829493
chr5	82825868	82826020	16.3118	1.73017	0.489561	3.53412	0.000409138	0.0244352
chr14	10643888	10644040	19.3101	1.72892	0.485209	3.56324	0.000366304	0.0226448
chr8	104461930	104462082	27.3787	1.72571	0.397114	4.34563	1.38878e-05	0.00278947
chr15	52964416	52964568	22.1199	1.72566	0.432803	3.98718	6.68635e-05	0.00830346
chr1	79397076	79397228	37.0364	1.72482	0.314594	5.48267	4.18955e-08	5.69569e-05
chr16	77573229	77573381	17.1933	1.72218	0.471929	3.64924	0.000263018	0.0192816
chr12	83033174	83033326	23.3657	1.71717	0.415006	4.1377	3.50803e-05	0.0055424
chr12	59652043	59652195	15.3627	1.71468	0.512678	3.34455	0.000824148	0.0376116
chr8	117952971	117953123	16.3301	1.71398	0.50172	3.41621	0.000634998	0.0323684
chr12	12361091	12361243	22.382	1.71338	0.459487	3.7289	0.000192316	0.0161812
chr13	35561324	35561476	29.2205	1.70416	0.370142	4.60407	4.1431e-06	0.00138985
chr12	59073994	59074146	21.6384	1.70366	0.432627	3.93793	8.2186e-05	0.00958423
chr10	12552486	12552638	19.544	1.70233	0.453603	3.75291	0.000174794	0.0154755
chr8	114332934	114333086	21.9816	1.70105	0.41073	4.14153	3.44996e-05	0.00551284
chr4	49054597	49054749	14.541	1.69847	0.513984	3.30452	0.00095139	0.0413905
chrX	16338685	16338837	13.9238	1.69779	0.523157	3.24528	0.00117333	0.0465558
chr2	151338101	151338253	17.6798	1.69567	0.483397	3.50781	0.000451815	0.0261087
chr2	20958921	20959073	34.8238	1.69455	0.345547	4.90395	9.39275e-07	0.000500246
chr10	12227485	12227637	21.3101	1.68994	0.446641	3.78366	0.000154539	0.0142175
chr1	45894709	45894861	14.5588	1.68805	0.500787	3.37079	0.000749528	0.0354916
chr17	91278839	91278991	17.9215	1.68751	0.501004	3.36826	0.000756443	0.035729
chr2	77843823	77843975	33.7704	1.6832	0.381059	4.41717	1.00003e-05	0.00235902
chr1	38569490	38569642	22.7318	1.67815	0.411839	4.07478	4.60577e-05	0.00627806
chr1	157376410	157376562	30.0366	1.67678	0.392235	4.27494	1.91193e-05	0.00360482
chr14	17314152	17314304	15.428	1.67664	0.488873	3.4296	0.000604467	0.0312586
chr1	82429957	82430109	22.0502	1.67552	0.474421	3.53172	0.000412865	0.0245726
chr13	64615753	64615905	16.2181	1.67443	0.493206	3.395	0.000686292	0.0339082
chr11	113922756	113922908	33.3625	1.67065	0.32855	5.08492	3.67782e-07	0.000263889
chr2	178623509	178623661	21.4553	1.67011	0.409433	4.07908	4.52137e-05	0.00626004
chr9	40529076	40529228	19.5365	1.66784	0.46305	3.60186	0.00031595	0.0210526
chr12	68112456	68112608	23.3022	1.66477	0.426806	3.90053	9.59811e-05	0.0106556
chr3	105673751	105673903	16.0448	1.66098	0.498412	3.33254	0.000860561	0.0385894
chr14	16837915	16838067	21.0683	1.65687	0.429868	3.85436	0.000116034	0.0119411
chr14	108552052	108552204	21.2225	1.65189	0.419575	3.93707	8.24834e-05	0.00959724
chr2	77628487	77628639	15.6524	1.64579	0.483551	3.40355	0.000665164	0.0332653
chr12	39551083	39551235	31.983	1.64548	0.334382	4.92097	8.61183e-07	0.000473293
chr11	109372328	109372480	18.9234	1.64247	0.45546	3.60619	0.00031073	0.0208706
chr18	38553214	38553366	20.9392	1.64082	0.440382	3.72591	0.000194609	0.0162397
chr8	101230102	101230254	34.1399	1.64076	0.358241	4.58005	4.64862e-06	0.00149163
chr3	125484208	125484360	23.3718	1.63588	0.408638	4.00326	6.24765e-05	0.00789144
chr4	15408781	15408933	32.6336	1.63535	0.372288	4.39271	1.11946e-05	0.00252543
chr2	44488292	44488444	16.885	1.63226	0.470867	3.4665	0.00052729	0.0289176
chr8	27044914	27045066	15.5749	1.63054	0.48134	3.3875	0.000705331	0.0341821
chr8	17096096	17096248	16.1924	1.62864	0.482671	3.37421	0.000740265	0.0352144
chr4	131171603	131171755	16.3593	1.62509	0.475242	3.4195	0.000627372	0.0321216
chr19	14587003	14587155	20.0478	1.62368	0.433433	3.74609	0.000179611	0.0157553
chr3	135487488	135487640	22.4963	1.62343	0.417847	3.88522	0.000102238	0.0110333
chr16	80266450	80266602	27.4569	1.62341	0.366506	4.42942	9.44882e-06	0.00230253
chr4	4551116	4551268	31.7679	1.62322	0.396663	4.09218	4.27331e-05	0.00610462
chr7	73997162	73997314	33.5776	1.62043	0.374045	4.33218	1.47643e-05	0.00288596
chr16	55733662	55733814	15.071	1.62039	0.502333	3.22574	0.00125649	0.0484776
chr10	107922825	107922977	21.6133	1.62035	0.418659	3.87033	0.000108687	0.0115269
chr3	89705455	89705607	40.6282	1.62003	0.342529	4.72962	2.2494e-06	0.000929652
chr7	61394557	61394709	17.114	1.61888	0.466754	3.46838	0.000523609	0.0288074
chr9	49146661	49146813	17.8711	1.61819	0.479791	3.3727	0.000744356	0.0353114
chr6	98819887	98820039	37.4035	1.6143	0.314574	5.13169	2.87155e-07	0.000218726
chr1	190994796	190994948	17.62	1.61352	0.466274	3.46047	0.000539237	0.0291847
chr6	46312262	46312414	16.9187	1.61121	0.491622	3.27735	0.00104788	0.0438964
chr13	43314282	43314434	21.24	1.60752	0.422868	3.80146	0.000143845	0.0138126
chr19	52122993	52123145	67.3219	1.60279	0.241203	6.64497	3.03286e-11	2.61134e-07
chr5	36955155	36955307	28.6625	1.60205	0.366019	4.37695	1.20353e-05	0.0025799
chr14	25894014	25894166	20.8938	1.60062	0.483943	3.30746	0.000941462	0.0411172
chr12	12555634	12555786	16.9149	1.59871	0.480321	3.32842	0.000873388	0.0389302
chr1	195573867	195574019	25.0602	1.59677	0.392502	4.06818	4.73812e-05	0.00639102
chr15	52109996	52110148	20.2527	1.59672	0.447669	3.56674	0.000361449	0.0225245
chr1	72618859	72619011	18.709	1.5961	0.496785	3.21287	0.00131417	0.0499937
chr3	9789164	9789316	15.4967	1.59604	0.488928	3.26437	0.00109708	0.0449099
chr2	10215301	10215453	48.1901	1.59535	0.283761	5.62216	1.8858e-08	3.04445e-05
chr4	105024939	105025091	34.0713	1.59471	0.324373	4.91628	8.82051e-07	0.00047966
chr2	57195049	57195201	27.9736	1.59278	0.358683	4.44063	8.96961e-06	0.00223855
chr1	50261120	50261272	16.3932	1.59263	0.488782	3.25836	0.00112057	0.0454333
chr11	120763860	120764012	23.2631	1.59112	0.455761	3.49112	0.000480994	0.0272165
chr4	147887266	147887418	20.2644	1.58906	0.434253	3.65929	0.000252913	0.0189085
chr14	10621165	10621317	27.8594	1.58108	0.376715	4.19701	2.70461e-05	0.00464195
chr14	107986077	107986229	44.6714	1.58053	0.287105	5.50505	3.69058e-08	5.29609e-05
chr2	65734781	65734933	36.1018	1.5801	0.375447	4.20857	2.5699e-05	0.00455851
chr17	43553759	43553911	27.6487	1.579	0.38323	4.12026	3.78447e-05	0.00575027
chr5	119512554	119512706	25.0557	1.57683	0.399439	3.94761	7.89361e-05	0.00933162
chr7	76059447	76059599	17.1299	1.57674	0.456884	3.45107	0.000558372	0.029594
chr11	92926203	92926355	22.3449	1.57579	0.419166	3.75934	0.000170363	0.0152532
chr6	8680914	8681066	24.8226	1.57535	0.419433	3.75589	0.000172727	0.0153849
chr11	9906854	9907006	43.1891	1.57416	0.322548	4.88037	1.05885e-06	0.000547012
chr3	48375319	48375471	20.8098	1.57179	0.441428	3.5607	0.000369874	0.0227099
chr8	54737666	54737818	21.1627	1.56854	0.426897	3.67428	0.000238518	0.018255
chr16	87984717	87984869	22.1463	1.56734	0.402871	3.89042	0.000100072	0.0108838
chr14	14904058	14904210	23.9375	1.56149	0.423249	3.68929	0.00022488	0.0176605
chr16	46034382	46034534	35.7163	1.56136	0.333393	4.68323	2.82383e-06	0.00109686
chr8	116617401	116617553	23.8361	1.55706	0.405812	3.83691	0.000124592	0.012596
chr12	53288102	53288254	17.3945	1.55623	0.477304	3.26045	0.00111235	0.045248
chr11	52319060	52319212	18.8663	1.55349	0.458379	3.38909	0.000701245	0.034166
chr1	79403114	79403266	29.0502	1.55276	0.390092	3.98049	6.87731e-05	0.00843916
chr1	61036045	61036197	19.4593	1.55268	0.435802	3.56282	0.000366886	0.0226448
chr14	69553541	69553693	17.766	1.55225	0.459846	3.37559	0.000736589	0.0351812
chr5	134282972	134283124	18.3464	1.5514	0.461648	3.36057	0.000777807	0.0362118
chr15	72628725	72628877	23.5266	1.55037	0.414821	3.73745	0.000185893	0.0160059
chr8	27475253	27475405	22.4221	1.54962	0.424425	3.65111	0.000261106	0.0192151
chr17	91775691	91775843	23.4394	1.54854	0.394983	3.92052	8.83583e-05	0.0101212
chr2	178132987	178133139	17.5275	1.54157	0.459857	3.35228	0.000801499	0.0369699
chr3	119227555	119227707	26.2743	1.5387	0.392187	3.92337	8.73171e-05	0.0100242
chr14	47753899	47754051	57.6363	1.53739	0.251721	6.10751	1.01199e-09	4.50251e-06
chr7	117539781	117539933	20.8843	1.5373	0.423245	3.63217	0.000281051	0.0198895
chr11	111864462	111864614	19.319	1.53572	0.456977	3.3606	0.00077773	0.0362118
chr10	55612483	55612635	24.229	1.53352	0.405025	3.78624	0.000152944	0.0141566
chrX	38830726	38830878	17.7703	1.53291	0.47535	3.22481	0.00126056	0.048562
chr10	118111256	118111408	21.4455	1.53246	0.445424	3.44046	0.000580728	0.0302429
chr18	72148824	72148976	19.5681	1.53217	0.424329	3.61081	0.00030524	0.020665
chr8	31933806	31933958	21.5287	1.53128	0.443201	3.45505	0.000550192	0.0294102
chr17	41058194	41058346	21.4548	1.53	0.437016	3.50102	0.000463489	0.0265464
chr6	128806384	128806536	23.9902	1.52815	0.409019	3.73612	0.000186882	0.0160374
chr10	12537334	12537486	30.6168	1.52437	0.355219	4.29136	1.77579e-05	0.0033852
chr4	49572866	49573018	48.9451	1.52068	0.292623	5.19672	2.02841e-07	0.000170051
chrX	17900051	17900203	21.2497	1.5201	0.471055	3.22702	0.00125089	0.0484147
chr10	97881163	97881315	29.491	1.5197	0.375662	4.04538	5.22378e-05	0.00697327
chr6	113810797	113810949	27.3337	1.5149	0.389929	3.88507	0.000102301	0.0110333
chr3	101929987	101930139	23.1571	1.51229	0.407658	3.70969	0.000207511	0.0169356
chr11	91074509	91074661	23.3774	1.50709	0.416245	3.62067	0.000293846	0.0204037
chr13	44745440	44745592	22.0669	1.5059	0.426167	3.53358	0.000409968	0.0244565
chr10	105178848	105179000	55.3418	1.50248	0.303398	4.95218	7.33874e-07	0.000416623
chr1	173483895	173484047	26.3919	1.50184	0.402511	3.73117	0.000190592	0.0161551
chr4	12709275	12709427	19.3096	1.50151	0.435955	3.44418	0.000572791	0.0300111
chr17	6469296	6469448	18.7015	1.50117	0.446213	3.36424	0.000767549	0.0360476
chr13	46313460	46313612	18.8149	1.50071	0.46469	3.22949	0.00124011	0.0482058
chr2	50299566	50299718	24.2411	1.49853	0.400802	3.73883	0.000184882	0.0160059
chr2	18743491	18743643	19.9498	1.49824	0.429887	3.48519	0.000491793	0.0276158
chr11	77934851	77935003	26.7064	1.49564	0.36775	4.06702	4.76191e-05	0.00640637
chr3	80067135	80067287	19.0933	1.49045	0.459544	3.24331	0.00118148	0.0466996
chr18	88918133	88918285	27.7619	1.48989	0.411931	3.61684	0.000298226	0.0205159
chr15	12014031	12014183	27.9947	1.48969	0.398381	3.73937	0.000184481	0.0160059
chr19	17429366	17429518	22.2172	1.48647	0.426552	3.48485	0.000492405	0.0276201
chr8	11264711	11264863	25.2455	1.48613	0.377689	3.93481	8.3264e-05	0.00964463
chr5	14751034	14751186	19.417	1.48578	0.450884	3.29526	0.000983312	0.0423677
chr3	13097032	13097184	25.3919	1.48546	0.386645	3.84191	0.000122079	0.0123904
chr17	75816216	75816368	26.6938	1.48471	0.452824	3.27878	0.00104256	0.0437883
chr10	34076385	34076537	22.8377	1.48356	0.419907	3.53306	0.000410776	0.0244765
chr1	38496477	38496629	22.5777	1.48252	0.420642	3.52443	0.000424391	0.0249142
chr15	52047615	52047767	24.5697	1.48221	0.421717	3.51471	0.000440231	0.0255537
chr13	44449525	44449677	18.6712	1.47805	0.450511	3.28083	0.00103502	0.0435424
chr3	146355106	146355258	20.1452	1.47766	0.432887	3.4135	0.000641333	0.0326102
chr10	6282756	6282908	18.4022	1.47759	0.451308	3.27401	0.00106033	0.0440289
chr16	93906490	93906642	20.0023	1.47635	0.422349	3.49557	0.000473052	0.0268849
chr7	36518779	36518931	29.3749	1.47626	0.360879	4.09074	4.30003e-05	0.00610462
chr1	167533376	167533528	22.9227	1.4745	0.408892	3.60609	0.00031085	0.0208706
chr7	83287449	83287601	18.442	1.46921	0.439671	3.34162	0.000832914	0.0378112
chr12	43205545	43205697	29.8919	1.46857	0.37678	3.89767	9.71212e-05	0.010698
chr18	38751888	38752040	23.3601	1.46527	0.396415	3.69629	0.000218771	0.0173767
chr13	4886695	4886847	22.8282	1.46382	0.423561	3.45599	0.00054827	0.0293515
chr14	81707100	81707252	20.1085	1.46359	0.437894	3.34235	0.00083072	0.037778
chr13	18310707	18310859	22.5222	1.46138	0.414508	3.52557	0.000422568	0.0248354
chr1	19858621	19858773	32.1944	1.46058	0.345933	4.22216	2.41969e-05	0.00437075
chr6	148307398	148307550	24.7371	1.46057	0.387447	3.76973	0.000163423	0.0147856
chr18	28467483	28467635	21.493	1.459	0.401528	3.63362	0.000279472	0.0198647
chr4	20245039	20245191	31.9939	1.45754	0.33543	4.34529	1.39089e-05	0.00278947
chr6	7070210	7070362	21.3001	1.45688	0.427714	3.40621	0.000658714	0.0331675
chr2	108518201	108518353	25.073	1.45602	0.448998	3.24282	0.00118353	0.0467094
chr8	79751765	79751917	37.981	1.45379	0.344873	4.21543	2.493e-05	0.0044719
chr1	37330202	37330354	19.894	1.45361	0.446813	3.25328	0.0011408	0.0458673
chr17	25109242	25109394	21.1962	1.4521	0.41449	3.50334	0.000459459	0.0264322
chr5	134361032	134361184	22.2075	1.45141	0.423695	3.4256	0.000613436	0.0316057
chr6	92185168	92185320	23.8404	1.45015	0.391786	3.70137	0.000214434	0.0172822
chr6	103327412	103327564	23.7699	1.44813	0.417935	3.46496	0.000530312	0.0289245
chr15	32401283	32401435	21.839	1.44664	0.428638	3.37496	0.000738255	0.0351812
chr18	40597980	40598132	21.4832	1.44646	0.428548	3.37526	0.00073745	0.0351812
chr9	86595973	86596125	24.3876	1.44412	0.400053	3.60982	0.000306408	0.020665
chr10	115284101	115284253	32.3919	1.44395	0.333303	4.33224	1.476e-05	0.00288596
chr2	12580904	12581056	24.6088	1.44028	0.377214	3.81821	0.000134423	0.013329
chr4	37181547	37181699	30.0088	1.43926	0.366233	3.92989	8.49835e-05	0.00979985
chr2	105641089	105641241	19.2357	1.43916	0.433448	3.32027	0.00089932	0.03978
chr12	78840358	78840510	34.4885	1.43791	0.341792	4.20697	2.58815e-05	0.00455851
chr8	12079232	12079384	34.3836	1.43505	0.350855	4.09016	4.31075e-05	0.00610462
chr17	54578326	54578478	26.2607	1.43407	0.402148	3.56603	0.000362434	0.0225587
chr17	86631158	86631310	20.5483	1.43182	0.429904	3.33055	0.000866746	0.0387009
chr16	73647517	73647669	26.5998	1.43015	0.384802	3.71658	0.000201941	0.0166284
chr12	106203594	106203746	24.4591	1.42823	0.386557	3.69474	0.000220116	0.0174408
chr12	120293160	120293312	23.6176	1.42601	0.402403	3.54374	0.0003945	0.0238645
chr18	85418986	85419138	38.8733	1.42485	0.322048	4.42434	9.67367e-06	0.00232133
chr17	28179307	28179459	25.4222	1.42394	0.391832	3.63407	0.000278981	0.0198647
chr12	96705283	96705435	19.5053	1.42132	0.430176	3.30404	0.000953018	0.0413905
chr1	138291252	138291404	22.1976	1.42047	0.404049	3.51558	0.000438796	0.0254991
chr13	42743105	42743257	34.0811	1.41774	0.323046	4.38865	1.14055e-05	0.00254196
chr4	55934218	55934370	39.5401	1.41734	0.300338	4.71916	2.36818e-06	0.000970972
chr6	24963320	24963472	35.83	1.41732	0.321896	4.40305	1.06739e-05	0.00245078
chr13	114507085	114507237	24.0407	1.41678	0.420175	3.37187	0.000746586	0.0353848
chr3	120494776	120494928	40.8202	1.41675	0.314769	4.50092	6.76584e-06	0.00191
chr18	14808478	14808630	41.7456	1.41613	0.304331	4.65326	3.26726e-06	0.00118866
chr2	142013305	142013457	26.4569	1.41594	0.377062	3.75518	0.000173217	0.015402
chr2	49425521	49425673	32.0609	1.41372	0.35447	3.98825	6.65622e-05	0.00828595
chr1	189094776	189094928	37.7825	1.41332	0.321454	4.39665	1.09934e-05	0.00249093
chr7	131868950	131869102	23.1371	1.40556	0.391674	3.5886	0.000332458	0.0215497
chr3	30270149	30270301	21.8565	1.4049	0.424075	3.31286	0.000923484	0.0405681
chr3	35124368	35124520	32.8421	1.403	0.362653	3.8687	0.000109416	0.0115571
chr4	151999735	151999887	31.8277	1.40229	0.340727	4.11558	3.862e-05	0.00579985
chr14	102187183	102187335	35.7731	1.40153	0.33845	4.14103	3.45746e-05	0.00551284
chr1	72052191	72052343	23.798	1.40028	0.389804	3.59226	0.000327819	0.0214102
chr14	9357956	9358108	24.4088	1.39921	0.405174	3.45337	0.000553632	0.0294971
chr12	35550160	35550312	28.9837	1.39794	0.352882	3.96148	7.4486e-05	0.00896975
chr6	35555288	35555440	23.3527	1.39334	0.39031	3.56983	0.000357209	0.0225046
chr9	75516748	75516900	26.5905	1.39266	0.367454	3.79003	0.000150629	0.0140717
chr2	177984978	177985130	27.266	1.389	0.367126	3.78345	0.000154667	0.0142175
chr7	69127248	69127400	29.9345	1.38881	0.421351	3.29609	0.000980401	0.0422776
chr13	103444499	103444651	25.9553	1.38861	0.392085	3.54161	0.000397695	0.0240016
chr7	62237673	62237825	28.0859	1.38523	0.356807	3.8823	0.000103472	0.0111364
chr2	35575779	35575931	28.1169	1.38184	0.397317	3.47793	0.000505299	0.0280088
chr5	74651324	74651476	29.014	1.37955	0.379786	3.63243	0.000280764	0.0198895
chr10	34624101	34624253	36.8919	1.37856	0.36152	3.81323	0.000137164	0.0134972
chr4	80924692	80924844	26.8519	1.37837	0.372612	3.6992	0.000216284	0.0173645
chr14	63722095	63722247	23.9511	1.37473	0.398564	3.4492	0.000562244	0.0297299
chr1	9179267	9179419	30.5488	1.37252	0.351552	3.90417	9.455e-05	0.0105956
chr8	27469351	27469503	25.8538	1.37185	0.411304	3.33537	0.000851854	0.0383676
chr9	9475390	9475542	47.4805	1.36953	0.327772	4.17829	2.93706e-05	0.00496904
chr13	32147314	32147466	46.888	1.36661	0.273422	4.99818	5.78749e-07	0.000343664
chr12	46530458	46530610	22.3629	1.36602	0.399926	3.41568	0.000636231	0.0323826
chr1	106853721	106853873	30.6003	1.36332	0.373901	3.6462	0.000266152	0.0193385
chr15	4485225	4485377	22.6797	1.36179	0.415966	3.27381	0.00106107	0.0440289
chr2	38427534	38427686	36.6784	1.36149	0.349295	3.89782	9.70638e-05	0.010698
chr2	51624343	51624495	22.9941	1.35517	0.42122	3.21724	0.00129431	0.0494199
chr8	25601701	25601853	24.9429	1.35439	0.398855	3.3957	0.000684522	0.0338727
chr10	42826068	42826220	27.3927	1.35434	0.371163	3.64891	0.000263359	0.0192816
chr2	173984651	173984803	46.3769	1.35311	0.29575	4.57517	4.75834e-06	0.00151741
chr12	53348529	53348681	39.186	1.35206	0.325202	4.15759	3.21628e-05	0.00526045
chr17	77124790	77124942	34.0311	1.35191	0.32895	4.10976	3.96078e-05	0.00591462
chr10	19116623	19116775	34.1154	1.35066	0.329593	4.09796	4.168e-05	0.00603146
chr15	55217188	55217340	32.026	1.3492	0.362169	3.72533	0.000195057	0.0162397
chr11	64748702	64748854	26.5764	1.34919	0.361672	3.73042	0.000191158	0.0161551
chr1	139540190	139540342	26.8076	1.34747	0.406148	3.31768	0.000907697	0.0400107
chr11	62456934	62457086	30.0389	1.3428	0.347423	3.86504	0.000111073	0.0116393
chr8	86863333	86863485	23.1194	1.34259	0.40392	3.32391	0.000887647	0.0394636
chr13	44037188	44037340	31.4434	1.33478	0.358272	3.72561	0.000194847	0.0162397
chr14	73853123	73853275	24.7758	1.33437	0.385126	3.46477	0.000530681	0.0289245
chr6	91600392	91600544	42.9174	1.33223	0.304045	4.3817	1.17755e-05	0.00256607
chr5	116772768	116772920	44.2028	1.33199	0.3189	4.17683	2.95599e-05	0.00496904
chr7	150698411	150698563	36.0378	1.3282	0.316421	4.19757	2.69794e-05	0.00464195
chr2	167867585	167867737	24.7126	1.32805	0.380117	3.4938	0.000476195	0.0270337
chr1	132728906	132729058	23.9956	1.32389	0.391237	3.38386	0.000714735	0.0344119
chr14	80273004	80273156	47.2502	1.32041	0.296022	4.4605	8.17669e-06	0.00213341
chr4	152130764	152130916	23.1098	1.32033	0.390417	3.38184	0.000720033	0.0346347
chr6	7918308	7918460	22.1405	1.3198	0.40585	3.25193	0.00114625	0.0459043
chr9	34427789	34427941	31.0314	1.31971	0.347142	3.80166	0.000143731	0.0138126
chr12	75185634	75185786	38.1139	1.31881	0.303871	4.34004	1.42454e-05	0.00284143
chr18	53533197	53533349	26.687	1.31865	0.381855	3.45326	0.000553845	0.0294971
chr10	59491850	59492002	36.8374	1.31132	0.320043	4.09732	4.17968e-05	0.00603147
chr6	101777708	101777860	33.1106	1.31125	0.33251	3.9435	8.02999e-05	0.0094496
chr14	87238393	87238545	31.508	1.3072	0.361784	3.61321	0.000302432	0.0206393
chr11	75708669	75708821	33.4551	1.30687	0.32595	4.00944	6.08641e-05	0.00776371
chr1	26109213	26109365	41.6358	1.30563	0.340383	3.83578	0.000125167	0.0126294
chr2	101417576	101417728	22.3814	1.30411	0.396755	3.28694	0.00101281	0.043242
chr12	113607969	113608121	33.7953	1.30263	0.369064	3.52955	0.000416263	0.0246612
chr3	47084376	47084528	47.7836	1.30211	0.288052	4.52039	6.17246e-06	0.00182215
chr11	35727171	35727323	32.2077	1.30076	0.337568	3.85332	0.000116525	0.0119674
chr10	6425749	6425901	24.4502	1.29992	0.396513	3.27837	0.00104407	0.043816
chr1	128287889	128288041	22.3681	1.29685	0.403533	3.21374	0.0013102	0.0498793
chr15	81710357	81710509	37.8125	1.29663	0.357389	3.62807	0.000285546	0.0200718
chr19	27105864	27106016	34.4766	1.29345	0.355773	3.63561	0.000277324	0.0198432
chr14	80138279	80138431	28.7303	1.28937	0.37265	3.46001	0.000540159	0.0291847
chr10	87390078	87390230	27.2471	1.28864	0.369912	3.48365	0.000494625	0.0276845
chr6	106028316	106028468	24.7509	1.28483	0.37433	3.43233	0.000598416	0.0310389
chr17	68328300	68328452	35.142	1.2833	0.332501	3.85952	0.000113608	0.0118568
chr4	81606724	81606876	23.8112	1.28092	0.379712	3.3734	0.00074246	0.0352539
chr6	16453939	16454091	22.9368	1.27786	0.396225	3.22509	0.00125932	0.0485505
chr3	40936989	40937141	29.0015	1.27783	0.362838	3.52176	0.000428699	0.0250532
chr13	12595786	12595938	29.7907	1.27686	0.365813	3.49046	0.000482184	0.0272539
chr7	85231269	85231421	30.5245	1.27539	0.348287	3.66188	0.000250367	0.0187724
chr9	22258010	22258162	39.2807	1.2752	0.321129	3.971	7.15705e-05	0.00865902
chr16	70768403	70768555	33.0647	1.27404	0.346382	3.67815	0.000234934	0.0181148
chr5	89332246	89332398	27.4053	1.27345	0.365197	3.48702	0.000488435	0.027487
chr1	188165914	188166066	28.7963	1.2732	0.361834	3.51875	0.00043359	0.0252881
chr5	103770615	103770767	28.2214	1.27293	0.362023	3.51617	0.000437824	0.0254712
chr5	143631285	143631437	29.8814	1.2728	0.352978	3.6059	0.000311074	0.0208706
chr3	132583489	132583641	37.9604	1.27232	0.317558	4.00657	6.1608e-05	0.00781997
chr4	24768142	24768294	26.7862	1.27218	0.361162	3.52248	0.000427535	0.0250396
chr14	55704240	55704392	36.1102	1.27145	0.348148	3.65204	0.000260166	0.0192151
chr4	154174907	154175059	31.1738	1.26891	0.345673	3.67083	0.000241766	0.0183518
chr16	74612425	74612577	36.1636	1.2632	0.347934	3.63058	0.000282789	0.0199579
chr11	94006486	94006638	29.6085	1.26247	0.371635	3.39708	0.000681102	0.0338331
chr10	18236574	18236726	22.5325	1.26183	0.391811	3.2205	0.00127966	0.0491147
chr8	71414364	71414516	39.9332	1.25938	0.312869	4.02527	5.69106e-05	0.00742472
chr4	48792493	48792645	39.4752	1.25236	0.297317	4.2122	2.52897e-05	0.00452073
chr16	63278306	63278458	35.5639	1.25102	0.310838	4.02466	5.70569e-05	0.00742472
chr3	156806544	156806696	37.843	1.25055	0.324367	3.85537	0.000115554	0.0119411
chr18	43351217	43351369	36.7721	1.25023	0.34554	3.61819	0.000296674	0.0205159
chr6	75957734	75957886	25.0105	1.25	0.384321	3.25248	0.00114404	0.0458675
chr6	138079288	138079440	39.2055	1.24891	0.304167	4.10602	4.02539e-05	0.00591462
chr10	54599054	54599206	40.7759	1.24363	0.368381	3.37593	0.000735677	0.0351812
chr9	119029003	119029155	29.1373	1.24332	0.347436	3.57857	0.000345476	0.0221434
chr16	55018208	55018360	29.1867	1.24253	0.358879	3.46224	0.000535701	0.0290702
chr2	118519369	118519521	62.182	1.24086	0.246048	5.04319	4.57841e-07	0.000310726
chr10	58745225	58745377	27.0955	1.24023	0.366418	3.38475	0.000712442	0.0343655
chr1	196548205	196548357	34.5592	1.237	0.34558	3.57947	0.000344289	0.0220948
chr12	73047552	73047704	42.1841	1.23493	0.306784	4.02542	5.68727e-05	0.00742472
chr13	69335494	69335646	35.0037	1.23335	0.345724	3.56743	0.000360503	0.0225199
chr13	116467161	116467313	47.2939	1.23194	0.277695	4.43631	9.1515e-06	0.00225131
chr4	94142762	94142914	29.1796	1.23072	0.355921	3.45786	0.000544494	0.0292707
chr17	28159914	28160066	34.098	1.22998	0.359624	3.42019	0.000625764	0.0320741
chr10	30472323	30472475	39.2213	1.22787	0.345574	3.55312	0.000380693	0.0231909
chr2	55742201	55742353	44.4214	1.22663	0.286565	4.28047	1.86498e-05	0.00352919
chr1	122943261	122943413	30.0545	1.22531	0.376743	3.25238	0.00114444	0.0458675
chr1	43063001	43063153	31.0008	1.22304	0.367248	3.33029	0.000867563	0.038704
chr2	68382486	68382638	30.8749	1.21966	0.341215	3.57447	0.000350938	0.0222999
chr9	61450866	61451018	33.8543	1.21578	0.334825	3.6311	0.000282218	0.0199449
chr9	65115734	65115886	31.3176	1.21354	0.350459	3.46273	0.000534733	0.0290482
chr4	34197251	34197403	27.2202	1.21256	0.365811	3.31472	0.000917353	0.0404018
chr15	5194647	5194799	31.7941	1.21229	0.363395	3.33602	0.000849856	0.038311
chr11	33669270	33669422	39.8878	1.21189	0.302924	4.00065	6.31695e-05	0.00795951
chr9	108698208	108698360	32.7692	1.21184	0.335449	3.6126	0.000303142	0.0206593
chr18	7593024	7593176	29.2499	1.21122	0.37601	3.22125	0.00127634	0.049092
chr4	120359798	120359950	31.1357	1.21119	0.346144	3.49908	0.000466864	0.026621
chr10	7894119	7894271	29.2828	1.20656	0.348219	3.46494	0.000530352	0.0289245
chr2	29502264	29502416	45.5168	1.20521	0.277382	4.34495	1.39309e-05	0.00278947
chr16	46434552	46434704	30.4006	1.20468	0.353408	3.40875	0.00065261	0.0329565
chr5	86224653	86224805	30.9774	1.20427	0.367025	3.28116	0.00103382	0.0435276
chr4	154171660	154171812	35.6796	1.20331	0.323096	3.72432	0.000195841	0.0162397
chr8	92800801	92800953	35.6427	1.20192	0.338301	3.55282	0.000381121	0.0231909
chr2	93632234	93632386	34.3732	1.20184	0.335056	3.58697	0.000334543	0.0216035
chr10	27907211	27907363	28.6581	1.20113	0.365623	3.28516	0.00101925	0.0433188
chr4	136434273	136434425	31.1166	1.1977	0.355367	3.3703	0.00075086	0.0355221
chr2	173232717	173232869	30.8274	1.19703	0.346599	3.45365	0.000553047	0.0294971
chr3	84492150	84492302	33.0514	1.19596	0.353826	3.38007	0.000724677	0.0347933
chr1	20048492	20048644	46.0399	1.19362	0.300314	3.97456	7.05082e-05	0.00857065
chr2	58596031	58596183	50.7465	1.19328	0.273224	4.36742	1.25726e-05	0.00265107
chr8	45144365	45144517	29.3922	1.1931	0.351824	3.39119	0.000695904	0.0340446
chr13	92811970	92812122	26.9061	1.18365	0.363796	3.25361	0.00113949	0.0458673
chr10	7758071	7758223	59.8142	1.17955	0.245231	4.80995	1.50966e-06	0.000728886
chr14	14744372	14744524	26.5331	1.17919	0.364603	3.23417	0.00121996	0.0476876
chr17	65026534	65026686	44.352	1.17734	0.286692	4.10663	4.0148e-05	0.00591462
chr14	55142669	55142821	27.3391	1.17725	0.354568	3.32025	0.000899384	0.03978
chr15	47043188	47043340	62.7907	1.17501	0.284459	4.1307	3.61663e-05	0.00567606
chr15	71385063	71385215	27.7916	1.17383	0.353447	3.32111	0.000896613	0.0397255
chr14	123300440	123300592	30.7245	1.17084	0.331988	3.52675	0.000420687	0.0248174
chr10	79399775	79399927	35.2004	1.16674	0.339996	3.43163	0.000599972	0.0310573
chr3	10387475	10387627	44.1772	1.16422	0.285935	4.07162	4.66874e-05	0.00633049
chr2	28716658	28716810	45.1627	1.1616	0.31901	3.64128	0.000271288	0.019574
chr4	124072896	124073048	37.8156	1.15904	0.358819	3.23016	0.00123719	0.0481364
chr15	19744954	19745106	29.1136	1.15558	0.351145	3.29088	0.000998728	0.0427113
chr19	38312765	38312917	44.7185	1.1529	0.280086	4.11624	3.85107e-05	0.00579985
chr1	114705630	114705782	76.6428	1.15284	0.237266	4.85887	1.1806e-06	0.00058645
chr14	24650551	24650703	38.3528	1.15001	0.32228	3.56836	0.000359228	0.0225193
chr8	70498127	70498279	36.8096	1.1479	0.318436	3.6048	0.000312388	0.0209045
chr10	26860315	26860467	36.5011	1.1479	0.30421	3.77336	0.00016106	0.0146488
chr10	67575817	67575969	37.7493	1.14644	0.302443	3.7906	0.000150286	0.0140717
chr4	94690256	94690408	34.9619	1.1456	0.321031	3.5685	0.000359035	0.0225193
chr2	44574779	44574931	44.0643	1.14549	0.344506	3.32502	0.00088411	0.0393741
chr6	6487044	6487196	44.3387	1.1451	0.313602	3.65143	0.000260781	0.0192151
chr14	96912427	96912579	54.88	1.13559	0.262165	4.33159	1.48038e-05	0.00288596
chr8	86858351	86858503	58.4176	1.13432	0.294264	3.85476	0.000115842	0.0119411
chr8	128182510	128182662	32.4326	1.13205	0.349763	3.2366	0.00120962	0.0474849
chr3	81998155	81998307	36.8301	1.13035	0.317885	3.55585	0.000376754	0.023061
chr8	45937734	45937886	32.4097	1.13002	0.330257	3.42165	0.000622429	0.0319953
chr9	111270322	111270474	34.3245	1.12934	0.338247	3.3388	0.000841412	0.0379967
chr3	119942128	119942280	50.3997	1.12878	0.297436	3.79503	0.000147626	0.013924
chr8	49325223	49325375	43.7105	1.12673	0.288539	3.90493	9.42512e-05	0.010585
chr2	158099542	158099694	40.65	1.12627	0.312715	3.60158	0.000316284	0.0210526
chr5	123022435	123022587	33.7513	1.12483	0.342811	3.2812	0.00103367	0.0435276
chr17	4220854	4221006	35.3479	1.12354	0.337274	3.33124	0.000864599	0.0386719
chr18	82349411	82349563	49.0291	1.1233	0.316771	3.5461	0.000390977	0.0236791
chr1	132606428	132606580	33.0778	1.12157	0.324631	3.4549	0.000550506	0.0294102
chr10	34231116	34231268	42.2362	1.12031	0.299153	3.74494	0.000180439	0.0157995
chr14	74626301	74626453	29.148	1.11666	0.346991	3.21813	0.00129031	0.0493403
chr18	45163808	45163960	32.7009	1.11456	0.326945	3.40902	0.000651968	0.0329563
chr3	128072640	128072792	53.6901	1.11262	0.294761	3.77467	0.000160222	0.0145983
chr4	57152472	57152624	39.6944	1.10875	0.292609	3.78919	0.000151136	0.0140936
chr15	92411612	92411764	43.4794	1.1047	0.280633	3.93646	8.26927e-05	0.00959998
chr15	47592419	47592571	45.5728	1.10047	0.324892	3.3872	0.000706087	0.0341866
chr5	9623243	9623395	85.8858	1.0989	0.221308	4.96548	6.85318e-07	0.00039338
chr10	5387401	5387553	52.6742	1.09497	0.30125	3.63476	0.000278243	0.0198564
chr9	85050843	85050995	55.1295	1.09352	0.273966	3.99146	6.56668e-05	0.00821408
chr5	53783659	53783811	51.9404	1.0919	0.264631	4.12613	3.68913e-05	0.00571366
chr15	52147867	52148019	48.348	1.08643	0.26766	4.05897	4.92886e-05	0.00659663
chr10	91194856	91195008	45.874	1.08339	0.295474	3.66663	0.000245767	0.0185622
chr4	150676564	150676716	32.1738	1.08174	0.326392	3.31422	0.000918977	0.0404389
chr2	70751714	70751866	44.1309	1.07864	0.332116	3.24779	0.00116305	0.0463359
chr5	29947153	29947305	38.7278	1.07724	0.316193	3.4069	0.000657049	0.0331417
chr2	69057814	69057966	41.9581	1.07701	0.316217	3.40593	0.000659392	0.0331693
chr18	61665072	61665224	32.0222	1.07601	0.331449	3.24638	0.00116885	0.0464665
chr11	80285577	80285729	39.2582	1.07382	0.321012	3.34512	0.000822475	0.0375684
chr15	67933762	67933914	58.8998	1.07093	0.260673	4.10832	3.98553e-05	0.00591462
chr2	4473021	4473173	34.6505	1.07062	0.327819	3.26589	0.00109119	0.0448463
chr2	26197691	26197843	45.738	1.06695	0.296618	3.59707	0.000321824	0.0212379
chr2	25616941	25617093	34.3459	1.06479	0.325127	3.27501	0.00105657	0.0440289
chr1	176467045	176467197	33.9533	1.06044	0.329481	3.2185	0.00128863	0.0493124
chr9	94560298	94560450	51.4599	1.0598	0.272192	3.89357	9.87812e-05	0.0107661
chr9	69365730	69365882	43.2996	1.05573	0.316002	3.34089	0.000835098	0.0378771
chr4	15923798	15923950	40.1867	1.04733	0.31982	3.27475	0.00105756	0.0440289
chr1	100036071	100036223	41.5445	1.04587	0.29106	3.59333	0.000326483	0.0213499
chr1	158931305	158931457	36.1849	1.04385	0.321142	3.25043	0.00115231	0.0460756
chr6	142230510	142230662	36.4255	1.04305	0.320219	3.25729	0.00112482	0.0454333
chr3	130440984	130441136	36.0751	1.03917	0.31849	3.26281	0.00110312	0.0451214
chr6	62428199	62428351	48.6878	1.03877	0.306105	3.39349	0.000690072	0.0339705
chr16	23833966	23834118	44.9975	1.03829	0.296713	3.49932	0.00046645	0.026621
chr7	79441145	79441297	54.5029	1.03606	0.280482	3.69384	0.00022089	0.0174486
chr14	37978498	37978650	39.2375	1.03154	0.296041	3.48444	0.000493169	0.027633
chr15	70873044	70873196	46.9825	1.03047	0.288379	3.57331	0.000352499	0.0223695
chr16	97274073	97274225	67.4412	1.02996	0.27446	3.7527	0.000174942	0.0154755
chr5	112242534	112242686	52.3826	1.022	0.284284	3.595	0.000324391	0.0212859
chr3	124720351	124720503	106.8	1.02185	0.193174	5.28981	1.22446e-07	0.000110977
chr16	23842952	23843104	56.4163	1.0207	0.266803	3.82565	0.000130426	0.0129825
chr14	76982505	76982657	50.2285	1.0169	0.315724	3.22085	0.00127812	0.049092
chr2	135977245	135977397	40.3914	1.01523	0.308914	3.28646	0.00101457	0.0432456
chr6	15560246	15560398	60.701	1.01485	0.27187	3.73283	0.000189342	0.0161359
chr6	114297839	114297991	41.3509	1.01225	0.292549	3.46009	0.000539995	0.0291847
chr2	143467415	143467567	47.7234	1.01216	0.286738	3.52993	0.000415666	0.0246541
chr17	66766302	66766454	37.2134	1.01028	0.301772	3.34783	0.000814466	0.037303
chr15	62734646	62734798	58.7245	1.00892	0.264748	3.81087	0.000138477	0.0135234
chr4	103666638	103666790	64.3947	1.00739	0.239408	4.20783	2.5784e-05	0.00455851
chr10	104122981	104123133	49.7319	1.00487	0.273608	3.67267	0.000240034	0.0183066
chr11	35849958	35850110	43.9492	0.997649	0.283133	3.5236	0.000425728	0.0249643
chr15	72833946	72834098	42.2058	0.996484	0.308912	3.22579	0.00125627	0.0484776
chr14	119066868	119067020	51.0768	0.994815	0.262475	3.79012	0.000150572	0.0140717
chr1	10684077	10684229	52.7313	0.990152	0.265508	3.72928	0.000192029	0.0161812
chr4	82411697	82411849	50.4506	0.985557	0.28513	3.45652	0.000547197	0.0293515
chr5	74733014	74733166	52.9561	0.984858	0.269359	3.6563	0.000255883	0.0190329
chr3	81764453	81764605	80.4719	0.98389	0.266912	3.6862	0.000227627	0.0178173
chr11	88203198	88203350	45.7441	0.983618	0.287701	3.41889	0.000628766	0.0321611
chr9	108727506	108727658	60.206	0.980306	0.284375	3.44723	0.000566357	0.0297519
chr4	69255222	69255374	50.3061	0.978024	0.298595	3.27542	0.00105507	0.0440289
chr4	138110873	138111025	45.0726	0.977629	0.27637	3.53739	0.000404105	0.0242749
chr16	52093984	52094136	49.0903	0.970603	0.270465	3.58864	0.000332408	0.0215497
chr8	24847364	24847516	51.8774	0.967066	0.284716	3.39659	0.000682305	0.0338373
chr4	7508219	7508371	71.3649	0.96673	0.258816	3.73521	0.000187562	0.0160425
chr10	48851199	48851351	80.0521	0.964932	0.234337	4.11772	3.82639e-05	0.00577998
chr10	3312198	3312350	44.7458	0.958719	0.291797	3.28557	0.00101776	0.0433103
chr19	32679079	32679231	58.3163	0.956769	0.254939	3.75293	0.000174783	0.0154755
chr10	125818329	125818481	67.536	0.956	0.241189	3.9637	7.37983e-05	0.00890769
chr18	22098992	22099144	69.0987	0.954522	0.237369	4.02126	5.78878e-05	0.00749509
chr1	129473801	129473953	64.0257	0.954403	0.257155	3.71139	0.000206127	0.0169027
chr18	40043894	40044046	54.8893	0.953698	0.263899	3.61387	0.000301657	0.0206277
chr19	37119023	37119175	45.9515	0.953323	0.28852	3.30418	0.000952531	0.0413905
chr5	125544170	125544322	58.426	0.953167	0.285451	3.33916	0.000840308	0.0379967
chr3	76397202	76397354	42.9826	0.951739	0.286523	3.32169	0.000894755	0.0396938
chr3	125381910	125382062	62.6904	0.950059	0.24322	3.90617	9.37719e-05	0.0105772
chr2	125035091	125035243	57.6192	0.94771	0.255719	3.70606	0.00021051	0.0170615
chr14	90038877	90039029	42.8357	0.943228	0.289933	3.25326	0.00114089	0.0458673
chr2	45110910	45111062	75.3251	0.941254	0.229248	4.10584	4.02845e-05	0.00591462
chr11	57574095	57574247	46.2161	0.937583	0.281488	3.33081	0.00086593	0.0386979
chr9	62358466	62358618	55.4449	0.936001	0.262879	3.56058	0.000370038	0.0227099
chr5	126064363	126064515	58.5847	0.935385	0.255171	3.66572	0.000246645	0.0185669
chr2	24618637	24618789	47.8855	0.934211	0.273148	3.42017	0.000625824	0.0320741
chr3	139524187	139524339	59.6704	0.932787	0.270218	3.45199	0.000556478	0.0295763
chr4	62180925	62181077	100.606	0.931176	0.193852	4.80354	1.55886e-06	0.00074567
chr14	15376774	15376926	47.5965	0.927898	0.282176	3.28837	0.00100769	0.0430589
chr13	56013694	56013846	66.7704	0.926897	0.239213	3.87477	0.000106724	0.0114151
chr4	76905582	76905734	127.02	0.926803	0.201278	4.6046	4.13263e-06	0.00138985
chr11	33874763	33874915	52.7184	0.923954	0.274394	3.36725	0.000759213	0.0357536
chr6	135509622	135509774	61.4762	0.922629	0.253082	3.64558	0.000266788	0.0193575
chr19	24387564	24387716	56.3842	0.921659	0.257786	3.57529	0.000349843	0.0222577
chr16	66586256	66586408	44.831	0.919067	0.28392	3.23706	0.00120767	0.0474807
chr1	63414736	63414888	83.0763	0.916647	0.226693	4.04356	5.26462e-05	0.00699166
chr6	70699861	70700013	60.682	0.906089	0.242911	3.73013	0.000191381	0.0161551
chr3	35363229	35363381	63.3443	0.905502	0.273934	3.30555	0.000947918	0.0413252
chr16	48479374	48479526	45.6003	0.902675	0.277674	3.25085	0.00115061	0.0460431
chr7	69223561	69223713	57.7088	0.898222	0.263235	3.41224	0.000644304	0.0326327
chr15	3528644	3528796	80.311	0.89759	0.228501	3.92817	8.55937e-05	0.00984823
chr12	39668591	39668743	63.2209	0.890527	0.271775	3.27671	0.00105025	0.0439327
chr17	71362995	71363147	54.2747	0.890275	0.259401	3.43204	0.000599051	0.0310407
chr5	20182434	20182586	59.0074	0.885185	0.26122	3.38866	0.000702354	0.034166
chr7	61412000	61412152	49.8575	0.883112	0.268218	3.29252	0.000992951	0.0426054
chr5	17005768	17005920	82.0017	0.873242	0.231708	3.76871	0.000164094	0.0148203
chr14	18005324	18005476	70.849	0.870306	0.236579	3.67871	0.000234416	0.0181019
chr14	63932632	63932784	59.3445	0.866091	0.241239	3.59017	0.000330459	0.0215282
chr11	58663369	58663521	72.3934	0.86513	0.228047	3.79365	0.00014845	0.0139438
chr2	58062038	58062190	57.1932	0.864332	0.267233	3.23438	0.00121909	0.0476876
chr5	147049667	147049819	57.6831	0.863958	0.265389	3.25544	0.00113218	0.045695
chr7	56254770	56254922	74.4192	0.86129	0.227502	3.78585	0.000153182	0.0141566
chr3	51025904	51026056	60.7568	0.853621	0.252945	3.37473	0.000738885	0.0351812
chr8	123067528	123067680	68.4168	0.852177	0.257549	3.3088	0.000936967	0.0409862
chr7	59087418	59087570	68.2128	0.841564	0.239263	3.51732	0.000435921	0.0253891
chr7	123824979	123825131	80.2303	0.836104	0.223735	3.73703	0.000186205	0.0160059
chr3	87605691	87605843	59.6585	0.828937	0.254076	3.26256	0.00110412	0.0451265
chr19	15911734	15911886	58.7531	0.826912	0.250282	3.30392	0.000953422	0.0413905
chr1	123464446	123464598	54.5272	0.826381	0.255758	3.2311	0.00123315	0.0480436
chr2	105515520	105515672	99.7676	0.818483	0.218332	3.7488	0.000177679	0.0156373
chrX	17149383	17149535	60.9486	0.816743	0.240832	3.39133	0.000695533	0.0340446
chr16	75831971	75832123	80.5403	0.813867	0.212681	3.8267	0.000129873	0.0129524
chr7	90776094	90776246	134.451	0.805096	0.178753	4.50396	6.66987e-06	0.00189646
chr7	46704718	46704870	116.433	0.803193	0.184225	4.35984	1.30159e-05	0.00270046
chr6	77929712	77929864	106.679	0.798606	0.198907	4.01497	5.94538e-05	0.00765032
chr6	7643115	7643267	71.9514	0.794148	0.242517	3.27461	0.00105808	0.0440289
chrX	119510990	119511142	79.9382	0.787219	0.223161	3.52758	0.000419375	0.0247887
chr5	136158922	136159074	64.5059	0.78223	0.238691	3.27717	0.00104853	0.0438964
chr18	61773916	61774068	68.314	0.780842	0.240934	3.2409	0.00119153	0.0469172
chr2	143250672	143250824	89.7093	0.774835	0.2033	3.81128	0.000138247	0.0135234
chr7	90350791	90350943	74.0314	0.772986	0.223421	3.45977	0.000540635	0.0291847
chr17	7152588	7152740	73.5936	0.765429	0.235681	3.24773	0.00116331	0.0463359
chrX	108009563	108009715	64.7553	0.756468	0.234416	3.22703	0.00125082	0.0484147
chr4	62163225	62163377	68.7479	0.750223	0.227817	3.29309	0.000990933	0.0425541
chr12	97362572	97362724	136.65	0.727838	0.191661	3.79754	0.00014614	0.0138685
chr9	86360812	86360964	75.7333	0.716573	0.221232	3.23902	0.00119943	0.0471926
chr4	5651367	5651519	91.427	0.704378	0.216742	3.24984	0.0011547	0.0461354
chr6	3420796	3420948	92.9031	0.70361	0.206676	3.40441	0.000663073	0.0332496
chr8	50550511	50550663	103.464	0.693695	0.194003	3.57569	0.000349299	0.0222505
chr2	84888020	84888172	113.99	0.673491	0.189505	3.55394	0.000379506	0.0231472
chr1	141351200	141351352	119.179	0.656159	0.189721	3.45854	0.000543113	0.0292269
chr2	55699510	55699662	108.542	0.65607	0.201703	3.25266	0.0011433	0.0458675
chr5	52862282	52862434	113.405	0.638903	0.182098	3.50856	0.000450543	0.0260644
chr13	81772202	81772354	148.854	0.635365	0.171361	3.70776	0.000209103	0.0169861
chr6	108778398	108778550	154.274	0.600974	0.169997	3.5352	0.00040747	0.0243638
chr6	18798505	18798657	130.397	0.584571	0.180669	3.23559	0.00121393	0.0476179
chr13	6547285	6547437	206.071	0.561352	0.159535	3.51868	0.000433698	0.0252881
chr1	177622899	177623051	168.051	0.538669	0.14763	3.64877	0.000263503	0.0192816
chr14	37948454	37948606	162.8	0.517034	0.152444	3.39163	0.000694772	0.0340446
chr12	41172414	41172566	231.79	0.498941	0.129678	3.84754	0.00011931	0.0121917
