# Supplementary material for: Endocrine lineage biases arise in temporally distinct endocrine progenitors during pancreatic morphogenesis
Source: Nat Commun. 2018 Aug 22;9:3356. doi: 10.1038/s41467-018-05740-1 (PMC6105717; doi:10.1038/s41467-018-05740-1)
Supplement: Supplementary file 14 — Supplementary Data 11 [file 41467_2018_5740_MOESM14_ESM.xlsx]

## Sheet: Sheet1
Supplementary Data 11. Annotation of enriched e16.5 ATAC-seq peaks.
PeakID (cmd=annotatePeaks.pl ./e16_749_ATAC_peaks.txt mm9)	Chr	Start	End	Strand	log2FoldChange	Annotation	Detailed Annotation	Distance to TSS	Nearest PromoterID	Entrez ID	Nearest Unigene	Nearest Refseq	Nearest Ensembl	Gene Name	Gene Alias	Gene Description	Gene Type
14.2473	chr15	45542754	45542905	+	4.99376	Intergenic	Intergenic	-596349	NM_026200	67498	Mm.300079	NM_026200	ENSMUSG00000022342	Kcnv1	2700023A03Rik|vibe	potassium channel, subfamily V, member 1	protein-coding
16.9068	chr6	147698911	147699062	+	3.96103	Intergenic	(TAAA)n|Simple_repeat|Simple_repeat	60223	NR_033636	100039727	Mm.396220	NR_033636	ENSMUSG00000085077	1700049E15Rik	Gm15761|OTTMUSG00000026044	RIKEN cDNA 1700049E15 gene	ncRNA
19.6382	chr2	158962729	158962880	+	3.77508	Intergenic	MTEa|LTR|MaLR	342261	NM_001291144	71715	Mm.315652	NM_145742	ENSMUSG00000027655	Dhx35	1200009D07Rik|Ddx35	DEAH (Asp-Glu-Ala-His) box polypeptide 35	protein-coding
31.0904	chr9	9899126	9899277	+	3.63081	intron (NM_001033359, intron 9 of 20)	intron (NM_001033359, intron 9 of 20)	4770	NR_105745	102466147		NR_105745	ENSMUSG00000098408	Mir6237	Gm27411|mmu-mir-6237	microRNA 6237	ncRNA
18.9188	chr16	7448209	7448360	+	3.45854	Intergenic	Intergenic	378356	NM_183188	268859	Mm.370334	NM_021477	ENSMUSG00000008658	Rbfox1	A2bp|A2bp1|Hrnbp1|fox-1	RNA binding protein, fox-1 homolog (C. elegans) 1	protein-coding
14.7841	chr2	101164435	101164586	+	3.19713	Intergenic	Intergenic	-300395	NM_009020	19374	Mm.4988	NM_009020	ENSMUSG00000032864	Rag2	Rag-2	recombination activating gene 2	protein-coding
29.3612	chr5	70781319	70781470	+	3.10458	Intergenic	Intergenic	452462	NM_010252	14405	Mm.255292	NM_010252	ENSMUSG00000001260	Gabrg1	GabaA|GabaA/BZ	gamma-aminobutyric acid (GABA) A receptor, subunit gamma 1	protein-coding
14.2339	chr2	11386308	11386459	+	3.09951	Intergenic	Intergenic	37334	NM_133232	170768	Mm.19669	NM_133232	ENSMUSG00000026773	Pfkfb3	E330010H22Rik|iPFK-2|uPFK-2	6-phosphofructo-2-kinase/fructose-2,6-biphosphatase 3	protein-coding
15.9641	chr8	40864958	40865109	+	3.02146	Intergenic	Intergenic	-137001	NM_001113326	20288	Mm.239291	NM_031195	ENSMUSG00000025044	Msr1	MRS-A|MSR|MSR-A|SR-AI|SR-AII|Scara1|Scvr	macrophage scavenger receptor 1	protein-coding
14.9561	chr1	145794194	145794345	+	2.93386	Intergenic	Intergenic	57010	NM_009061	19735	Mm.28262	NM_009061	ENSMUSG00000026360	Rgs2	GOS8	regulator of G-protein signaling 2	protein-coding
14.3775	chr4	27573116	27573267	+	2.90542	Intergenic	Intergenic	-940595	NR_040656	75360	Mm.67233	NR_040656	ENSMUSG00000086257	4930548K13Rik	-	RIKEN cDNA 4930548K13 gene	ncRNA
22.3019	chr2	162463362	162463513	+	2.85368	intron (NM_021464, intron 1 of 29)	intron (NM_021464, intron 1 of 29)	23446	NM_001291149	19281	Mm.235807	NM_021464	ENSMUSG00000053141	Ptprt	R-PTP-T|RPTP-rfo|RPTP-rho|RPTPmam4|RPTPrho|mKIAA0283|mRPTPrho	protein tyrosine phosphatase, receptor type, T	protein-coding
14.2033	chr1	149190811	149190962	+	2.7977	Intergenic	Intergenic	846069	NM_001145807	215378	Mm.441817	NM_153539	ENSMUSG00000035131	Brinp3	B830045N13Rik|Fam5c	bone morphogenetic protein/retinoic acid inducible neural specific 3	protein-coding
51.8533	chr2	9542416	9542567	+	2.78666	Intergenic	Intergenic	257736	NM_008091	14462	Mm.313866	NM_008091	ENSMUSG00000015619	Gata3	Gata-3|jal	GATA binding protein 3	protein-coding
14.5099	chrX	4658916	4659067	+	2.74718	Intergenic	RLTR14|LTR|ERV1	60825	NM_001243024	100042275	Mm.427352	NM_001243024	ENSMUSG00000094860	Btbd35f27	Gm3763	BTB domain containing 35, family member 27	protein-coding
18.9829	chr15	25160092	25160243	+	2.71876	Intergenic	Intergenic	183352	NM_027395	70350	Mm.29586	NM_027395	ENSMUSG00000045763	Basp1	2610024P12Rik|CAP-23|CAP23|Ckap3|NAP-22|NAP22	brain abundant, membrane attached signal protein 1	protein-coding
13.477	chr12	26470762	26470913	+	2.71009	Intergenic	Intergenic	424533	NR_131149	629481	Mm.390460	NR_131149		Gm29687	-	predicted gene, 29687	ncRNA
13.8603	chr2	54410855	54411006	+	2.70254	intron (NM_173030, intron 3 of 12)	intron (NM_173030, intron 3 of 12)	122132	NM_173030	271786	Mm.330227	NM_173030	ENSMUSG00000060988	Galnt13	A230002A12|A230020F20|BB182356	UDP-N-acetyl-alpha-D-galactosamine:polypeptide N-acetylgalactosaminyltransferase 13	protein-coding
14.9058	chr4	144168016	144168167	+	2.69808	Intergenic	ERVL-E-int|LTR|ERVL	-13054	NM_001085542	627085	Mm.457899	NM_001085542	ENSMUSG00000078506	Gm13124	OTTMUSG00000010546	predicted gene 13124	protein-coding
18.5729	chr4	142951562	142951713	+	2.69488	intron (NM_001162983, intron 1 of 1)	intron (NM_001162983, intron 1 of 1)	11984	NM_001162983	242735	Mm.94020	NM_001162983	ENSMUSG00000028584	Lrrc38	A230053A07Rik	leucine rich repeat containing 38	protein-coding
19.5486	chr4	69972621	69972772	+	2.69069	intron (NM_001313762, intron 11 of 33)	intron (NM_001313762, intron 11 of 33)	98773	NM_145990	214444	Mm.370777	NM_145990	ENSMUSG00000039298	Cdk5rap2	2900018K03Rik|an|mKIAA1633	CDK5 regulatory subunit associated protein 2	protein-coding
12.6694	chr6	78375670	78375821	+	2.68433	promoter-TSS (NM_009042)	promoter-TSS (NM_009042)	-232	NM_009042	19692	Mm.142731	NM_009042	ENSMUSG00000059654	Reg1	-	regenerating islet-derived 1	protein-coding
12.8561	chr11	8810307	8810458	+	2.67909	Intergenic	Intergenic	100812	NM_001303610	15574	Mm.42201	NM_008316	ENSMUSG00000020413	Hus1	-	HUS1 checkpoint clamp component	protein-coding
11.5074	chr14	6290577	6290728	+	2.67808	Intergenic	ORR1D2|LTR|MaLR	-50015	NM_001270812	100861615	Mm.488431	NM_001270812	ENSMUSG00000079396	LOC100861615	-	alpha takusan-like	protein-coding
14.6427	chr18	45892765	45892916	+	2.6617	intron (NR_040342, intron 3 of 3)	intron (NR_040342, intron 3 of 3)	173032	NM_080465	140492	Mm.411614	NM_080465	ENSMUSG00000054477	Kcnn2	KCa2.2|SK2|SKCA2|bc|fri	potassium intermediate/small conductance calcium-activated channel, subfamily N, member 2	protein-coding
22.1213	chr16	25104787	25104938	+	2.62697	Intergenic	Intergenic	45137	NR_040374	319487	Mm.137341	NR_040374	ENSMUSG00000096960	A230028O05Rik	-	RIKEN cDNA A230028O05 gene	ncRNA
28.3008	chr12	70755117	70755268	+	2.61135	intron (NM_001135559, intron 2 of 22)	intron (NM_001135559, intron 2 of 22)	27647	NM_001135559	20663	Mm.3770	NM_001135559	ENSMUSG00000034801	Sos2	SOS-2|mSOS-2	son of sevenless homolog 2 (Drosophila)	protein-coding
14.4686	chr4	78159372	78159523	+	2.599	Intergenic	IAPEz-int|LTR|ERVK	-80504	NR_131142	623726		NR_131142		A430085M09Rik	EG623726	RIKEN cDNA A430085M09 gene	ncRNA
19.4309	chr2	91711084	91711235	+	2.55159	intron (NM_172669, intron 11 of 17)	intron (NM_172669, intron 11 of 17)	-51187	NM_007699	12672	Mm.330405	NM_007699	ENSMUSG00000040495	Chrm4	Chrm-4|M4	cholinergic receptor, muscarinic 4	protein-coding
15.4919	chr1	31108518	31108669	+	2.53063	intron (NR_136907, intron 1 of 3)	intron (NR_136907, intron 1 of 3)	44706	NR_136907	102634473	Mm.484482	NR_136907	ENSMUSG00000100371	Gm29669	-	predicted gene 29669	ncRNA
14.4391	chr1	159403853	159404004	+	2.5212	intron (NM_001033284, intron 9 of 9)	intron (NM_001033284, intron 9 of 9)	15215	NM_001033284	226527	Mm.215960	NM_001033284	ENSMUSG00000033488	BC026585	-	cDNA sequence BC026585	protein-coding
23.9867	chr6	13563862	13564013	+	2.50056	Intergenic	Intergenic	-5839	NM_001347059	101118	Mm.254845	NM_028990	ENSMUSG00000029569	Tmem168	5730526F17Rik|8430437G11Rik|AI462344|AI504145	transmembrane protein 168	protein-coding
11.6493	chr16	7374865	7375016	+	2.47155	intron (NM_183188, intron 10 of 12)	intron (NM_183188, intron 10 of 12)	305012	NM_183188	268859	Mm.370334	NM_021477	ENSMUSG00000008658	Rbfox1	A2bp|A2bp1|Hrnbp1|fox-1	RNA binding protein, fox-1 homolog (C. elegans) 1	protein-coding
13.2728	chr13	45308622	45308773	+	2.46113	Intergenic	Intergenic	-176414	NM_153789	218203	Mm.212855	NM_153789	ENSMUSG00000038175	Mylip	9430057C20Rik|Mir	myosin regulatory light chain interacting protein	protein-coding
16.2495	chr10	25203524	25203675	+	2.45422	intron (NM_001199265, intron 10 of 19)	intron (NM_001199265, intron 10 of 19)	52479	NM_001195596	100504474	Mm.46323	NM_001195596	ENSMUSG00000096546	Smlr1	2010003K15Rik	small leucine-rich protein 1	protein-coding
13.999	chr4	88016499	88016650	+	2.44211	intron (NM_001081184, intron 34 of 43)	intron (NM_001081184, intron 34 of 43)	68256	NM_025760	66775	Mm.386788	NM_025760	ENSMUSG00000028497	Hacd4	4933428I03Rik|Hcad4|Ptplad2	3-hydroxyacyl-CoA dehydratase 4	protein-coding
17.3883	chr19	40956835	40956986	+	2.43214	non-coding (NR_045343, exon 5 of 5)	non-coding (NR_045343, exon 5 of 5)	-12283	NR_106167	102466881		NR_106167	ENSMUSG00000099118	Mir8092	Gm27407|mmu-mir-8092	microRNA 8092	ncRNA
22.4477	chr1	41484857	41485008	+	2.42728	Intergenic	Intergenic	-246835	NR_040475	74897	Mm.243822	NR_040475	ENSMUSG00000104072	4930448I06Rik	-	RIKEN cDNA 4930448I06 gene	ncRNA
13.0854	chr2	7230175	7230326	+	2.42165	intron (NM_001110231, intron 2 of 15)	intron (NM_001110231, intron 2 of 15)	87377	NM_001110232	14007	Mm.398543	NM_010160	ENSMUSG00000002107	Celf2	B230218O03|B230345P09Rik|C88023|CELF-2|CUG-BP2|Cugbp2|D230046B21Rik|Etr-3|Napor|Napor-2|mETR-3	CUGBP, Elav-like family member 2	protein-coding
15.8777	chr8	93912569	93912720	+	2.38947	intron (NM_011936, intron 1 of 8)	intron (NM_011936, intron 1 of 8)	75220	NM_011936	26383	Mm.4375	NM_011936	ENSMUSG00000055932	Fto	AW743446|mKIAA1752	fat mass and obesity associated	protein-coding
26.4782	chr3	24413930	24414081	+	2.38822	intron (NM_001326288, intron 2 of 13)	intron (NM_001326288, intron 2 of 13)	268923	NM_001326288	635702	Mm.448351	NM_001326288	ENSMUSG00000102758	Naaladl2	2810043G22Rik|EG635702|Gm1021	N-acetylated alpha-linked acidic dipeptidase-like 2	protein-coding
13.0915	chr11	64763577	64763728	+	2.38242	Intergenic	Intergenic	-28885	NM_023479	68626	Mm.157711	NM_023479	ENSMUSG00000020549	Elac2	1110017O07Rik|D11Wsu80e|Hpc2	elaC ribonuclease Z 2	protein-coding
28.3544	chr5	118214614	118214765	+	2.37073	intron (NM_001312914, intron 19 of 19)	intron (NM_001312914, intron 19 of 19)	-102159	NM_008712	18125	Mm.44249	NM_008712	ENSMUSG00000029361	Nos1	2310005C01Rik|N-NOS|NC-NOS|NO|NOS|NOS-I|Nos-1|bNOS|nNOS	nitric oxide synthase 1, neuronal	protein-coding
17.3116	chr11	53954062	53954213	+	2.36543	Intergenic	Intergenic	39711	NM_011031	18452	Mm.3705	NM_011031	ENSMUSG00000018906	P4ha2	AA407196|C76437|P4hl	procollagen-proline, 2-oxoglutarate 4-dioxygenase (proline 4-hydroxylase), alpha II polypeptide	protein-coding
21.7645	chr8	71348939	71349090	+	2.35777	exon (NM_001293792, exon 17 of 18)	exon (NM_001293792, exon 17 of 18)	31186	NM_001293791	70885	Mm.252421	NM_027590	ENSMUSG00000031864	Ints10	4921521J11Rik|AI462004	integrator complex subunit 10	protein-coding
20.2429	chr2	129947290	129947441	+	2.35128	intron (NM_001289748, intron 1 of 12)	intron (NM_001289748, intron 1 of 12)	-1646	NM_001289747	241636	Mm.83437	NM_177726	ENSMUSG00000027403	Tgm6	TGM3L|TGY	transglutaminase 6	protein-coding
15.3911	chr9	94716144	94716295	+	2.33429	intron (NM_177909, intron 5 of 15)	intron (NM_177909, intron 5 of 15)	63971	NR_106116	102465763		NR_106116	ENSMUSG00000098251	Mir7656	Gm27614|mmu-mir-7656	microRNA 7656	ncRNA
19.9972	chr13	58046741	58046892	+	2.32825	Intergenic	Intergenic	-37123	NM_001166464	20745	Mm.379020	NM_009262	ENSMUSG00000056222	Spock1	Spock|Ticn1|testican	sparc/osteonectin, cwcv and kazal-like domains proteoglycan 1	protein-coding
16.5727	chr12	35463571	35463722	+	2.32569	intron (NM_001271386, intron 3 of 27)	intron (NM_001271386, intron 3 of 27)	138121	NM_001271386	79221	Mm.310551	NM_024124	ENSMUSG00000004698	Hdac9	AV022454|D030072B18Rik|HD7B|HD9|HDRP|Hdac7b|Mitr|mKIAA0744	histone deacetylase 9	protein-coding
16.9655	chr16	76575522	76575673	+	2.31972	Intergenic	Intergenic	-202303	NM_173440	268903	Mm.74711	NM_173440	ENSMUSG00000048490	Nrip1	6030458L20Rik|8430438I05Rik|9630050P12|AA959574|AW456757|RIP140	nuclear receptor interacting protein 1	protein-coding
23.3944	chr13	75374006	75374157	+	2.31684	Intergenic	Intergenic	146646	NM_013628	18548	Mm.1333	NM_013628	ENSMUSG00000021587	Pcsk1	Nec-1|Nec1|PC1|PC3|Phpp-1|SPC3	proprotein convertase subtilisin/kexin type 1	protein-coding
16.8208	chr3	141001365	141001516	+	2.31478	Intergenic	Intergenic	-126121	NM_008811	18598	Mm.4223	NM_008811	ENSMUSG00000047674	Pdha2	Pdhal	pyruvate dehydrogenase E1 alpha 2	protein-coding
30.1213	chr1	70129076	70129227	+	2.31469	intron (NM_025728, intron 2 of 7)	intron (NM_025728, intron 2 of 7)	130962	NM_025728	66722	Mm.440554	NM_025728	ENSMUSG00000053153	Spag16	4921511D23Rik|4930524F24Rik|4930585K05Rik|AV261009|Pf20|Wdr29	sperm associated antigen 16	protein-coding
13.4814	chr11	53953573	53953724	+	2.30847	Intergenic	B2_Mm1t|SINE|B2	39222	NM_011031	18452	Mm.3705	NM_011031	ENSMUSG00000018906	P4ha2	AA407196|C76437|P4hl	procollagen-proline, 2-oxoglutarate 4-dioxygenase (proline 4-hydroxylase), alpha II polypeptide	protein-coding
24.5414	chr14	111800132	111800283	+	2.30762	Intergenic	Intergenic	-274130	NM_198865	75409	Mm.235097	NM_029273	ENSMUSG00000033214	Slitrk5	2610019D03Rik	SLIT and NTRK-like family, member 5	protein-coding
34.5511	chr10	13166772	13166923	+	2.3051	intron (NM_001195065, intron 1 of 12)	intron (NM_001195065, intron 1 of 12)	27355	NM_001195065	215789	Mm.283359	NM_001033257	ENSMUSG00000062866	Phactr2	AV158170|BC012871	phosphatase and actin regulator 2	protein-coding
13.2672	chr16	53229585	53229736	+	2.29698	Intergenic	Intergenic	-413803	NR_040495	73820	Mm.60493	NR_040495		4930404A05Rik	-	RIKEN cDNA 4930404A05 gene	ncRNA
15.0781	chr9	28252241	28252392	+	2.29084	intron (NM_177906, intron 2 of 7)	intron (NM_177906, intron 2 of 7)	653462	NM_177906	330908	Mm.379474	NM_177906	ENSMUSG00000062257	Opcml	2900075O15Rik|3732419F12|AI844366|B930023M13Rik|C230027C17|Gm181|Obcam	opioid binding protein/cell adhesion molecule-like	protein-coding
12.4876	chr7	75585800	75585951	+	2.28816	Intergenic	Intergenic	23565	NR_046208	71244	Mm.410787	NR_046208	ENSMUSG00000108924	4933436H12Rik	-	RIKEN cDNA 4933436H12 gene	ncRNA
12.8812	chr13	117843928	117844079	+	2.28241	Intergenic	Intergenic	-29680	NM_001081009	52552	Mm.274466	NM_027272	ENSMUSG00000021725	Parp8	2810430O08Rik|ARTD16|D13Ertd275e	poly (ADP-ribose) polymerase family, member 8	protein-coding
27.4737	chr18	80877108	80877259	+	2.2696	intron (NM_198429, intron 3 of 9)	intron (NM_198429, intron 3 of 9)	27729	NM_016791	18018	Mm.329560	NM_016791	ENSMUSG00000033016	Nfatc1	2210017P03Rik|AI449492|AV076380|NF-ATc|NFAT2|NFATc|Nfatcb	nuclear factor of activated T cells, cytoplasmic, calcineurin dependent 1	protein-coding
17.2255	chr16	6281576	6281727	+	2.25934	intron (NM_021477, intron 2 of 16)	intron (NM_021477, intron 2 of 16)	305971	NR_045799	68238	Mm.434605	NR_045799	ENSMUSG00000101481	1700123O21Rik	-	RIKEN cDNA 1700123O21 gene	ncRNA
13.6505	chrX	112938022	112938173	+	2.25802	Intergenic	L1VL4|LINE|L1	-624456	NM_001033471	382239	Mm.336224	NM_001033471	ENSMUSG00000072995	Cpxcr1	Gm1143	CPX chromosome region, candidate 1	protein-coding
13.3026	chr16	66821242	66821393	+	2.25158	intron (NM_001347247, intron 2 of 9)	intron (NM_001347247, intron 2 of 9)	163954	NR_040512	75501	Mm.394300	NR_040512	ENSMUSG00000092599	1700010K23Rik	-	RIKEN cDNA 1700010K23 gene	ncRNA
15.6134	chr2	61195054	61195205	+	2.24971	Intergenic	L2a|LINE|L2	-221514	NM_011529	21353	Mm.244393	NM_011529	ENSMUSG00000064289	Tank	C86182|E430026L09Rik|I-TRAF	TRAF family member-associated Nf-kappa B activator	protein-coding
20.3749	chr9	114959548	114959699	+	2.23617	Intergenic	Intergenic	-16774	NM_148958	74486	Mm.458474	NM_148958	ENSMUSG00000040875	Osbpl10	4933433D06Rik|C820004B04Rik|OPR-10|ORP-10	oxysterol binding protein-like 10	protein-coding
13.5814	chr7	91349827	91349978	+	2.23359	Intergenic	Intergenic	-49499	NM_133722	70178	Mm.23914	NM_133722	ENSMUSG00000038459	Abhd17c	2210412D01Rik|AL023007|Fam108c|Fam108c1	abhydrolase domain containing 17C	protein-coding
16.6417	chr2	173433850	173434001	+	2.23243	intron (NR_027957, intron 4 of 14)	intron (NR_027957, intron 4 of 14)	-30083	NM_001199955	70065	Mm.425115	NM_027303	ENSMUSG00000027517	Ankrd60	1700019A24Rik|1700030G11Rik	ankyrin repeat domain 60	protein-coding
33.5461	chr1	58670748	58670899	+	2.23031	Intergenic	Intergenic	27582	NM_025597	66495	Mm.2033	NM_025597	ENSMUSG00000026032	Ndufb3	2700033I16Rik|CI-B12	NADH dehydrogenase (ubiquinone) 1 beta subcomplex 3	protein-coding
15.6854	chr10	69074773	69074924	+	2.20166	intron (NM_170730, intron 1 of 17)	intron (NM_170730, intron 1 of 17)	78392	NM_170688	11735	Mm.235960	NM_009670	ENSMUSG00000069601	Ank3	2900054D09Rik|AI314020|Ank-3|AnkG|Ankyrin-3|Ankyrin-G	ankyrin 3, epithelial	protein-coding
13.2665	chr5	80822866	80823017	+	2.19764	Intergenic	Intergenic	-626655	NM_001347369	319387	Mm.273631	NM_198702	ENSMUSG00000037605	Adgrl3	5430402I23Rik|CIRL-3|D130075K09Rik|Gm1379|LEC3|Lphn3|mKIAA0768	adhesion G protein-coupled receptor L3	protein-coding
21.8625	chr15	81141615	81141766	+	2.19653	Intergenic	MERVL_2A-int|LTR|ERVL	49505	NM_011399	20524	Mm.222536	NM_011399	ENSMUSG00000022404	Slc25a17	34kDa|47kDa|PMP34|Pmp47	solute carrier family 25 (mitochondrial carrier, peroxisomal membrane protein), member 17	protein-coding
15.8815	chr7	136275393	136275544	+	2.17964	Intergenic	Intergenic	-125140	NM_001080963	381925	Mm.39184	NM_001080963	ENSMUSG00000070366	Plpp4	C030048B12Rik|Gm1090|Ppapdc1a	phospholipid phosphatase 4	protein-coding
17.078	chr8	27375414	27375565	+	2.16364	Intergenic	Intergenic	106848	NM_199042	73754	Mm.383241	NM_199042	ENSMUSG00000037214	Thap1	4833431A01Rik|AW490810	THAP domain containing, apoptosis associated protein 1	protein-coding
11.3645	chr8	22136119	22136270	+	2.1534	Intergenic	RMER19B|LTR|ERVK	-29030	NM_183253	66298	Mm.482941	NM_183253	ENSMUSG00000074447	Defa21	2010016B13Rik|Defcr21	defensin, alpha, 21	protein-coding
11.7678	chrX	137107679	137107830	+	2.14812	intron (NM_001077364, intron 2 of 3)	intron (NM_001077364, intron 2 of 3)	27307	NM_001077364	14605	Mm.22216	NM_010286	ENSMUSG00000031431	Tsc22d3	DIP|Dsip1|Gilz|TSC-22R|Tilz3	TSC22 domain family, member 3	protein-coding
22.6436	chr14	110942682	110942833	+	2.14572	Intergenic	Intergenic	211614	NM_175499	239250	Mm.49728	NM_175499	ENSMUSG00000045871	Slitrk6	4832410J21Rik|Sltk6	SLIT and NTRK-like family, member 6	protein-coding
11.5178	chr1	152866672	152866823	+	2.14546	Intergenic	Intergenic	-26182	NM_001024720	545370	Mm.379425	NM_001024720	ENSMUSG00000066842	Hmcn1	EG545370|FIBL-6|Gm201	hemicentin 1	protein-coding
21.5693	chr8	121037331	121037482	+	2.12896	intron (NM_019707, intron 2 of 13)	intron (NM_019707, intron 2 of 13)	229895	NM_019707	12554	Mm.334841	NM_019707	ENSMUSG00000031841	Cdh13	4932416G01Rik|Cdht|Tcad	cadherin 13	protein-coding
27.9598	chr4	62158020	62158171	+	2.12831	3' UTR (NM_138653, exon 7 of 7)	3' UTR (NM_138653, exon 7 of 7)	5139	NM_024257	72748	Mm.41506	NM_024257	ENSMUSG00000038422	Hdhd3	2810435D12Rik	haloacid dehalogenase-like hydrolase domain containing 3	protein-coding
31.8461	chr19	48856863	48857014	+	2.12768	intron (NM_025696, intron 20 of 26)	intron (NM_025696, intron 20 of 26)	576423	NM_025696	66673	Mm.70980	NM_025696	ENSMUSG00000063434	Sorcs3	6330404A12Rik|AW045579	sortilin-related VPS10 domain containing receptor 3	protein-coding
12.0013	chr9	47230409	47230560	+	2.12749	Intergenic	Intergenic	-107769	NM_001310841	54725	Mm.234832	NM_018770	ENSMUSG00000032076	Cadm1	2900073G06Rik|3100001I08Rik|AI987920|Bl2|Igsf4|Igsf4a|Necl2|RA175|RA175A|RA175B|RA175C|RA175N|ST17|SgIGSF|SynCam|Tslc1	cell adhesion molecule 1	protein-coding
22.0418	chr11	25604465	25604616	+	2.12703	intron (NR_027973, intron 2 of 5)	intron (NR_027973, intron 2 of 5)	378433	NR_045853	71234	Mm.158627	NR_045853	ENSMUSG00000033015	4933427E13Rik	-	RIKEN cDNA 4933427E13 gene	ncRNA
18.8062	chr14	75927365	75927516	+	2.12692	Intergenic	Intergenic	64352	NM_001164141	67926	Mm.23361	NM_026457	ENSMUSG00000034913	Spert	1700086N05Rik|AI596460|Nurit	spermatid associated	protein-coding
17.1393	chr9	67403984	67404135	+	2.12345	intron (NM_001081242, intron 1 of 57)	intron (NM_001081242, intron 1 of 57)	3451	NM_001081242	70549	Mm.33645	NM_027458	ENSMUSG00000052698	Tln2	5730421P04Rik|AI507121|AI787438|AL118320|mKIAA0320	talin 2	protein-coding
11.9675	chr6	9949599	9949750	+	2.1222	Intergenic	Intergenic	974704	NR_033776	57866	Mm.4397	NR_033776		AA545190	-	EST AA545190	ncRNA
17.979	chr11	43030612	43030763	+	2.12136	intron (NM_176999, intron 12 of 22)	intron (NM_176999, intron 12 of 22)	67308	NM_176999	319767	Mm.252339	NM_176999	ENSMUSG00000055415	Atp10b	5930426O13Rik|9030605H24Rik	ATPase, class V, type 10B	protein-coding
11.3105	chr1	115194600	115194751	+	2.12113	Intergenic	Intergenic	-1433180	NM_001081316	319901	Mm.103468	NM_001081316	ENSMUSG00000038702	Dsel	9330132E09Rik|DS-epi2	dermatan sulfate epimerase-like	protein-coding
14.7474	chr8	81180997	81181148	+	2.12075	intron (NM_001009981, intron 5 of 10)	MER58A|DNA|MER1_type	147845	NM_001282108	76775	Mm.334631	NM_029736	ENSMUSG00000031684	Slc10a7	2410193C02Rik|P7	solute carrier family 10 (sodium/bile acid cotransporter family), member 7	protein-coding
16.1922	chr3	36305314	36305465	+	2.11916	Intergenic	Intergenic	69057	NR_105976	102466786		NR_105976	ENSMUSG00000098808	Mir7009	Gm27472|mmu-mir-7009	microRNA 7009	ncRNA
20.6239	chr17	55188615	55188766	+	2.11097	Intergenic	Intergenic	-395990	NM_001347403	240119	Mm.311687	NM_172829	ENSMUSG00000024172	St6gal2	C230064G14Rik|St6galII|mKIAA1877	beta galactoside alpha 2,6 sialyltransferase 2	protein-coding
12.1809	chrX	161258999	161259150	+	2.10042	Intergenic	Intergenic	159233	NM_029730	76763	Mm.291758	NM_029730	ENSMUSG00000061778	Mospd2	2410013I23Rik	motile sperm domain containing 2	protein-coding
18.55	chr17	60575478	60575629	+	2.09952	Intergenic	Intergenic	-1422808	NM_026497	67993	Mm.36507	NM_026497	ENSMUSG00000024228	Nudt12	0610016O18Rik	nudix (nucleoside diphosphate linked moiety X)-type motif 12	protein-coding
17.3329	chr13	53903628	53903779	+	2.09191	Intergenic	Intergenic	159749	NR_131010	75252	Mm.401989	NR_131010		4930555G21Rik	-	RIKEN cDNA 4930555G21 gene	ncRNA
29.2057	chr14	86842309	86842460	+	2.08602	Intergenic	Intergenic	196607	NR_040457	75155	Mm.399239	NR_040457		4930529K09Rik	4930507G21Rik	RIKEN cDNA 4930529K09 gene	ncRNA
13.9709	chr15	95366799	95366950	+	2.08335	Intergenic	Intergenic	-8191	NM_001289653	54003	Mm.3959	NM_016743	ENSMUSG00000022454	Nell2	A330108N19Rik|R75516|mel91	NEL-like 2	protein-coding
12.879	chr6	139920236	139920387	+	2.08216	Intergenic	Intergenic	69627	NM_054066	114875	Mm.50808	NM_054066	ENSMUSG00000030230	Plcz1	1700041H07Rik|PLCzeta	phospholipase C, zeta 1	protein-coding
20.1465	chr8	94873227	94873378	+	2.07569	intron (NR_110452, intron 2 of 3)	intron (NR_110452, intron 2 of 3)	6717	NR_033641	71296	Mm.86664	NR_033641	ENSMUSG00000031736	Crnde	4933436C20Rik	colorectal neoplasia differentially expressed (non-protein coding)	ncRNA
13.1399	chr13	116143402	116143553	+	2.06848	Intergenic	Intergenic	-251305	NM_001033228	109700	Mm.317280	NM_001033228	ENSMUSG00000042284	Itga1	CD49A|E130012M19Rik|Vla1	integrin alpha 1	protein-coding
18.4723	chr15	67863509	67863660	+	2.06674	Intergenic	Intergenic	226834	NM_001145888	380993	Mm.309526	NM_198644	ENSMUSG00000022335	Zfat	Gm922|Zfat1|Zfp406	zinc finger and AT hook domain containing	protein-coding
15.4794	chr2	117753923	117754074	+	2.06672	intron (NR_126479, intron 8 of 9)	intron (NR_126479, intron 8 of 9)	106334	NR_040631	73938	Mm.399107	NR_040631	ENSMUSG00000086221	4930412B13Rik	-	RIKEN cDNA 4930412B13 gene	ncRNA
13.482	chr1	29274258	29274409	+	2.05821	Intergenic	Intergenic	-204000	NR_105760	102465174		NR_105760	ENSMUSG00000099257	Mir6342	Gm27268|mmu-mir-6342	microRNA 6342	ncRNA
30.8742	chr12	51955830	51955981	+	2.05623	Intergenic	Intergenic	-150238	NR_126468	75494	Mm.416848	NR_126468		1700008C04Rik	-	RIKEN cDNA 1700008C04 gene	ncRNA
11.3159	chr2	6933468	6933619	+	2.04628	intron (NM_001110231, intron 3 of 15)	intron (NM_001110231, intron 3 of 15)	68805	NM_001110230	14007	Mm.398543	NM_010160	ENSMUSG00000002107	Celf2	B230218O03|B230345P09Rik|C88023|CELF-2|CUG-BP2|Cugbp2|D230046B21Rik|Etr-3|Napor|Napor-2|mETR-3	CUGBP, Elav-like family member 2	protein-coding
11.8946	chr1	55529113	55529264	+	2.04196	intron (NM_001114663, intron 1 of 5)	intron (NM_001114663, intron 1 of 5)	66398	NM_001114663	227120	Mm.194183	NM_001114663	ENSMUSG00000038349	Plcl1	C230017K02Rik|PLC-L|PLC-L1|PLCE|PLCL|PLDL1|PRIP|PRIP-1	phospholipase C-like 1	protein-coding
12.3462	chr1	31850063	31850214	+	2.03498	Intergenic	Intergenic	-379513	NM_133235	170771	Mm.336594	NM_133235	ENSMUSG00000026058	Khdrbs2	6330586C16Rik|Slim1|Slm-1|Slm1|mSLM-1	KH domain containing, RNA binding, signal transduction associated 2	protein-coding
19.3627	chr5	12583330	12583481	+	2.03422	intron (NM_028882, intron 17 of 17)	intron (NM_028882, intron 17 of 17)	200239	NM_028882	108151	Mm.89313	NM_028882	ENSMUSG00000040254	Sema3d	4631426B19Rik	sema domain, immunoglobulin domain (Ig), short basic domain, secreted, (semaphorin) 3D	protein-coding
13.1035	chr1	65720513	65720664	+	2.03398	Intergenic	LTR41B|LTR|ERVL	-252508	NM_027010	12969	Mm.275362	NM_027010	ENSMUSG00000025945	Crygf	3110001K11Rik|Cryg-2|DGcry-2|Len-2	crystallin, gamma F	protein-coding
12.9351	chr7	149094686	149094837	+	2.03013	Intergenic	L1MCa|LINE|L1	-6395	NM_001347562	54473	Mm.103551	NM_023764	ENSMUSG00000025139	Tollip	4930403G24Rik|4931428G15Rik	toll interacting protein	protein-coding
42.8047	chr11	120121237	120121388	+	2.02713	intron (NM_001347621, intron 3 of 27)	intron (NM_001347621, intron 3 of 27)	27051	NM_198423	268515	Mm.309498	NM_198423	ENSMUSG00000039741	Bahcc1	B930044J06|BC060615	BAH domain and coiled-coil containing 1	protein-coding
15.4541	chr1	62201601	62201752	+	2.02692	intron (NM_001081050, intron 6 of 22)	intron (NM_001081050, intron 6 of 22)	516278	NM_001081050	72823	Mm.35153	NM_001081050	ENSMUSG00000052062	Pard3b	1810008K04Rik|2010002N16Rik|2810455B10Rik|Als2cr19|PAR3B|PAR3L|PAR3beta	par-3 family cell polarity regulator beta	protein-coding
19.4221	chr7	53813438	53813589	+	2.02622	intron (NM_013789, intron 9 of 10)	intron (NM_013789, intron 9 of 10)	81664	NM_013789	27414	Mm.76659	NM_013789	ENSMUSG00000030839	Sergef	DelGEF|Gef|Gnef|Gnefr	secretion regulating guanine nucleotide exchange factor	protein-coding
16.5133	chr10	67332574	67332725	+	2.02456	Intergenic	Intergenic	42761	NM_178679	216049	Mm.268346	NM_178679	ENSMUSG00000037855	Zfp365	AI839779|AV340892|DBZ|Su48|Znf365|talanin	zinc finger protein 365	protein-coding
19.3275	chr7	73288574	73288725	+	2.01947	intron (NM_001081163, intron 2 of 2)	intron (NM_001081163, intron 2 of 2)	34248	NM_001081163	269941	Mm.333916	NM_001081163	ENSMUSG00000032640	Chsy1	mKIAA0990	chondroitin sulfate synthase 1	protein-coding
15.0942	chr17	41009662	41009813	+	2.01859	Intergenic	Intergenic	7770	NM_027834	71583	Mm.158733	NM_027834	ENSMUSG00000054951	9130008F23Rik	-	RIKEN cDNA 9130008F23 gene	protein-coding
36.3816	chr3	132248650	132248801	+	2.01708	Intergenic	Intergenic	-44430	NM_001270430	433653		NM_001270430	ENSMUSG00000091721	Gimd1	EG433653|Gm5549	GIMAP family P-loop NTPase domain containing 1	protein-coding
12.2098	chr1	51623552	51623703	+	2.0155	Intergenic	Intergenic	-88384	NM_001310549	109019	Mm.196290	NM_028696	ENSMUSG00000026107	Nabp1	4930434H03Rik|4930442A21Rik|4930488J04Rik|4933440J18Rik|5830411E10Rik|AI852561|Nbp1|Obfc2a|Ssb2	nucleic acid binding protein 1	protein-coding
27.3842	chr7	132479170	132479321	+	2.01282	intron (NR_045804, intron 1 of 2)	intron (NR_045804, intron 1 of 2)	14055	NR_045804	71208	Mm.159465	NM_172408	ENSMUSG00000045928	4933440M02Rik	-	RIKEN cDNA 4933440M02 gene	ncRNA
11.4667	chr6	104471000	104471151	+	2.01208	intron (NM_017383, intron 1 of 22)	intron (NM_017383, intron 1 of 22)	28037	NM_017383	53870	Mm.321671	NM_017383	ENSMUSG00000030092	Cntn6	NB-3	contactin 6	protein-coding
14.8148	chr3	145786470	145786621	+	2.01045	intron (NM_134160, intron 1 of 11)	intron (NM_134160, intron 1 of 11)	1790	NM_134160	171166	Mm.114683	NM_134160	ENSMUSG00000036853	Mcoln3	6720490O21Rik|TRPML3|Va	mucolipin 3	protein-coding
23.4529	chr17	90302221	90302372	+	2.00683	Intergenic	MER21B|LTR|ERV1	185412	NM_001347419	18189	Mm.478418	NM_020252	ENSMUSG00000024109	Nrxn1	1700062G21Rik|9330127H16Rik|A230068P09Rik|mKIAA0578	neurexin I	protein-coding
23.4076	chr12	66990195	66990346	+	2.00253	Intergenic	Intergenic	395118	NM_001162933	238217	Mm.188575	NM_001162933	ENSMUSG00000060499	Rpl10l	EG238217	ribosomal protein L10-like	protein-coding
27.6405	chr6	33381379	33381530	+	1.9936	intron (NM_001347089, intron 7 of 9)	intron (NM_001347089, intron 7 of 9)	182304	NM_009148	20336	Mm.265512	NM_009148	ENSMUSG00000029763	Exoc4	C78892|Sec8|Sec8l1	exocyst complex component 4	protein-coding
20.4364	chrX	159871931	159872082	+	1.99064	Intergenic	Intergenic	115662	NM_008177	14829	Mm.4687	NM_008177	ENSMUSG00000031364	Grpr	GRP-R	gastrin releasing peptide receptor	protein-coding
14.7413	chr3	55930740	55930891	+	1.97958	intron (NM_030595, intron 1 of 57)	RMER19B|LTR|ERVK	56808	NM_030595	26422	Mm.384353	NM_030595	ENSMUSG00000027799	Nbea	Lyst2|mKIAA1544	neurobeachin	protein-coding
14.1159	chr15	38810076	38810227	+	1.97276	Intergenic	Intergenic	-27675	NM_001162494	14368	Mm.4769	NM_008056	ENSMUSG00000022297	Fzd6	Fz6	frizzled class receptor 6	protein-coding
14.8932	chr5	43860963	43861114	+	1.97118	Intergenic	Intergenic	-45770	NM_001135172	109323	Mm.275553	NM_175425	ENSMUSG00000061535	C1qtnf7	5530401N20Rik|8430425G24Rik|Ctrp7	C1q and tumor necrosis factor related protein 7	protein-coding
17.5342	chr2	5451166	5451317	+	1.96833	intron (NM_177343, intron 2 of 10)	intron (NM_177343, intron 2 of 10)	145851	NM_001290376	227541	Mm.191949	NM_177343	ENSMUSG00000039145	Camk1d	A630059D12Rik|CKLiK|CaMKIdelta|E030025C11Rik|mCKLiK	calcium/calmodulin-dependent protein kinase ID	protein-coding
18.2977	chr9	57346408	57346559	+	1.96742	Intergenic	Intergenic	-5426	NM_133982	102614	Mm.274421	NM_133982	ENSMUSG00000062309	Rpp25	AI851155	ribonuclease P/MRP 25 subunit	protein-coding
12.6467	chr2	56080022	56080173	+	1.96403	Intergenic	Intergenic	-558125	NR_105751	102465169		NR_105751	ENSMUSG00000098437	Mir195b	Gm27491|mmu-mir-195b	microRNA 195b	ncRNA
18.125	chr14	49956583	49956734	+	1.96301	intron (NM_029238, intron 1 of 7)	intron (NM_029238, intron 1 of 7)	-91555	NM_025956	67082	Mm.87439	NM_025956	ENSMUSG00000021850	1700011H14Rik	-	RIKEN cDNA 1700011H14 gene	protein-coding
16.6536	chr19	59616289	59616440	+	1.95639	intron (NR_045308, intron 2 of 4)	intron (NR_045308, intron 2 of 4)	48738	NR_045308	72647	Mm.410849	NR_045308	ENSMUSG00000100119	2700089I24Rik	-	RIKEN cDNA 2700089I24 gene	ncRNA
13.9069	chr1	14258324	14258475	+	1.95356	intron (NM_010164, intron 7 of 17)	B4A|SINE|B4	41881	NM_010164	14048	Mm.250185	NM_010164	ENSMUSG00000025932	Eya1	bor	EYA transcriptional coactivator and phosphatase 1	protein-coding
15.4261	chr10	39728739	39728890	+	1.94812	intron (NM_144821, intron 1 of 3)	L1_Mus3|LINE|L1	16260	NM_144821	215929	Mm.55513	NM_144821	ENSMUSG00000038522	Mfsd4b1	AI317395|AI482555|Naglt1a	major facilitator superfamily domain containing 4B1	protein-coding
18.5766	chr16	90548431	90548582	+	1.93812	Intergenic	Intergenic	161864	NM_015755	26559	Mm.125874	NM_015755	ENSMUSG00000053414	Hunk	Bstk1|Mak-v	hormonally upregulated Neu-associated kinase	protein-coding
21.6527	chr3	128223686	128223837	+	1.9368	Intergenic	Intergenic	-289238	NR_045704	402774	Mm.209170	NR_045704	ENSMUSG00000105816	D030025E07Rik	-	RIKEN cDNA D030025E07 gene	ncRNA
13.7461	chr7	73869260	73869411	+	1.92617	Intergenic	Intergenic	-19055	NM_001164201	545975	Mm.380104	NM_001164201	ENSMUSG00000030510	Cers3	4930550L11Rik|Gm488|Lass3|T3L	ceramide synthase 3	protein-coding
25.6367	chr11	52949826	52949977	+	1.92613	intron (NM_177059, intron 7 of 15)	intron (NM_177059, intron 7 of 15)	-16343	NR_046047	790909	Mm.404626	NR_046047	ENSMUSG00000087668	Gm11186	OTTMUSG00000000039	predicted gene 11186	ncRNA
24.2928	chr11	109562227	109562378	+	1.92486	intron (NM_153782, intron 1 of 10)	intron (NM_153782, intron 1 of 10)	21268	NM_153782	208659	Mm.208662	NM_153782	ENSMUSG00000020614	Fam20a	AI606893	family with sequence similarity 20, member A	protein-coding
14.6591	chr16	89762512	89762663	+	1.92385	Intergenic	Intergenic	56010	NM_001145887	21844	Mm.310902	NM_009384	ENSMUSG00000002489	Tiam1	AI847750|D16Ium10|D16Ium10e	T cell lymphoma invasion and metastasis 1	protein-coding
11.9066	chr5	67045682	67045833	+	1.9217	intron (NR_102714, intron 1 of 4)	ID_B1|SINE|B4	-21603	NM_011670	22223	Mm.29807	NM_011670	ENSMUSG00000029223	Uchl1	AW822034|C88048|PGP 9.5|PGP9.5|R75593|UCH-L1|UCHL-1|gad	ubiquitin carboxy-terminal hydrolase L1	protein-coding
16.0676	chr8	107930428	107930579	+	1.92122	intron (NM_177791, intron 2 of 16)	intron (NM_177791, intron 2 of 16)	6899	NM_177791	279499	Mm.67628	NM_177791	ENSMUSG00000051648	Kctd19	4922504H04Rik	potassium channel tetramerisation domain containing 19	protein-coding
17.4666	chr4	126808465	126808616	+	1.91777	Intergenic	Intergenic	5253	NM_001099319	100039968	Mm.392655	NM_001099319	ENSMUSG00000070737	Tmem35b	Gm12942|OTTMUSG00000009332|Zmym6nb	transmembrane protein 35B	protein-coding
18.0635	chr8	9607587	9607738	+	1.91722	intron (NM_001347127, intron 1 of 3)	intron (NM_001347127, intron 1 of 3)	163361	NM_173446	270028	Mm.268163	NM_173446	ENSMUSG00000079157	Fam155a	6430500D16|AW121567|Tmem28	family with sequence similarity 155, member A	protein-coding
13.5749	chr15	35248986	35249137	+	1.91606	intron (NR_045280, intron 1 of 2)	intron (NR_045280, intron 1 of 2)	9229	NR_045280	100126269	Mm.247402	NR_045280		BC048602	-	cDNA sequence BC048602	ncRNA
40.4018	chr11	118722674	118722825	+	1.91595	intron (NM_001285437, intron 1 of 13)	intron (NM_001285437, intron 1 of 13)	48137	NM_001285436	52897	Mm.341103	NM_001024931	ENSMUSG00000025576	Rbfox3	Fox-3|Hrnbp3|NeuN|Neuna60	RNA binding protein, fox-1 homolog (C. elegans) 3	protein-coding
13.3506	chr16	88087634	88087785	+	1.91572	intron (NM_146072, intron 1 of 16)	intron (NM_146072, intron 1 of 16)	202794	NM_010348	14805	Mm.5134	NM_010348	ENSMUSG00000022935	Grik1	A830007B11Rik|D16Ium24|D16Ium24e|GluK1|GluK5|Glur-5|Glur5|Glurbeta1	glutamate receptor, ionotropic, kainate 1	protein-coding
11.9093	chr9	33168665	33168816	+	1.91329	Intergenic	Intergenic	-432189	NR_131058	330917	Mm.488283	NR_131058		Gm27162	A430016B06	predicted gene 27162	ncRNA
18.1893	chr2	157698990	157699141	+	1.91155	intron (NM_025680, intron 13 of 15)	intron (NM_025680, intron 13 of 15)	-41324	NM_198627	277432	Mm.441156	NM_198627	ENSMUSG00000037843	Vstm2l	Gm691	V-set and transmembrane domain containing 2-like	protein-coding
12.7571	chr3	147531443	147531594	+	1.91134	Intergenic	RSINE1|SINE|B4	1016187	NM_001302957	70892	Mm.187793	NM_027594	ENSMUSG00000036745	Ttll7	1110049N09Rik|4921517B04Rik|C630030B20|mTTLL7	tubulin tyrosine ligase-like family, member 7	protein-coding
28.1938	chr8	108483422	108483573	+	1.90793	intron (NR_045594, intron 2 of 23)	intron (NR_045594, intron 2 of 23)	6518	NM_009195	20498	Mm.292447	NM_009195	ENSMUSG00000017765	Slc12a4	AW546649|KCC1|RBCKCC1	solute carrier family 12, member 4	protein-coding
19.7009	chr16	23265751	23265902	+	1.90474	intron (NM_145933, intron 2 of 7)	intron (NM_145933, intron 2 of 7)	-24717	NM_001252506	20440	Mm.149029	NM_145933	ENSMUSG00000022885	St6gal1	AW742324|Siat1|St6Gal-I|St6gal|St6galI	beta galactoside alpha 2,6 sialyltransferase 1	protein-coding
14.4912	chr7	141600540	141600691	+	1.90426	Intergenic	Intergenic	-32104	NM_001081331	71007	Mm.334285	NM_001081331	ENSMUSG00000030994	D7Ertd443e	4933400E14Rik|FATS|Gm497	DNA segment, Chr 7, ERATO Doi 443, expressed	protein-coding
20.7999	chr7	57954765	57954916	+	1.89885	intron (NM_001037906, intron 14 of 19)	intron (NM_001037906, intron 14 of 19)	100280	NM_172901	243996	Mm.443270	NM_172901	ENSMUSG00000084234	4933405O20Rik	-	RIKEN cDNA 4933405O20 gene	protein-coding
12.9712	chr18	59247361	59247512	+	1.89849	Intergenic	Intergenic	25401	NR_033765	225583	Mm.209711	NM_173759	ENSMUSG00000050875	A730017C20Rik	-	RIKEN cDNA A730017C20 gene	protein-coding
31.3409	chr5	55529002	55529153	+	1.89624	Intergenic	Intergenic	787846	NR_038045	330086	Mm.254449	NM_177871	ENSMUSG00000105912	Gm10440	D130065D13|ENSMUSG00000072936	predicted gene 10440	ncRNA
27.9314	chr3	46695451	46695602	+	1.89232	Intergenic	Intergenic	9178	NR_105800	102465199		NR_105800	ENSMUSG00000098417	Mir6379	Gm27730|mmu-mir-6379	microRNA 6379	ncRNA
20.0543	chr5	25396192	25396343	+	1.88994	Intergenic	Intergenic	130476	NM_001310504	242894	Mm.150319	NM_001004365	ENSMUSG00000056367	Actr3b	9630005C02|ARP11|AW047569|Arp3b|Arp3beta	ARP3 actin-related protein 3B	protein-coding
16.7118	chr1	196384492	196384643	+	1.88963	Intergenic	Intergenic	-61456	NM_008882	18845	Mm.2251	NM_008882	ENSMUSG00000026640	Plxna2	2810428A13Rik|AA589422|AW457381|OCT|PlexA2|Plxn2|mKIAA0463	plexin A2	protein-coding
17.3683	chr13	67966010	67966161	+	1.88361	Intergenic	Intergenic	1822	NM_001001185	408058	Mm.177840	NM_001001185	ENSMUSG00000064063	BC048507	-	cDNA sequence BC048507	protein-coding
12.3016	chr2	113909115	113909266	+	1.88268	Intergenic	Intergenic	29058	NR_028422	100303644	Mm.330469	NR_028422	ENSMUSG00000092397	C130080G10Rik	-	RIKEN cDNA C130080G10 gene	ncRNA
16.2285	chr6	21374603	21374754	+	1.87604	intron (NM_019697, intron 1 of 5)	intron (NM_019697, intron 1 of 5)	208569	NM_019697	16508	Mm.425316	NM_019697	ENSMUSG00000060882	Kcnd2	AI839615|AW555701|Kv4.2|R75121|mKIAA1044	potassium voltage-gated channel, Shal-related family, member 2	protein-coding
31.4559	chr2	163548396	163548547	+	1.87496	intron (NM_001277096, intron 3 of 3)	intron (NM_001277096, intron 3 of 3)	27504	NM_007398	11486	Mm.388	NM_007398	ENSMUSG00000017697	Ada	-	adenosine deaminase	protein-coding
18.1245	chr16	29175058	29175209	+	1.87463	Intergenic	Intergenic	-34648	NM_013751	27281	Mm.103650	NM_013751	ENSMUSG00000022525	Hrasls	2810012B06Rik|A-C1|HRSL1|Hrasrs	HRAS-like suppressor	protein-coding
17.546	chr2	114728959	114729110	+	1.86838	Intergenic	L2|LINE|L2	-248370	NM_025675	66632	Mm.117809	NM_025675	ENSMUSG00000057147	Dph6	5730421E18Rik|Atpbd4	diphthamine biosynthesis 6	protein-coding
12.8512	chr5	128780370	128780521	+	1.86677	intron (NM_172885, intron 1 of 8)	intron (NM_172885, intron 1 of 8)	158492	NM_172885	243274	Mm.447698	NM_172885	ENSMUSG00000034310	Tmem132d	C630028F04Rik	transmembrane protein 132D	protein-coding
20.3591	chr6	118657228	118657379	+	1.86249	intron (NM_009781, intron 10 of 46)	intron (NM_009781, intron 10 of 46)	50689	NM_001290335	12288	Mm.41628	NM_009781	ENSMUSG00000051331	Cacna1c	Cav1.2|Cchl1a1|D930026N18Rik|MBC|MELC-CC	calcium channel, voltage-dependent, L type, alpha 1C subunit	protein-coding
22.1789	chr13	89109534	89109685	+	1.86072	intron (NM_010103, intron 2 of 9)	intron (NM_010103, intron 2 of 9)	148532	NM_001037987	13612	Mm.125580	NM_010103	ENSMUSG00000034488	Edil3	Del-1|Del1	EGF-like repeats and discoidin I-like domains 3	protein-coding
15.3905	chr11	31975160	31975311	+	1.86051	Intergenic	MIRb|SINE|MIR	25993	NR_130637	104692	Mm.414035	NR_130637	ENSMUSG00000086386	Gm12108	BB052462|OTTMUSG00000005365	predicted gene 12108	ncRNA
19.7091	chr11	53936045	53936196	+	1.85943	intron (NM_011031, intron 9 of 15)	intron (NM_011031, intron 9 of 15)	21694	NM_011031	18452	Mm.3705	NM_011031	ENSMUSG00000018906	P4ha2	AA407196|C76437|P4hl	procollagen-proline, 2-oxoglutarate 4-dioxygenase (proline 4-hydroxylase), alpha II polypeptide	protein-coding
18.3751	chr1	157536682	157536833	+	1.85862	Intergenic	Intergenic	52400	NM_010712	16872	Mm.103624	NM_010712	ENSMUSG00000026468	Lhx4	A330062J17Rik|Gsh-4|Gsh4	LIM homeobox protein 4	protein-coding
21.2357	chr5	106246423	106246574	+	1.85616	Intergenic	Intergenic	-59089	NR_030777	54367	Mm.248876	NM_018759	ENSMUSG00000029290	Zfp326	5730470H14Rik|ZAN75|Znf326	zinc finger protein 326	protein-coding
18.2055	chr8	76142962	76143113	+	1.8553	Intergenic	L1VL2|LINE|L1	-265598	NM_001317391	16795	Mm.324371	NM_010687	ENSMUSG00000004383	Large1	BPFD#36|Gyltl1a|Large|Mbp-1|Mbp1|enr|fg|froggy|myd	LARGE xylosyl- and glucuronyltransferase 1	protein-coding
16.4272	chr18	13474500	13474651	+	1.85499	Intergenic	Intergenic	309076	NM_153087	225192	Mm.207073	NM_153087	ENSMUSG00000037346	Hrh4	AXOR35|BG26|GPCR105|GPRv53|H4|H4R|HH4R	histamine receptor H4	protein-coding
14.8793	chr13	84923268	84923419	+	1.85483	Intergenic	Intergenic	-405647	NM_001347588	66671	Mm.18474	NM_023243	ENSMUSG00000021548	Ccnh	6330408H09Rik|AI661354|AV102684|AW538719	cyclin H	protein-coding
12.3873	chr6	147995839	147995990	+	1.85434	promoter-TSS (NM_178797)	promoter-TSS (NM_178797)	-24	NM_178797	330450	Mm.447274	NM_178797	ENSMUSG00000030303	Far2	A230046P18|AW048109|BC055759|Mlstd1	fatty acyl CoA reductase 2	protein-coding
26.7312	chr12	78978874	78979025	+	1.84717	Intergenic	Intergenic	-348693	NM_145965	268566	Mm.341742	NM_145965	ENSMUSG00000047454	Gphn	5730552E08Rik|AI662856|BC027112|C230040D23|GPH|GPHRYN|geph	gephyrin	protein-coding
15.1089	chr8	49543785	49543936	+	1.84632	intron (NM_001145937, intron 2 of 26)	intron (NM_001145937, intron 2 of 26)	216184	NM_011857	23965	Mm.42191	NM_011857	ENSMUSG00000031561	Tenm3	2610100B16Rik|Odz1|Odz3|Ten-m3|mKIAA1455	teneurin transmembrane protein 3	protein-coding
22.4292	chr6	21634372	21634523	+	1.84539	intron (NM_019697, intron 1 of 5)	intron (NM_019697, intron 1 of 5)	168068	NM_173007	269831	Mm.21950	NM_173007	ENSMUSG00000029669	Tspan12	9030619E17|AI426782|AI663988|AW111457|Tm4sf12	tetraspanin 12	protein-coding
13.7129	chr6	134763958	134764109	+	1.84474	Intergenic	Intergenic	-16184	NM_177687	232430	Mm.267010	NM_177687	ENSMUSG00000032652	Crebl2	AI046348|B230205M03	cAMP responsive element binding protein-like 2	protein-coding
18.2999	chr1	57731225	57731376	+	1.84401	Intergenic	Intergenic	-100405	NM_144882	67198	Mm.159989	NM_144882	ENSMUSG00000038305	Spats2l	2810022L02Rik|A230104H11Rik|AA987173|AI480531|AI842453|AW413586	spermatogenesis associated, serine-rich 2-like	protein-coding
17.5756	chr8	19713384	19713535	+	1.84273	Intergenic	URR1A|DNA|MER1_type	-16117	NM_001039553	626415	Mm.425517	NM_001039553	ENSMUSG00000096265	4930467E23Rik	ENSMUSG00000074453|OTTMUSG00000018948|TSAP	RIKEN cDNA 4930467E23 gene	protein-coding
15.7304	chr2	128157137	128157288	+	1.8391	intron (NR_028590, intron 1 of 2)	intron (NR_028590, intron 1 of 2)	97875	NR_028589	100043424	Mm.297222	NR_028589		Gm14005	OTTMUSG00000015351	predicted gene 14005	ncRNA
13.2674	chr4	85470399	85470550	+	1.83805	Intergenic	Intergenic	-229345	NM_029967	77739	Mm.331690	NM_029967	ENSMUSG00000066113	Adamtsl1	5930437A14Rik|6720426B09Rik|ADAMTSL-1	ADAMTS-like 1	protein-coding
18.1883	chr3	140140984	140141135	+	1.83716	Intergenic	Intergenic	449846	NR_105798	102465198		NR_105798	ENSMUSG00000099169	Mir7j	Gm27716|Mirlet7j|mmu-let-7j	microRNA 7j	ncRNA
31.3149	chr14	46697223	46697374	+	1.83561	Intergenic	Intergenic	-6404	NR_002875	218963	Mm.282093	NR_002875		Gm1821	-	ubiquitin pseudogene	pseudo
13.2781	chr3	54330646	54330797	+	1.83475	Intergenic	Intergenic	165692	NM_001313898	50706	Mm.236067	NM_015784	ENSMUSG00000027750	Postn	A630052E07Rik|AI747096|OSF-2|Osf2|PLF|PN	periostin, osteoblast specific factor	protein-coding
21.7126	chr3	76458273	76458424	+	1.8328	intron (NM_001253719, intron 13 of 15)	intron (NM_001253719, intron 13 of 15)	578843	NM_001253719	213262	Mm.379337	NM_178673	ENSMUSG00000034098	Fstl5	9130207J01Rik	follistatin-like 5	protein-coding
14.8568	chr11	16583052	16583203	+	1.83178	Intergenic	Intergenic	-69079	NM_007912	13649	Mm.8534	NM_007912	ENSMUSG00000020122	Egfr	9030024J15Rik|AI552599|Erbb|Errb1|Errp|Wa5|wa-2|wa2	epidermal growth factor receptor	protein-coding
30.0514	chr14	78783121	78783272	+	1.83105	Intergenic	Intergenic	-75346	NM_011613	21943	Mm.249221	NM_011613	ENSMUSG00000022015	Tnfsf11	Ly109l|ODF|OPGL|RANKL|Trance	tumor necrosis factor (ligand) superfamily, member 11	protein-coding
27.0858	chr9	55543182	55543333	+	1.82924	intron (NM_001081341, intron 24 of 32)	intron (NM_001081341, intron 24 of 32)	154301	NM_027397	104360	Mm.273996	NM_027397	ENSMUSG00000032318	Isl2	3110001N10Rik	insulin related protein 2 (islet 2)	protein-coding
13.443	chr4	90905733	90905884	+	1.82705	Intergenic	Intergenic	132938	NM_207686	15569	Mm.318042	NM_010486	ENSMUSG00000008489	Elavl2	Hub|mel-N1	ELAV (embryonic lethal, abnormal vision, Drosophila)-like 2 (Hu antigen B)	protein-coding
17.3622	chr10	98793735	98793886	+	1.82692	Intergenic	Intergenic	67945	NM_026268	67603	Mm.1791	NM_026268	ENSMUSG00000019960	Dusp6	1300019I03Rik|MKP-3|MKP3|PYST1	dual specificity phosphatase 6	protein-coding
15.2385	chr18	19906239	19906390	+	1.82346	Intergenic	Intergenic	254284	NM_001291809	13507	Mm.89935	NM_007882	ENSMUSG00000059898	Dsc3	5430426I24Rik	desmocollin 3	protein-coding
15.1251	chr16	81297765	81297916	+	1.8213	intron (NM_001113208, intron 1 of 17)	intron (NM_001113208, intron 1 of 17)	96898	NM_010954	17968	Mm.433941	NM_010954	ENSMUSG00000022762	Ncam2	Ncam-2|Ocam|RNCAM	neural cell adhesion molecule 2	protein-coding
20.9497	chr13	64581002	64581153	+	1.81771	Intergenic	Intergenic	18023	NM_001195435	68880	Mm.390594	NM_001195435	ENSMUSG00000096537	1190003K10Rik	-	RIKEN cDNA 1190003K10 gene	protein-coding
19.3653	chr11	107995505	107995656	+	1.81598	intron (NM_011101, intron 3 of 16)	intron (NM_011101, intron 3 of 16)	137418	NR_106082	102465705		NR_106082	ENSMUSG00000098989	Mir7223	Gm28009|mmu-mir-7223	microRNA 7223	ncRNA
12.4983	chr10	38077912	38078063	+	1.81562	Intergenic	Intergenic	182407	NR_131035	75877	Mm.402094	NR_131035	ENSMUSG00000111234	4930591E09Rik	-	RIKEN cDNA 4930591E09 gene	ncRNA
16.7272	chr10	29355785	29355936	+	1.8137	Intergenic	Intergenic	-100187	NM_028351	72780	Mm.45191	NM_028351	ENSMUSG00000019880	Rspo3	2810459H04Rik|AW742308|Cristin1|Thsd2	R-spondin 3	protein-coding
13.1628	chr11	37129808	37129959	+	1.81112	Intergenic	Intergenic	-342608	NR_131154	100039148	Mm.120467	NR_131154	ENSMUSG00000087388	Gm12128	OTTMUSG00000005422	predicted gene 12128	ncRNA
27.3775	chr1	79451194	79451345	+	1.81036	Intergenic	Intergenic	-14604	NM_009129	20254	Mm.5038	NM_009129	ENSMUSG00000050711	Scg2	Chgc|SgII	secretogranin II	protein-coding
22.5695	chr10	71860031	71860182	+	1.80963	Intergenic	Intergenic	-257488	NM_001293684	52696	Mm.62876	NM_025635	ENSMUSG00000019923	Zwint	2010007E07Rik|2600001N01Rik|D10Ertd749e|Zwint-1	ZW10 interactor	protein-coding
21.9375	chr12	76178361	76178512	+	1.80884	intron (NM_172805, intron 7 of 10)	intron (NM_172805, intron 7 of 10)	99883	NM_172805	238271	Mm.44465	NM_172805	ENSMUSG00000034402	Kcnh5	Eag2	potassium voltage-gated channel, subfamily H (eag-related), member 5	protein-coding
19.1377	chr9	102407451	102407602	+	1.80733	promoter-TSS (NM_024291)	promoter-TSS (NM_024291)	-942	NM_024291	16716	Mm.101692	NM_024291	ENSMUSG00000035606	Ky	CD1|D9Mgc44e|ky	kyphoscoliosis peptidase	protein-coding
19.192	chr13	95315790	95315941	+	1.80675	intron (NM_009680, intron 25 of 26)	intron (NM_009680, intron 25 of 26)	186950	NM_009680	11774	Mm.21185	NM_009680	ENSMUSG00000021686	Ap3b1	AP-3|AU015684|C78395|Hps2|beta3A|pe|pearl|rim2	adaptor-related protein complex 3, beta 1 subunit	protein-coding
16.3544	chr13	32546823	32546974	+	1.80644	Intergenic	Intergenic	-116485	NM_146041	218138	Mm.247143	NM_146041	ENSMUSG00000038372	Gmds	BC031788|C87208	GDP-mannose 4, 6-dehydratase	protein-coding
25.4456	chr10	28142621	28142772	+	1.80571	intron (NM_008983, intron 7 of 31)	intron (NM_008983, intron 7 of 31)	-245470	NR_131208	210757	Mm.123021	NM_178666	ENSMUSG00000049109	Themis	E430004N04Rik|Gasp|Spot|Tsepa|thylex	thymocyte selection associated	protein-coding
22.8206	chr13	75564553	75564704	+	1.80513	Intergenic	Intergenic	-217866	NR_030451	751556		NR_030451	ENSMUSG00000076236	Mir682	Mirn682|mir-682|mmu-mir-682	microRNA 682	ncRNA
20.5881	chr6	108205837	108205988	+	1.8026	intron (NM_010585, intron 4 of 61)	intron (NM_010585, intron 4 of 61)	42822	NM_010585	16438	Mm.227912	NM_010585	ENSMUSG00000030102	Itpr1	D6Pas2|ENSMUSG00000072853|Gm10429|IP3R 1|IP3R1|InsP3R|Ip3r|Itpr-1|P400|Pcp-1|Pcp1|insP3R1|opt|wblo	inositol 1,4,5-trisphosphate receptor 1	protein-coding
13.7822	chr14	14075432	14075583	+	1.80189	intron (NR_121588, intron 2 of 3)	intron (NR_121588, intron 2 of 3)	41645	NR_121589	328354	Mm.252404	NM_177813	ENSMUSG00000051729	Gm5087	C630025C03|EG328354	predicted gene 5087	ncRNA
13.5537	chr1	140141773	140141924	+	1.80126	Intergenic	Intergenic	-28467	NM_177397	338375	Mm.114424	NM_177397	ENSMUSG00000026394	Atp6v1g3	-	ATPase, H+ transporting, lysosomal V1 subunit G3	protein-coding
14.8249	chr2	75062593	75062744	+	1.79984	Intergenic	Intergenic	219568	NR_040635	77269	Mm.389278	NR_040635		9430019J16Rik	-	RIKEN cDNA 9430019J16 gene	ncRNA
13.3867	chr6	7272847	7272998	+	1.79659	Intergenic	Intergenic	-231963	NM_001311060	21333	Mm.1440	NM_009311	ENSMUSG00000061762	Tac1	4930528L02Rik|NK-1|NK1|Nkna|PPT-A|PPTA|SP	tachykinin 1	protein-coding
13.6265	chr16	91321074	91321225	+	1.79312	Intergenic	Intergenic	51135	NM_016968	50914	Mm.39300	NM_016968	ENSMUSG00000046160	Olig1	AI836478|AW494459|Bhlhb6|Olg-1|Oligo1|bHLHe21	oligodendrocyte transcription factor 1	protein-coding
16.7478	chr15	45549237	45549388	+	1.79105	Intergenic	Intergenic	-602832	NM_026200	67498	Mm.300079	NM_026200	ENSMUSG00000022342	Kcnv1	2700023A03Rik|vibe	potassium channel, subfamily V, member 1	protein-coding
13.8862	chr2	47954616	47954767	+	1.78906	Intergenic	Intergenic	-714938	NM_007396	11480	Mm.314338	NM_007396	ENSMUSG00000052155	Acvr2a	ActrIIa|Acvr2|TactrII	activin receptor IIA	protein-coding
24.3595	chr5	152120923	152121074	+	1.78698	Intergenic	Intergenic	-50252	NR_045699	625175	Mm.443286	NR_045699	ENSMUSG00000097321	1700028E10Rik	A630054D14|Gm6561	RIKEN cDNA 1700028E10 gene	ncRNA
18.2773	chrX	48764780	48764931	+	1.7864	intron (NM_001290467, intron 2 of 2)	MIR|SINE|MIR	-205688	NM_134163	171170	Mm.295324	NM_134163	ENSMUSG00000036109	Mbnl3	A530038J18Rik|AI661274|CHCR|E430034C16Rik|MBLX|MBLX39|MBXL	muscleblind-like 3 (Drosophila)	protein-coding
20.5889	chr3	34794771	34794922	+	1.78324	Intergenic	Intergenic	26727	NR_105799	102466155		NR_105799	ENSMUSG00000098862	Mir6378	Gm27706|mmu-mir-6378	microRNA 6378	ncRNA
34.8026	chr9	41248133	41248284	+	1.78295	intron (NR_131928, intron 3 of 4)	intron (NR_131928, intron 3 of 4)	-34768	NR_131930	73144	Mm.38166	NM_001033153	ENSMUSG00000074415	3110039I08Rik	2610203C20Rik|AI848448|D230004N17Rik|D3Mgi9|Mir100hg	RIKEN cDNA 3110039I08 gene	ncRNA
24.4195	chr8	125328154	125328305	+	1.78046	intron (NM_144932, intron 7 of 9)	intron (NM_144932, intron 7 of 9)	28843	NM_144932	257633	Mm.334875	NM_144932	ENSMUSG00000015016	Acsf3	BB101783	acyl-CoA synthetase family member 3	protein-coding
30.3456	chr3	50775071	50775222	+	1.77632	Intergenic	Intergenic	-253223	NM_009834	12457	Mm.86541	NM_009834	ENSMUSG00000023087	Noct	AU043840|Ccr4|Ccrn4l	nocturnin	protein-coding
29.6032	chr16	21627513	21627664	+	1.77623	intron (NM_001285894, intron 44 of 45)	intron (NM_001285894, intron 44 of 45)	67150	NM_001001881	72190	Mm.131606	NM_001001881	ENSMUSG00000043391	2510009E07Rik	AI194952	RIKEN cDNA 2510009E07 gene	protein-coding
13.0375	chr2	6447973	6448124	+	1.77578	Intergenic	Intergenic	174266	NM_181399	98910	Mm.40673	NM_181399	ENSMUSG00000039046	Usp6nl	AI316785|RNTRE|TRE2NL|mKIAA0019	USP6 N-terminal like	protein-coding
25.3024	chr4	86650894	86651045	+	1.7756	intron (NM_172426, intron 8 of 10)	intron (NM_172426, intron 8 of 10)	130651	NM_001290541	230379	Mm.45019	NM_139306	ENSMUSG00000038007	Acer2	2410116I05Rik|Asah3l|CRG-L1|maCER2	alkaline ceramidase 2	protein-coding
13.9684	chr2	81332999	81333150	+	1.77368	Intergenic	Intergenic	-560741	NM_175513	241514	Mm.119383	NM_175513	ENSMUSG00000070866	Zfp804a	C630007C17Rik|Znf804a	zinc finger protein 804A	protein-coding
21.608	chr11	11694746	11694897	+	1.77282	Intergenic	B3|SINE|B2	14144	NM_001163360	60530	Mm.236114	NM_021891	ENSMUSG00000035455	Fignl1	-	fidgetin-like 1	protein-coding
48.8647	chr18	88880406	88880557	+	1.7721	Intergenic	Intergenic	183118	NM_018821	54607	Mm.91920	NM_018821	ENSMUSG00000056153	Socs6	1500012M23Rik|5830401B18Rik|AI447482|Cis4|Cish4|HSPC060|SOCS-4|SOCS-6|SSI4|STAI4|STATI4|Socs4	suppressor of cytokine signaling 6	protein-coding
19.1217	chr1	152434947	152435098	+	1.77141	intron (NM_001024720, intron 98 of 106)	intron (NM_001024720, intron 98 of 106)	-121727	NM_021400	96875	Mm.174256	NM_021400	ENSMUSG00000006014	Prg4	CACP|DOL54|JCAP|MSF|SZP|lubricin	proteoglycan 4 (megakaryocyte stimulating factor, articular superficial zone protein)	protein-coding
26.8029	chr4	131685169	131685320	+	1.76947	intron (NM_013622, intron 1 of 2)	intron (NM_013622, intron 1 of 2)	15157	NM_013622	18386	Mm.5243	NM_013622	ENSMUSG00000050511	Oprd1	DOR|DOR-1|Nbor|mDOR	opioid receptor, delta 1	protein-coding
16.378	chr10	73485989	73486140	+	1.76415	intron (NM_001142741, intron 2 of 30)	intron (NM_001142741, intron 2 of 30)	201449	NM_001142743	11994	Mm.338933	NM_023115	ENSMUSG00000052613	Pcdh15	BB078305|ENSMUSG00000046980|Gm9815|Ush1f|av|nmf19|roda	protocadherin 15	protein-coding
15.1354	chr4	49741600	49741751	+	1.76301	intron (NM_001276355, intron 3 of 8)	intron (NM_001276355, intron 3 of 8)	-46820	NM_001004025	19059	Mm.46125	NM_001004025	ENSMUSG00000028310	Ppp3r2	CaNB2|CnB2	protein phosphatase 3, regulatory subunit B, alpha isoform (calcineurin B, type II)	protein-coding
13.1224	chr15	29628021	29628172	+	1.76035	Intergenic	Intergenic	15063	NR_039542	100628607		NR_039542	ENSMUSG00000092639	Mir3964	mmu-mir-3964|mu-mir-3964	microRNA 3964	ncRNA
14.6548	chr6	21807981	21808132	+	1.758	Intergenic	Intergenic	-5541	NM_173007	269831	Mm.21950	NM_173007	ENSMUSG00000029669	Tspan12	9030619E17|AI426782|AI663988|AW111457|Tm4sf12	tetraspanin 12	protein-coding
16.3918	chr15	39965097	39965248	+	1.75217	promoter-TSS (NM_001256056)	promoter-TSS (NM_001256056)	-739	NM_001256056	328531	Mm.60703	NM_001256056	ENSMUSG00000094112	9330182O14Rik	-	RIKEN cDNA 9330182O14 gene	protein-coding
17.965	chr11	95503954	95504105	+	1.75185	Intergenic	Intergenic	-24242	NM_008831	18673	Mm.263862	NM_008831	ENSMUSG00000038845	Phb	Bap32	prohibitin	protein-coding
16.4747	chr16	76386526	76386677	+	1.75051	Intergenic	Intergenic	-13307	NM_173440	268903	Mm.74711	NM_173440	ENSMUSG00000048490	Nrip1	6030458L20Rik|8430438I05Rik|9630050P12|AA959574|AW456757|RIP140	nuclear receptor interacting protein 1	protein-coding
14.1512	chr3	132843223	132843374	+	1.75007	intron (NM_029953, intron 2 of 3)	intron (NM_029953, intron 2 of 3)	54555	NM_029953	77669	Mm.98630	NM_029953	ENSMUSG00000040969	Arhgef38	9130221D24Rik|D630013G24Rik	Rho guanine nucleotide exchange factor (GEF) 38	protein-coding
15.2567	chr5	150299324	150299475	+	1.74874	intron (NR_045423, intron 2 of 4)	intron (NR_045423, intron 2 of 4)	-31855	NM_029440	381693	Mm.136919	NM_029440	ENSMUSG00000029658	Wdr95	4930434E21Rik	WD40 repeat domain 95	protein-coding
15.6221	chr13	45781732	45781883	+	1.74632	intron (NM_001199304, intron 5 of 6)	intron (NM_001199304, intron 5 of 6)	178994	NM_025508	66355	Mm.290802	NM_025508	ENSMUSG00000000253	Gmpr	2310004P21Rik|AV028449|GMPR 1	guanosine monophosphate reductase	protein-coding
18.1529	chr16	63658269	63658420	+	1.7435	intron (NM_010140, intron 3 of 16)	intron (NM_010140, intron 3 of 16)	205639	NM_010140	13837	Mm.1977	NM_010140	ENSMUSG00000052504	Epha3	AW492086|Cek4|ETK1|End3|Hek|Hek4|Mek4|Tyro4	Eph receptor A3	protein-coding
25.8576	chr6	106530259	106530410	+	1.74236	intron (NM_001109749, intron 14 of 25)	intron (NM_001109749, intron 14 of 25)	168697	NM_008370	16192	Mm.3448	NM_008370	ENSMUSG00000005364	Il5ra	CD125|CDw125|Il5r	interleukin 5 receptor, alpha	protein-coding
36.0574	chr10	69644417	69644568	+	1.74055	intron (NM_001111121, intron 6 of 8)	intron (NM_001111121, intron 6 of 8)	-22920	NM_001304739	69563	Mm.64672	NM_001304739	ENSMUSG00000019933	Mrln	2310015B20Rik|Mln	myoregulin	protein-coding
14.3195	chr1	125804218	125804369	+	1.74015	intron (NM_199021, intron 1 of 25)	intron (NM_199021, intron 1 of 25)	137843	NM_199021	269109	Mm.417716	NM_199021	ENSMUSG00000036815	Dpp10	6430601K09Rik|DPP X|Dprp3	dipeptidylpeptidase 10	protein-coding
15.6949	chr15	86995869	86996020	+	1.73572	Intergenic	L1MD1|LINE|L1	-378785	NM_001252310	106014	Mm.244319	NM_134096	ENSMUSG00000054863	Fam19a5	TAFA5|Tafa-5|Tara-5	family with sequence similarity 19, member A5	protein-coding
17.8471	chr14	35925619	35925770	+	1.73431	intron (NM_008166, intron 4 of 15)	intron (NM_008166, intron 4 of 15)	217899	NR_029774	723847		NR_029774	ENSMUSG00000065481	Mir346	Mirn346|mir-346|mmu-mir-346	microRNA 346	ncRNA
27.0313	chr5	79051622	79051773	+	1.73427	Intergenic	Intergenic	1157184	NR_131050	69370	Mm.426881	NR_131050	ENSMUSG00000107232	1700017L05Rik	-	RIKEN cDNA 1700017L05 gene	ncRNA
17.4589	chr15	86980728	86980879	+	1.73402	Intergenic	L1M5|LINE|L1	-393926	NM_001252310	106014	Mm.244319	NM_134096	ENSMUSG00000054863	Fam19a5	TAFA5|Tafa-5|Tara-5	family with sequence similarity 19, member A5	protein-coding
19.7355	chr16	11815200	11815351	+	1.73349	intron (NM_146067, intron 3 of 3)	intron (NM_146067, intron 3 of 3)	35480	NR_126430	73761	Mm.39183	NR_126430		4833415N18Rik	-	RIKEN cDNA 4833415N18 gene	ncRNA
37.5437	chr13	96945594	96945745	+	1.73166	Intergenic	Intergenic	-43137	NM_029210	75209	Mm.40436	NM_029210	ENSMUSG00000051111	Sv2c	4930527L09Rik|AI841971	synaptic vesicle glycoprotein 2c	protein-coding
16.3118	chr5	82825869	82826020	+	1.73017	Intergenic	Intergenic	-272206	NR_138557	67327	Mm.87058	NR_138557		1700031L13Rik	-	RIKEN cDNA 1700031L13 gene	ncRNA
19.3101	chr14	10643889	10644040	+	1.72892	intron (NM_010210, intron 6 of 8)	intron (NM_010210, intron 6 of 8)	-72645	NR_030680	100042415	Mm.235938	NR_030680		Mnd1-ps	Gm3833	Mnd1 retrotransposed pseudogene	pseudo
27.3787	chr8	104461931	104462082	+	1.72571	Intergenic	Intergenic	847005	NM_009866	12552	Mm.1571	NM_009866	ENSMUSG00000031673	Cdh11	Cad11|OSF-4	cadherin 11	protein-coding
22.1199	chr15	52964417	52964568	+	1.72566	intron (NM_010162, intron 1 of 10)	LFSINE_Vert|SINE|SINE	213246	NM_010162	14042	Mm.309395	NM_010162	ENSMUSG00000061731	Ext1	AA409028	exostoses (multiple) 1	protein-coding
37.0364	chr1	79397077	79397228	+	1.72482	Intergenic	Intergenic	39513	NM_001310680	20254	Mm.5038	NM_009129	ENSMUSG00000050711	Scg2	Chgc|SgII	secretogranin II	protein-coding
17.1933	chr16	77573230	77573381	+	1.72218	Intergenic	Intergenic	-25876	NR_029535	387229		NR_029535	ENSMUSG00000065530	Mir99a	Mirn99a|mir-99a|mmu-mir-99a	microRNA 99a	ncRNA
23.3657	chr12	83033175	83033326	+	1.71717	intron (NM_018814, intron 7 of 35)	intron (NM_018814, intron 7 of 35)	72233	NM_018814	54604	Mm.86584	NM_018814	ENSMUSG00000021140	Pcnx	2900024E21Rik|3526401J03Rik|AF096286|AI327143|AI413187|Pcnx1|Pcnxl1	pecanex homolog (Drosophila)	protein-coding
15.3627	chr12	59652044	59652195	+	1.71468	Intergenic	Intergenic	-281874	NM_025809	66864	Mm.280563	NM_025809	ENSMUSG00000045930	Clec14a	1200003C23Rik|AI642649	C-type lectin domain family 14, member a	protein-coding
16.3301	chr8	117952972	117953123	+	1.71398	Intergenic	Intergenic	277747	NM_001025577	17132	Mm.275549	NM_001025577	ENSMUSG00000055435	Maf	2810401A20Rik|A230108G15Rik|AW047063|c-maf	avian musculoaponeurotic fibrosarcoma oncogene homolog	protein-coding
22.382	chr12	12361092	12361243	+	1.71338	intron (NR_045829, intron 3 of 4)	intron (NR_045829, intron 3 of 4)	38114	NR_045829	70858	Mm.410838	NR_045829		4921511I17Rik	-	RIKEN cDNA 4921511I17 gene	ncRNA
29.2205	chr13	35561325	35561476	+	1.70416	Intergenic	Intergenic	-190331	NM_009881	12593	Mm.29002	NM_009881	ENSMUSG00000059288	Cdyl	AI325931	chromodomain protein, Y chromosome-like	protein-coding
21.6384	chr12	59073995	59074146	+	1.70366	Intergenic	L1MA9|LINE|L1	-238721	NM_009216	20605	Mm.278336	NM_009216	ENSMUSG00000035431	Sstr1	SRIF-2|SS-1-R|SS1-R|SS1R|Smstr-1|Smstr1|sst1	somatostatin receptor 1	protein-coding
19.544	chr10	12552487	12552638	+	1.70233	intron (NM_011682, intron 1 of 73)	intron (NM_011682, intron 1 of 73)	28971	NM_011682	22288	Mm.331784	NM_011682	ENSMUSG00000019820	Utrn	AA589569|DRP|Dmdl	utrophin	protein-coding
21.9816	chr8	114332935	114333086	+	1.70105	intron (NM_011801, intron 5 of 6)	intron (NM_011801, intron 5 of 6)	45200	NM_011801	23837	Mm.279437	NM_011801	ENSMUSG00000031954	Cfdp1	AA408409|Bcnt|Bucentaur|Cfdp|cp27	craniofacial development protein 1	protein-coding
14.541	chr4	49054598	49054749	+	1.69847	Intergenic	Intergenic	-17661	NM_178756	272031	Mm.299460	NM_178756	ENSMUSG00000063446	Plppr1	E130309F12Rik|Lppr1|PRG-3|mKIAA4247	phospholipid phosphatase related 1	protein-coding
13.9238	chrX	16338686	16338837	+	1.69779	intron (NM_172778, intron 3 of 14)	intron (NM_172778, intron 3 of 14)	55731	NM_172778	109731	Mm.241656	NM_172778	ENSMUSG00000040147	Maob	6330414K01Rik|MAO-B	monoamine oxidase B	protein-coding
17.6798	chr2	151338102	151338253	+	1.69567	Intergenic	Intergenic	18259	NM_198326	386649	Mm.419479	NM_198326	ENSMUSG00000027455	Nsfl1c	Munc-18c|Stxbp3a|p47	NSFL1 (p97) cofactor (p47)	protein-coding
34.8238	chr2	20958922	20959073	+	1.69455	Intergenic	Intergenic	68496	NR_033225	433408	Mm.386941	NR_033225		Gm13375	OTTMUSG00000011664	predicted gene 13375	ncRNA
21.3101	chr10	12227486	12227637	+	1.68994	intron (NM_011682, intron 52 of 73)	intron (NM_011682, intron 52 of 73)	353972	NM_011682	22288	Mm.331784	NM_011682	ENSMUSG00000019820	Utrn	AA589569|DRP|Dmdl	utrophin	protein-coding
14.5588	chr1	45894710	45894861	+	1.68805	Intergenic	Intergenic	42439	NM_028599	73674	Mm.270376	NM_028599	ENSMUSG00000025995	Wdr75	1300003A18Rik|2410118I19Rik|C77608	WD repeat domain 75	protein-coding
17.9215	chr17	91278840	91278991	+	1.68751	intron (NM_001346957, intron 3 of 18)	intron (NM_001346957, intron 3 of 18)	18406	NR_045463	78800	Mm.410772	NR_045463	ENSMUSG00000090160	4930480K15Rik	-	RIKEN cDNA 4930480K15 gene	ncRNA
33.7704	chr2	77843824	77843975	+	1.6832	Intergenic	Intergenic	-45335	NR_108098	78158	Mm.78473	NR_108098	ENSMUSG00000085431	4930440I19Rik	-	RIKEN cDNA 4930440I19 gene	ncRNA
22.7318	chr1	38569491	38569642	+	1.67815	intron (NM_001290814, intron 4 of 21)	intron (NM_001290814, intron 4 of 21)	114523	NM_001290814	16764	Mm.336679	NM_010678	ENSMUSG00000037138	Aff3	3222402O04Rik|A730046J16|LAF-4|Laf4	AF4/FMR2 family, member 3	protein-coding
30.0366	chr1	157376411	157376562	+	1.67678	Intergenic	Intergenic	-2245	NR_132128	433367	Mm.359304	NR_132128	ENSMUSG00000073535	Gm5532	EG433367	predicted gene 5532	ncRNA
15.428	chr14	17314153	17314304	+	1.67664	intron (NM_001289760, intron 5 of 9)	intron (NM_001289760, intron 5 of 9)	93762	NM_001289762	218772	Mm.259318	NM_011243	ENSMUSG00000017491	Rarb	A830025K23|Hap|Nr1b2	retinoic acid receptor, beta	protein-coding
22.0502	chr1	82429958	82430109	+	1.67552	intron (NM_001122685, intron 6 of 6)	intron (NM_001122685, intron 6 of 6)	94409	NM_001122685	76867	Mm.226994	NM_029777	ENSMUSG00000026142	Rhbdd1	4930418P06Rik|RRP4|mRHBDD1	rhomboid domain containing 1	protein-coding
16.2181	chr13	64615754	64615905	+	1.67443	Intergenic	Intergenic	-16729	NM_001195435	68880	Mm.390594	NM_001195435	ENSMUSG00000096537	1190003K10Rik	-	RIKEN cDNA 1190003K10 gene	protein-coding
33.3625	chr11	113922757	113922908	+	1.67065	intron (NM_172800, intron 1 of 44)	intron (NM_172800, intron 1 of 44)	4433	NM_172800	237979	Mm.130504	NM_172800	ENSMUSG00000041592	Sdk2	4632412F08Rik|5330435L01Rik|Sdk-2|mKIAA1514	sidekick cell adhesion molecule 2	protein-coding
21.4553	chr2	178623510	178623661	+	1.67011	Intergenic	MER58A|DNA|MER1_type	458365	NM_001291189	381409	Mm.330860	NM_198656	ENSMUSG00000039155	Cdh26	Gm1010	cadherin-like 26	protein-coding
19.5365	chr9	40529077	40529228	+	1.66784	intron (NM_133733, intron 1 of 6)	intron (NM_133733, intron 1 of 6)	35105	NM_133733	71566	Mm.280560	NM_133733	ENSMUSG00000032024	Clmp	9030425E11Rik|ACAM|ASP5|AW557819	CXADR-like membrane protein	protein-coding
23.3022	chr12	68112457	68112608	+	1.66477	intron (NM_207010, intron 1 of 15)	intron (NM_207010, intron 1 of 15)	211004	NM_001193266	320772	Mm.227680	NM_207010	ENSMUSG00000034912	Mdga2	6720489L24Rik|9330209L04Rik|Adp|Mamdc1	MAM domain containing glycosylphosphatidylinositol anchor 2	protein-coding
16.0448	chr3	105673752	105673903	+	1.66098	promoter-TSS (NM_001174169)	promoter-TSS (NM_001174169)	51	NM_001174169	69296	Mm.235024	NM_027025	ENSMUSG00000000562	Tmigd3	1700001d09rik|4930578J19Rik	transmembrane and immunoglobulin domain containing 3	protein-coding
21.0683	chr14	16837916	16838067	+	1.65687	Intergenic	Intergenic	-243837	NM_021504	59007	Mm.258381	NM_021504	ENSMUSG00000021785	Ngly1	1110002C09Rik|PNGase|Png1	N-glycanase 1	protein-coding
21.2225	chr14	108552053	108552204	+	1.65189	Intergenic	Intergenic	761328	NM_199065	76965	Mm.257268	NM_199065	ENSMUSG00000075478	Slitrk1	3200001I04Rik	SLIT and NTRK-like family, member 1	protein-coding
15.6524	chr2	77628488	77628639	+	1.64579	intron (NM_178723, intron 1 of 9)	intron (NM_178723, intron 1 of 9)	26310	NM_178723	241494	Mm.490320	NM_178723	ENSMUSG00000027016	Zfp385b	B830010L13Rik|C130013B13Rik|Zfp533|Znf385b	zinc finger protein 385B	protein-coding
31.983	chr12	39551084	39551235	+	1.64548	intron (NM_007960, intron 5 of 12)	intron (NM_007960, intron 5 of 12)	40861	NM_001163154	14009	Mm.4866	NM_007960	ENSMUSG00000004151	Etv1	ER81|Etsrp81	ets variant 1	protein-coding
18.9234	chr11	109372329	109372480	+	1.64247	intron (NM_028710, intron 4 of 13)	intron (NM_028710, intron 4 of 13)	-32621	NM_001166177	74008	Mm.482224	NM_028710	ENSMUSG00000020604	Arsg	6330406P08Rik|AI846872	arylsulfatase G	protein-coding
20.9392	chr18	38553215	38553366	+	1.64082	Intergenic	Intergenic	-25339	NM_022996	65113	Mm.102496	NM_022996	ENSMUSG00000024425	Ndfip1	0610010M22Rik|N4wbp5	Nedd4 family interacting protein 1	protein-coding
34.1399	chr8	101230103	101230254	+	1.64076	Intergenic	Intergenic	-305609	NR_110579	100873092	Mm.414599	NR_110579	ENSMUSG00000089819	Gm15679	OTTMUSG00000025218	predicted gene 15679	ncRNA
23.3718	chr3	125484209	125484360	+	1.63588	Intergenic	Intergenic	157184	NM_011674	22239	Mm.306021	NM_011674	ENSMUSG00000032854	Ugt8a	AI850488|AW455908|Cgt|Ugt8|mCerGT	UDP galactosyltransferase 8A	protein-coding
32.6336	chr4	15408782	15408933	+	1.63535	Intergenic	Intergenic	215890	NM_181401	100201	Mm.394111	NM_181401	ENSMUSG00000043252	Tmem64	9630015D15Rik|AI790744|AV300874	transmembrane protein 64	protein-coding
16.885	chr2	44488293	44488444	+	1.63226	intron (NM_172662, intron 6 of 10)	intron (NM_172662, intron 6 of 10)	228774	NM_172662	227835	Mm.314312	NM_172662	ENSMUSG00000036890	Gtdc1	E330008O22Rik	glycosyltransferase-like domain containing 1	protein-coding
15.5749	chr8	27044915	27045066	+	1.63054	intron (NM_008432, intron 26 of 26)	intron (NM_008432, intron 26 of 26)	42226	NM_029884	52120	Mm.28326	NM_029884	ENSMUSG00000037260	Hgsnat	9430010M12Rik|AW208455|D8Ertd354e|Tmem76	heparan-alpha-glucosaminide N-acetyltransferase	protein-coding
16.1924	chr8	17096097	17096248	+	1.62864	intron (NM_053171, intron 2 of 69)	intron (NM_053171, intron 2 of 69)	439213	NM_053171	94109	Mm.436988	NM_053171	ENSMUSG00000060924	Csmd1	B930082H09|mKIAA1890	CUB and Sushi multiple domains 1	protein-coding
16.3593	chr4	131171604	131171755	+	1.62509	Intergenic	Intergenic	222514	NM_011214	19273	Mm.4860	NM_011214	ENSMUSG00000028909	Ptpru	Ftp-1|PCP-2|PTP|PTP-lambda|PTPlambda|Pcp2|Ptpf|Ptprl|R-PTP-U|R-PTP-psi|RPTPlambda	protein tyrosine phosphatase, receptor type, U	protein-coding
20.0478	chr19	14587004	14587155	+	1.62368	intron (NM_011600, intron 8 of 19)	intron (NM_011600, intron 8 of 19)	84624	NM_001302951	21888	Mm.103638	NM_011600	ENSMUSG00000024642	Tle4	5730411M05Rik|AA792082|Bce-1|Bce1|ESTM13|ESTM14|Grg4|X83332|X83333|grg-4	transducin-like enhancer of split 4	protein-coding
22.4963	chr3	135487489	135487640	+	1.62343	promoter-TSS (NM_026228)	promoter-TSS (NM_026228)	-679	NM_026228	67547	Mm.30239	NM_026228	ENSMUSG00000053897	Slc39a8	4933419D20Rik|AA986696|BIGM103|ZIP-8|Zip8	solute carrier family 39 (metal ion transporter), member 8	protein-coding
27.4569	chr16	80266451	80266602	+	1.62341	Intergenic	Intergenic	-934416	NM_001113208	17968	Mm.433941	NM_010954	ENSMUSG00000022762	Ncam2	Ncam-2|Ocam|RNCAM	neural cell adhesion molecule 2	protein-coding
31.7679	chr4	4551117	4551268	+	1.62322	Intergenic	Intergenic	-94587	NM_001277919	622019	Mm.246123	NM_001277919		Gm11780	OTTMUSG00000004194	predicted gene 11780	protein-coding
33.5776	chr7	73997163	73997314	+	1.62043	intron (NM_001033877, intron 3 of 22)	intron (NM_001033877, intron 3 of 22)	12617	NM_001033877	233332	Mm.445763	NM_001033877	ENSMUSG00000058145	Adamts17	AU023434	a disintegrin-like and metallopeptidase (reprolysin type) with thrombospondin type 1 motif, 17	protein-coding
15.071	chr16	55733663	55733814	+	1.62039	Intergenic	Intergenic	88513	NM_001159394	80859	Mm.247272	NM_030612	ENSMUSG00000035356	Nfkbiz	AA408868|INAP|Mail	nuclear factor of kappa light polypeptide gene enhancer in B cells inhibitor, zeta	protein-coding
21.6133	chr10	107922826	107922977	+	1.62035	Intergenic	Intergenic	153656	NM_054056	114774	Mm.391419	NM_054056	ENSMUSG00000035873	Pawr	2310001G03Rik|PAR4|Par-4	PRKC, apoptosis, WT1, regulator	protein-coding
40.6282	chr3	89705456	89705607	+	1.62003	intron (NM_010559, intron 1 of 9)	intron (NM_010559, intron 1 of 9)	11587	NM_001310676	16194	Mm.2856	NM_010559	ENSMUSG00000027947	Il6ra	CD126|IL-6R|IL-6R-alpha|IL-6RA|Il6r	interleukin 6 receptor, alpha	protein-coding
17.114	chr7	61394558	61394709	+	1.61888	Intergenic	Intergenic	-247374	NR_105746	102466619		NR_105746	ENSMUSG00000099176	Mir6238	Gm27982|mmu-mir-6238	microRNA 6238	ncRNA
17.8711	chr9	49146662	49146813	+	1.61819	Intergenic	Intergenic	-2030	NM_010077	13489	Mm.41970	NM_010077	ENSMUSG00000032259	Drd2	D2R|Drd-2	dopamine receptor D2	protein-coding
37.4035	chr6	98819888	98820039	+	1.6143	Intergenic	Intergenic	158329	NM_001197322	108655	Mm.234965	NM_053202	ENSMUSG00000030067	Foxp1	3110052D19Rik|4932443N09Rik|AI461938|AW494214	forkhead box P1	protein-coding
17.62	chr1	190994797	190994948	+	1.61352	Intergenic	Intergenic	-163153	NM_172650	226823	Mm.209880	NM_172650	ENSMUSG00000026608	Kctd3	4930438A20Rik|9330185B06|E330032J19Rik|NY-REN-45	potassium channel tetramerisation domain containing 3	protein-coding
16.9187	chr6	46312263	46312414	+	1.61121	intron (NM_001004357, intron 11 of 23)	intron (NM_001004357, intron 11 of 23)	-882057	NM_025771	66797	Mm.440084	NM_025771	ENSMUSG00000039419	Cntnap2	5430425M22Rik|Caspr2|mKIAA0868	contactin associated protein-like 2	protein-coding
21.24	chr13	43314283	43314434	+	1.60752	intron (NM_001033399, intron 1 of 1)	intron (NM_001033399, intron 1 of 1)	-47488	NM_001252640	67046	Mm.269213	NM_025935	ENSMUSG00000021368	Tbc1d7	2610009C09Rik	TBC1 domain family, member 7	protein-coding
67.3219	chr19	52122994	52123145	+	1.60279	Intergenic	Intergenic	-215718	NM_008386	16333	Mm.46269	NM_008386	ENSMUSG00000035804	Ins1	Ins-1|Ins2-rs1	insulin I	protein-coding
28.6625	chr5	36955156	36955307	+	1.60205	intron (NM_001081232, intron 5 of 7)	intron (NM_001081232, intron 5 of 7)	-26356	NM_001113362	100855	Mm.486203	NM_133910	ENSMUSG00000029192	Tbc1d14	2810413P16Rik|AU043625|C86258|D5Ertd110e|mKIAA1322	TBC1 domain family, member 14	protein-coding
20.8938	chr14	25894015	25894166	+	1.60062	Intergenic	L3|LINE|CR1	68637	NR_045718	75862	Mm.109191	NR_045718		4930572O13Rik	-	RIKEN cDNA 4930572O13 gene	ncRNA
16.9149	chr12	12555635	12555786	+	1.59871	Intergenic	Intergenic	121013	NR_136889	102637952	Mm.421393	NR_136889		Gm34637	-	predicted gene, 34637	ncRNA
25.0602	chr1	195573868	195574019	+	1.59677	Intergenic	Intergenic	-240219	NR_029592	387201		NR_029592	ENSMUSG00000065533	Mir205	Mirn205|mir-205|mmu-mir-205	microRNA 205	ncRNA
20.2527	chr15	52109997	52110148	+	1.59672	Intergenic	Intergenic	-17036	NM_172816	239436	Mm.208831	NM_172816	ENSMUSG00000022315	Slc30a8	C820002P14Rik|ZnT-8|ZnT8	solute carrier family 30 (zinc transporter), member 8	protein-coding
18.709	chr1	72618860	72619011	+	1.5961	Intergenic	Intergenic	-10890	NM_018817	54380	Mm.274232	NM_018817	ENSMUSG00000039354	Smarcal1	6030401P21Rik|AI851716|Mharp	SWI/SNF related matrix associated, actin dependent regulator of chromatin, subfamily a-like 1	protein-coding
15.4967	chr3	9789165	9789316	+	1.59604	intron (NM_001195031, intron 1 of 8)	intron (NM_001195031, intron 1 of 8)	44439	NM_001195031	94212	Mm.23897	NM_053182	ENSMUSG00000027508	Pag1	Cbp|F730007C19Rik|Pag	phosphoprotein associated with glycosphingolipid microdomains 1	protein-coding
48.1901	chr2	10215302	10215453	+	1.59535	Intergenic	Intergenic	-76701	NM_001198808	353282	Mm.329991	NM_177386	ENSMUSG00000061186	Sfmbt2	D2Wsu23e|D330030P06Rik	Scm-like with four mbt domains 2	protein-coding
34.0713	chr4	105024940	105025091	+	1.59471	Intergenic	Intergenic	195063	NM_080555	67916	Mm.348326	NM_080555	ENSMUSG00000028517	Plpp3	1110003O22Rik|2610002D05Rik|AV025606|D4Bwg0538e|D4Bwg1535e|Lpp3|Ppab2b|Ppap2b	phospholipid phosphatase 3	protein-coding
27.9736	chr2	57195050	57195201	+	1.59278	intron (NM_010274, intron 8 of 16)	intron (NM_010274, intron 8 of 16)	104332	NM_010274	14571	Mm.3711	NM_010274	ENSMUSG00000026827	Gpd2	AA408484|AI448216|AU021455|AW494132|GPDH|Gdm1|Gpd-m|Gpdh-m|TISP38	glycerol phosphate dehydrogenase 2, mitochondrial	protein-coding
16.3932	chr1	50261121	50261272	+	1.59263	Intergenic	RLTR15|LTR|ERVK	-723171	NM_019790	56363	Mm.245154	NM_019790	ENSMUSG00000026109	Tmeff2	4832418D20Rik|7630402F16Rik|TR-2	transmembrane protein with EGF-like and two follistatin-like domains 2	protein-coding
23.2631	chr11	120763861	120764012	+	1.59112	intron (NM_027745, intron 6 of 18)	intron (NM_027745, intron 6 of 18)	30250	NM_027745	71276	Mm.275751	NM_027745	ENSMUSG00000048445	Ccdc57	4933434G05Rik	coiled-coil domain containing 57	protein-coding
20.2644	chr4	147887267	147887418	+	1.58906	intron (NM_020009, intron 29 of 57)	intron (NM_020009, intron 29 of 57)	-12771	NM_001039554	654812	Mm.388929	NM_001039554	ENSMUSG00000028989	Angptl7	-	angiopoietin-like 7	protein-coding
27.8594	chr14	10621166	10621317	+	1.58108	intron (NM_010210, intron 6 of 8)	intron (NM_010210, intron 6 of 8)	-95368	NR_030680	100042415	Mm.235938	NR_030680		Mnd1-ps	Gm3833	Mnd1 retrotransposed pseudogene	pseudo
44.6714	chr14	107986078	107986229	+	1.58053	Intergenic	Intergenic	-1100416	NR_045938	73631	Mm.48862	NR_045938	ENSMUSG00000099794	1700128A07Rik	-	RIKEN cDNA 1700128A07 gene	ncRNA
36.1018	chr2	65734782	65734933	+	1.5801	intron (NM_153409, intron 3 of 6)	intron (NM_153409, intron 3 of 6)	-35065	NM_001290665	77771	Mm.102025	NM_153409	ENSMUSG00000044647	Csrnp3	A330102K23Rik|CSRNP-3|Csnrp3|Mbu1|taip-2	cysteine-serine-rich nuclear protein 3	protein-coding
27.6487	chr17	43553760	43553911	+	1.579	intron (NM_001081178, intron 3 of 20)	intron (NM_001081178, intron 3 of 20)	27420	NM_001081178	224792	Mm.23478	NM_001081178	ENSMUSG00000056492	Adgrf5	8430401C09Rik|9330185D23|AI528491|Gpr116|mKIAA0758	adhesion G protein-coupled receptor F5	protein-coding
25.0557	chr5	119512555	119512706	+	1.57683	Intergenic	Intergenic	-45615	NR_040693	73477	Mm.410863	NR_040693	ENSMUSG00000100573	1700081H04Rik	-	RIKEN cDNA 1700081H04 gene	ncRNA
17.1299	chr7	76059448	76059599	+	1.57674	Intergenic	L1MC1|LINE|L1	-165399	NM_001042592	66412	Mm.251199	NM_025549	ENSMUSG00000042659	Arrdc4	2410003C09Rik|AV216361	arrestin domain containing 4	protein-coding
22.3449	chr11	92926204	92926355	+	1.57579	Intergenic	Intergenic	-34325	NM_028296	72605	Mm.342160	NM_028296	ENSMUSG00000056158	Car10	2700029L05Rik|BB085816|Ca10	carbonic anhydrase 10	protein-coding
24.8226	chr6	8680915	8681066	+	1.57535	intron (NM_010492, intron 6 of 13)	intron (NM_010492, intron 6 of 13)	27468	NM_001252266	15893	Mm.275683	NM_010492	ENSMUSG00000062995	Ica1	69kDa|ICA69	islet cell autoantigen 1	protein-coding
43.1891	chr11	9906855	9907006	+	1.57416	Intergenic	Intergenic	814985	NM_178259	268379	Mm.39270	NM_178259	ENSMUSG00000004668	Abca13	9830132L24|A930002G16Rik|AI956815	ATP-binding cassette, sub-family A (ABC1), member 13	protein-coding
20.8098	chr3	48375320	48375471	+	1.57179	Intergenic	Intergenic	37627	NR_003617	66332	Mm.46124	NM_025493		1700018B24Rik	-	enhancer of rudimentary homolog pseudogene	pseudo
21.1627	chr8	54737667	54737818	+	1.56854	Intergenic	Intergenic	-13323	NM_146208	234258	Mm.281749	NM_146208	ENSMUSG00000039396	Neil3	AI449477|BC034753|C85903	nei like 3 (E. coli)	protein-coding
22.1463	chr16	87984718	87984869	+	1.56734	intron (NM_146072, intron 7 of 16)	intron (NM_146072, intron 7 of 16)	285594	NM_007520	12013	Mm.26147	NM_007520	ENSMUSG00000025612	Bach1	6230421P05Rik|AI323795	BTB and CNC homology 1, basic leucine zipper transcription factor 1	protein-coding
23.9375	chr14	14904059	14904210	+	1.56149	intron (NM_139227, intron 4 of 11)	intron (NM_139227, intron 4 of 11)	49284	NM_025550	66413	Mm.27591	NM_025550	ENSMUSG00000021737	Psmd6	2400006A19Rik	proteasome (prosome, macropain) 26S subunit, non-ATPase, 6	protein-coding
35.7163	chr16	46034383	46034534	+	1.56136	Intergenic	Intergenic	-23932	NM_001134480	433022	Mm.380993	NM_001134480	ENSMUSG00000087141	Plcxd2	AW494639|EG433022	phosphatidylinositol-specific phospholipase C, X domain containing 2	protein-coding
23.8361	chr8	116617402	116617553	+	1.55706	Intergenic	Intergenic	-39997	NM_001290180	67528	Mm.27889	NM_024437	ENSMUSG00000031767	Nudt7	1300007B24Rik|2210404C19Rik	nudix (nucleoside diphosphate linked moiety X)-type motif 7	protein-coding
17.3945	chr12	53288103	53288254	+	1.55623	intron (NM_029760, intron 6 of 10)	intron (NM_029760, intron 6 of 10)	89445	NM_029760	76826	Mm.244781	NM_029760	ENSMUSG00000035142	Nubpl	2410170E07Rik	nucleotide binding protein-like	protein-coding
18.8663	chr11	52319061	52319212	+	1.55349	Intergenic	Intergenic	109206	NM_153117	213673	Mm.291979	NM_153117	ENSMUSG00000036275	9530068E07Rik	C85061|Kct2	RIKEN cDNA 9530068E07 gene	protein-coding
29.0502	chr1	79403115	79403266	+	1.55276	Intergenic	Intergenic	33475	NM_001310680	20254	Mm.5038	NM_009129	ENSMUSG00000050711	Scg2	Chgc|SgII	secretogranin II	protein-coding
19.4593	chr1	61036046	61036197	+	1.55268	intron (NM_017480, intron 1 of 4)	L2b|LINE|L2	1363	NM_017480	54167	Mm.42044	NM_017480	ENSMUSG00000026009	Icos	AILIM|CCLP|CRP-1|H4|Ly115	inducible T cell co-stimulator	protein-coding
17.766	chr14	69553542	69553693	+	1.55225	Intergenic	Intergenic	-93729	NM_009285	20855	Mm.20911	NM_009285	ENSMUSG00000014813	Stc1	Stc	stanniocalcin 1	protein-coding
18.3464	chr5	134282973	134283124	+	1.5514	Intergenic	Intergenic	-292570	NM_030719	80909	Mm.45218	NM_030719	ENSMUSG00000015944	Gatsl2	7530428J21Rik|AW742413|Gats|Gatsl1	GATS protein-like 2	protein-coding
23.5266	chr15	72628726	72628877	+	1.55037	intron (NM_180662, intron 16 of 21)	intron (NM_180662, intron 16 of 21)	11953	NR_002864	353342	Mm.440245	NR_002864	ENSMUSG00000106847	Peg13	-	paternally expressed 13	ncRNA
22.4221	chr8	27475254	27475405	+	1.54962	Intergenic	Intergenic	206688	NM_199042	73754	Mm.383241	NM_199042	ENSMUSG00000037214	Thap1	4833431A01Rik|AW490810	THAP domain containing, apoptosis associated protein 1	protein-coding
23.4394	chr17	91775692	91775843	+	1.54854	Intergenic	Intergenic	-283625	NM_177284	18189	Mm.478418	NM_020252	ENSMUSG00000024109	Nrxn1	1700062G21Rik|9330127H16Rik|A230068P09Rik|mKIAA0578	neurexin I	protein-coding
17.5275	chr2	178132988	178133139	+	1.54157	intron (NM_177191, intron 6 of 43)	Cheshire|DNA|MER1_type	9300	NM_177191	320558	Mm.70781	NM_177191	ENSMUSG00000060445	Sycp2	3830402K23Rik|4930518F03Rik	synaptonemal complex protein 2	protein-coding
26.2743	chr3	119227556	119227707	+	1.5387	Intergenic	Intergenic	258675	NM_019550	56195	Mm.29966	NM_019550	ENSMUSG00000028134	Ptbp2	Ptb2|brPTB|nPTB	polypyrimidine tract binding protein 2	protein-coding
57.6363	chr14	47753900	47754051	+	1.53739	Intergenic	Intergenic	-18139	NR_126579	100038654		NR_126579	ENSMUSG00000072589	Gm10371	ENSMUSG00000072589	predicted gene 10371	ncRNA
20.8843	chr7	117539782	117539933	+	1.5373	intron (NM_177324, intron 17 of 40)	intron (NM_177324, intron 17 of 40)	174640	NM_009302	20947	Mm.334144	NM_009302	ENSMUSG00000031015	Swap70	70kDa|AV235546	SWA-70 protein	protein-coding
19.319	chr11	111864463	111864614	+	1.53572	Intergenic	Intergenic	708132	NR_024085	217294	Mm.297761	NM_146031	ENSMUSG00000041674	BC006965	-	cDNA sequence BC006965	ncRNA
24.229	chr10	55612484	55612635	+	1.53352	Intergenic	Intergenic	-214164	NM_001163833	73390	Mm.181475	NM_133751	ENSMUSG00000047669	Msl3l2	1700060H10Rik	male-specific lethal 3-like 2 (Drosophila)	protein-coding
17.7703	chrX	38830727	38830878	+	1.53291	intron (NM_001290451, intron 2 of 14)	intron (NM_001290451, intron 2 of 14)	76096	NM_001290451	53623	Mm.327681	NM_016886	ENSMUSG00000001986	Gria3	2900064I19Rik|GluA3|GluR-C|GluR-K3|Glur-3|Glur3|Gluralpha3	glutamate receptor, ionotropic, AMPA3 (alpha 3)	protein-coding
21.4455	chr10	118111257	118111408	+	1.53246	Intergenic	MIR|SINE|MIR	-117751	NR_104123	103214	Mm.30529	NR_104123		Tmevpg1	AI447422	Theiler's murine encephalomyelitis virus persistence candidate gene 1	ncRNA
19.5681	chr18	72148825	72148976	+	1.53217	intron (NM_007831, intron 1 of 28)	intron (NM_007831, intron 1 of 28)	361823	NM_007831	13176	Mm.167882	NM_007831	ENSMUSG00000060534	Dcc	C030036D22Rik|Igdcc1	deleted in colorectal carcinoma	protein-coding
21.5287	chr8	31933807	31933958	+	1.53128	Intergenic	Intergenic	255015	NR_045856	71314	Mm.158666	NR_045856	ENSMUSG00000097044	4933433F19Rik	-	RIKEN cDNA 4933433F19 gene	ncRNA
21.4548	chr17	41058195	41058346	+	1.53	Intergenic	Intergenic	-6971	NM_001145060	435528	Mm.359622	NM_001145060	ENSMUSG00000091043	Glyatl3	EG435528|Gm5683	glycine-N-acyltransferase-like 3	protein-coding
23.9902	chr6	128806385	128806536	+	1.52815	intron (NM_001254946, intron 2 of 2)	RMER17C-int|LTR|ERVK	-30127	NM_030599	80782	Mm.6180	NM_030599	ENSMUSG00000079298	Klrb1b	Klrb1d|Ly55b|Ly55d|NKR-P1B|NKR-P1D|Nkrp1-b|Nkrp1d|ly-55b|ly-55d	killer cell lectin-like receptor subfamily B member 1B	protein-coding
30.6168	chr10	12537335	12537486	+	1.52437	intron (NM_011682, intron 1 of 73)	intron (NM_011682, intron 1 of 73)	44123	NM_011682	22288	Mm.331784	NM_011682	ENSMUSG00000019820	Utrn	AA589569|DRP|Dmdl	utrophin	protein-coding
48.9451	chr4	49572867	49573018	+	1.52068	Intergenic	Intergenic	-10524	NM_144903	230163	Mm.482116	NM_144903	ENSMUSG00000028307	Aldob	Aldo-2|Aldo2|BC016435	aldolase B, fructose-bisphosphate	protein-coding
21.2497	chrX	17900052	17900203	+	1.5201	Intergenic	Intergenic	138396	NM_175228	75905	Mm.159617	NM_175228	ENSMUSG00000037358	4930578C19Rik	-	RIKEN cDNA 4930578C19 gene	protein-coding
29.491	chr10	97881164	97881315	+	1.5197	Intergenic	Intergenic	-66738	NR_045179	667438	Mm.414522	NR_045179		Gm8633	EG667438	predicted gene 8633	ncRNA
27.3337	chr6	113810798	113810949	+	1.5149	intron (NM_001347365, intron 2 of 23)	intron (NM_001347365, intron 2 of 23)	30660	NM_001036684	11941	Mm.321755	NM_009723	ENSMUSG00000030302	Atp2b2	D6Abb2e|Gena300|PMCA2|Tmy|dfw|jog|wms|wri	ATPase, Ca++ transporting, plasma membrane 2	protein-coding
23.1571	chr3	101929988	101930139	+	1.51229	intron (NM_009814, intron 5 of 10)	intron (NM_009814, intron 5 of 10)	39685	NM_009814	12373	Mm.15343	NM_009814	ENSMUSG00000027861	Casq2	AA033488|AW146219|Csq2|ESTM52|cCSQ	calsequestrin 2	protein-coding
23.3774	chr11	91074510	91074661	+	1.50709	Intergenic	Intergenic	364284	NM_028547	73470	Mm.67677	NM_028547	ENSMUSG00000046755	Kif2b	1700063D03Rik	kinesin family member 2B	protein-coding
22.0669	chr13	44745441	44745592	+	1.5059	Intergenic	Intergenic	-80627	NM_021878	16468	Mm.25059	NM_021878	ENSMUSG00000038518	Jarid2	Jmj|jumonji	jumonji, AT rich interactive domain 2	protein-coding
55.3418	chr10	105178849	105179000	+	1.50248	Intergenic	Intergenic	99512	NM_207522	216292	Mm.250875	NM_207522	ENSMUSG00000036009	Mettl25	-	methyltransferase like 25	protein-coding
26.3919	chr1	173483896	173484047	+	1.50184	Intergenic	Intergenic	-5353	NM_018729	18106	Mm.2299	NM_018729	ENSMUSG00000004709	Cd244	2B4|C9.1|F730046O15Rik|Ly90|NAIL|NKR2B4|Nmrk|SLAMF4	CD244 natural killer cell receptor 2B4	protein-coding
19.3096	chr4	12709276	12709427	+	1.50151	Intergenic	Intergenic	-124633	NM_173746	208820	Mm.12057	NM_173746	ENSMUSG00000055963	Triqk	C130086A10|Gm11818|OTTMUSG00000004461	triple QxxK/R motif containing	protein-coding
18.7015	chr17	6469297	6469448	+	1.50117	Intergenic	L1MD3|LINE|L1	-19230	NR_033520	547127	Mm.297552	NM_001045538		Tmem181b-ps	Tmem181b	transmembrane protein 181B, pseudogene	pseudo
18.8149	chr13	46313461	46313612	+	1.50071	Intergenic	Intergenic	-55554	NM_001005422	380842	Mm.188108	NM_001005422	ENSMUSG00000063529	Stmnd1	Gm1574	stathmin domain containing 1	protein-coding
24.2411	chr2	50299567	50299718	+	1.49853	Intergenic	Intergenic	147312	NR_040362	100502624	Mm.382825	NR_040361	ENSMUSG00000085862	Gm13483	OTTMUSG00000012382	predicted gene 13483	ncRNA
19.9498	chr2	18743492	18743643	+	1.49824	Intergenic	Intergenic	-20122	NR_131254	66774	Mm.87075	NR_131254	ENSMUSG00000097638	Carlr	4933439G12Rik|Carl	cardiac and apoptosis-related long non-coding RNA	ncRNA
26.7064	chr11	77934852	77935003	+	1.49564	intron (NM_001346762, intron 1 of 2)	intron (NM_001346762, intron 1 of 2)	26752	NM_145430	216971	Mm.119387	NM_145430	ENSMUSG00000037750	Fam222b	9630020I17Rik	family with sequence similarity 222, member B	protein-coding
19.0933	chr3	80067136	80067287	+	1.49045	Intergenic	Intergenic	377359	NM_133187	68659	Mm.427274	NM_133187	ENSMUSG00000027955	Fam198b	1110032E23Rik|2210419I08Rik|AV011458|Ened	family with sequence similarity 198, member B	protein-coding
27.7619	chr18	88918134	88918285	+	1.48989	Intergenic	MER5B|DNA|MER1_type	145390	NM_018821	54607	Mm.91920	NM_018821	ENSMUSG00000056153	Socs6	1500012M23Rik|5830401B18Rik|AI447482|Cis4|Cish4|HSPC060|SOCS-4|SOCS-6|SSI4|STAI4|STATI4|Socs4	suppressor of cytokine signaling 6	protein-coding
27.9947	chr15	12014032	12014183	+	1.48969	Intergenic	MER5A|DNA|MER1_type	-33499	NM_011767	22763	Mm.273496	NM_011767	ENSMUSG00000022201	Zfr	C920030H05Rik	zinc finger RNA binding protein	protein-coding
22.2172	chr19	17429367	17429518	+	1.48647	intron (NM_010265, intron 1 of 2)	intron (NM_010265, intron 1 of 2)	1715	NM_173442	14537	Mm.244825	NM_010265	ENSMUSG00000038843	Gcnt1	5630400D21Rik|B130048E03|C2 GlcNAcT|C2GNT|IGnT	glucosaminyl (N-acetyl) transferase 1, core 2	protein-coding
25.2455	chr8	11264712	11264863	+	1.48613	intron (NR_133670, intron 2 of 52)	intron (NR_133670, intron 2 of 52)	-48018	NM_009932	12827	Mm.181021	NM_009932	ENSMUSG00000031503	Col4a2	Col4a-2	collagen, type IV, alpha 2	protein-coding
19.417	chr5	14751035	14751186	+	1.48578	intron (NM_011995, intron 10 of 24)	intron (NM_011995, intron 10 of 24)	163779	NM_198666	381714	Mm.368256	NM_198666	ENSMUSG00000033219	Gm9758	ENSMUSG00000033219	predicted gene 9758	protein-coding
25.3919	chr3	13097033	13097184	+	1.48546	Intergenic	MIRm|SINE|MIR	-374547	NM_178631	76897	Mm.422625	NM_178631	ENSMUSG00000039717	Ralyl	0710005M24Rik	RALY RNA binding protein-like	protein-coding
26.6938	chr17	75816217	75816368	+	1.48471	Intergenic	Intergenic	-18953	NM_001166493	240168	Mm.329203	NM_207246	ENSMUSG00000071042	Rasgrp3	BC066069|Gm327	RAS, guanyl releasing protein 3	protein-coding
22.8377	chr10	34076386	34076537	+	1.48356	intron (NM_001347463, intron 5 of 10)	intron (NM_001347463, intron 5 of 10)	-33326	NM_009925	12813	Mm.443177	NM_009925	ENSMUSG00000039462	Col10a1	Col10|Col10a-1	collagen, type X, alpha 1	protein-coding
22.5777	chr1	38496478	38496629	+	1.48252	intron (NM_001290814, intron 4 of 21)	intron (NM_001290814, intron 4 of 21)	187536	NM_001290814	16764	Mm.336679	NM_010678	ENSMUSG00000037138	Aff3	3222402O04Rik|A730046J16|LAF-4|Laf4	AF4/FMR2 family, member 3	protein-coding
24.5697	chr15	52047616	52047767	+	1.48221	Intergenic	Intergenic	-79417	NM_172816	239436	Mm.208831	NM_172816	ENSMUSG00000022315	Slc30a8	C820002P14Rik|ZnT-8|ZnT8	solute carrier family 30 (zinc transporter), member 8	protein-coding
18.6712	chr13	44449526	44449677	+	1.47805	Intergenic	Intergenic	-85495	NR_045489	69491	Mm.392410	NR_045489	ENSMUSG00000098144	1700029N11Rik	-	RIKEN cDNA 1700029N11 gene	ncRNA
20.1452	chr3	146355107	146355258	+	1.47766	Intergenic	Intergenic	-40901	NM_029144	75015	Mm.250432	NM_029144	ENSMUSG00000048652	4930503B20Rik	1700013A07Rik|1700095G21Rik|4930483N21Rik|Gm1652|Samd13	RIKEN cDNA 4930503B20 gene	protein-coding
18.4022	chr10	6282757	6282908	+	1.47759	intron (NM_172308, intron 20 of 27)	intron (NM_172308, intron 20 of 27)	90634	NM_172308	270685	Mm.184752	NM_172308	ENSMUSG00000040675	Mthfd1l	2410004L15Rik|AI647056|Fthfsdc1	methylenetetrahydrofolate dehydrogenase (NADP+ dependent) 1-like	protein-coding
20.0023	chr16	93906491	93906642	+	1.47635	TTS (NM_028083)	TTS (NM_028083)	22420	NM_028083	110749	Mm.274222	NM_028083	ENSMUSG00000022945	Chaf1b	2600017H24Rik|C76145|CAF-I p60|CAF-Ip60|CAF1|CAF1A|CAF1P60|MPHOSPH7	chromatin assembly factor 1, subunit B (p60)	protein-coding
29.3749	chr7	36518780	36518931	+	1.47626	intron (NM_178704, intron 3 of 18)	intron (NM_178704, intron 3 of 18)	20618	NM_178704	233115	Mm.257808	NM_178704	ENSMUSG00000043671	Dpy19l3	6030410G08|9330164H19Rik	dpy-19-like 3 (C. elegans)	protein-coding
22.9227	chr1	167533377	167533528	+	1.4745	intron (NM_001083897, intron 4 of 5)	intron (NM_001083897, intron 4 of 5)	31220	NM_001083897	68481	Mm.46438	NM_001001880	ENSMUSG00000026566	Mpzl1	1110007A10Rik|PZR	myelin protein zero-like 1	protein-coding
18.442	chr7	83287450	83287601	+	1.46921	Intergenic	Intergenic	-87248	NM_001199224	244071	Mm.322829	NM_172902	ENSMUSG00000025754	Agbl1	Ccp4|D430020F16|EG244071|Nna1-l1	ATP/GTP binding protein-like 1	protein-coding
29.8919	chr12	43205546	43205697	+	1.46857	Intergenic	MLT1E1A|LTR|MaLR	-992977	NM_001271708	16981	Mm.404786	NM_010733	ENSMUSG00000036295	Lrrn3	NLRR-3	leucine rich repeat protein 3, neuronal	protein-coding
23.3601	chr18	38751889	38752040	+	1.46527	intron (NM_011898, intron 1 of 1)	intron (NM_011898, intron 1 of 1)	8958	NM_011898	24066	Mm.42038	NM_011898	ENSMUSG00000024427	Spry4	A030006O18Rik|sprouty4	sprouty homolog 4 (Drosophila)	protein-coding
22.8282	chr13	4886696	4886847	+	1.46382	Intergenic	Intergenic	-278361	NM_018859	56043	Mm.251908	NM_018859	ENSMUSG00000045410	Akr1e1	1810061I10Rik|Akr1e2	aldo-keto reductase family 1, member E1	protein-coding
20.1085	chr14	81707101	81707252	+	1.46359	Intergenic	Intergenic	1307067	NM_001030294	380924	Mm.26456	NM_001030294	ENSMUSG00000022026	Olfm4	GC1|GW112|Gm296|Gm913|OlfD|pPD4	olfactomedin 4	protein-coding
22.5222	chr13	18310708	18310859	+	1.46138	intron (NM_175006, intron 3 of 7)	intron (NM_175006, intron 3 of 7)	-118747	NR_046032	73992	Mm.159110	NR_046032		4930448F12Rik	-	RIKEN cDNA 4930448F12 gene	ncRNA
32.1944	chr1	19858622	19858773	+	1.46058	Intergenic	Intergenic	-487838	NR_045734	75028	Mm.417820	NR_045734	ENSMUSG00000089914	4930486I03Rik	-	RIKEN cDNA 4930486I03 gene	ncRNA
24.7371	chr6	148307399	148307550	+	1.46057	intron (NM_001347518, intron 5 of 18)	intron (NM_001347518, intron 5 of 18)	4296	NR_003634	66184	Mm.391542	NM_025405	ENSMUSG00000063171	Rps4l	1110033J19Rik|AA407494|Rps4y2	ribosomal protein S4-like	pseudo
21.493	chr18	28467484	28467635	+	1.459	Intergenic	Intergenic	-251106	NR_045398	320624	Mm.50107	NR_045398		4930474G06Rik	-	RIKEN cDNA 4930474G06 gene	ncRNA
31.9939	chr4	20245040	20245191	+	1.45754	intron (NM_172987, intron 3 of 4)	intron (NM_172987, intron 3 of 4)	275916	NM_010281	14590	Mm.20461	NM_010281	ENSMUSG00000073987	Ggh	gamma-GH	gamma-glutamyl hydrolase	protein-coding
21.3001	chr6	7070211	7070362	+	1.45688	Intergenic	Intergenic	164268	NM_001077713	71238	Mm.389086	NM_001077713	ENSMUSG00000042505	Sdhaf3	0610005M07Rik|4933430A16Rik|Acn9	succinate dehydrogenase complex assembly factor 3	protein-coding
25.073	chr2	108518202	108518353	+	1.45602	Intergenic	Intergenic	600170	NM_029790	76894	Mm.330451	NM_029790	ENSMUSG00000057234	Mettl15	0610027B03Rik|AI303697|AW049952|Mett5d1	methyltransferase like 15	protein-coding
37.981	chr8	79751766	79751917	+	1.45379	intron (NM_001083906, intron 8 of 8)	MER45A|DNA|Tip100	-289114	NR_028125	70345	Mm.411813	NR_028125	ENSMUSG00000097882	0610038B21Rik	-	RIKEN cDNA 0610038B21 gene	ncRNA
19.894	chr1	37330203	37330354	+	1.45361	Intergenic	Intergenic	-26405	NM_001290797	269180	Mm.5294	NM_030266	ENSMUSG00000026113	Inpp4a	107kDa|9630012D15|D130048C09Rik|R74740	inositol polyphosphate-4-phosphatase, type I	protein-coding
21.1962	chr17	25109243	25109394	+	1.4521	exon (NM_020608, exon 17 of 21)	exon (NM_020608, exon 17 of 21)	-11750	NM_198937	52009	Mm.371601	NM_198937	ENSMUSG00000024165	Hn1l	2810430B18Rik|AL022629|C16orf34|D17Ertd441e	hematological and neurological expressed 1-like	protein-coding
22.2075	chr5	134361033	134361184	+	1.45141	Intergenic	Intergenic	-214510	NM_030719	80909	Mm.45218	NM_030719	ENSMUSG00000015944	Gatsl2	7530428J21Rik|AW742413|Gats|Gatsl1	GATS protein-like 2	protein-coding
23.8404	chr6	92185169	92185320	+	1.45015	Intergenic	Intergenic	9400	NM_009426	22044	Mm.1363	NM_009426	ENSMUSG00000005892	Trh	Pro-TRH|Trf	thyrotropin releasing hormone	protein-coding
23.7699	chr6	103327413	103327564	+	1.44813	Intergenic	Intergenic	-133382	NM_007697	12661	Mm.251288	NM_007697	ENSMUSG00000030077	Chl1	A530023M13Rik|AI465420|CALL|LICAM2	cell adhesion molecule L1-like	protein-coding
21.839	chr15	32401284	32401435	+	1.44664	intron (NM_009154, intron 4 of 22)	intron (NM_009154, intron 4 of 22)	226791	NM_009154	20356	Mm.260374	NM_009154	ENSMUSG00000022231	Sema5a	5930434A13|9130201M22Rik|AI464145|Semaf|semF	sema domain, seven thrombospondin repeats (type 1 and type 1-like), transmembrane domain (TM) and short cytoplasmic domain, (semaphorin) 5A	protein-coding
21.4832	chr18	40597981	40598132	+	1.44646	intron (NM_026135, intron 1 of 1)	intron (NM_026135, intron 1 of 1)	180041	NM_026135	383348	Mm.76366	NM_026135	ENSMUSG00000051401	Kctd16	4930434H12Rik|Gm1267	potassium channel tetramerisation domain containing 16	protein-coding
24.3876	chr9	86595974	86596125	+	1.44412	TTS (NR_045835)	TTS (NR_045835)	-6102	NM_008615	17436	Mm.148155	NM_008615	ENSMUSG00000032418	Me1	D9Ertd267e|Mdh-1|Mod-1|Mod1	malic enzyme 1, NADP(+)-dependent, cytosolic	protein-coding
32.3919	chr10	115284102	115284253	+	1.44395	intron (NM_001168679, intron 8 of 8)	intron (NM_001168679, intron 8 of 8)	29837	NM_001168680	216350	Mm.22270	NM_146010	ENSMUSG00000034127	Tspan8	C76990|E330007O21Rik|Tm4sf3	tetraspanin 8	protein-coding
24.6088	chr2	12580905	12581056	+	1.44028	Intergenic	Intergenic	-239893	NM_024185	66960	Mm.34059	NM_024185	ENSMUSG00000026767	Fam188a	1810041E18Rik|2310047O13Rik|5830410F13Rik|AI447827|AW111958	family with sequence similarity 188, member A	protein-coding
30.0088	chr4	37181548	37181699	+	1.43926	Intergenic	Charlie5|DNA|MER1_type	-282846	NM_001165999	242384	Mm.132507	NM_175516	ENSMUSG00000045083	Lingo2	B230217C06Rik|Lern3|Lrrn6c	leucine rich repeat and Ig domain containing 2	protein-coding
19.2357	chr2	105641090	105641241	+	1.43916	intron (NM_023876, intron 7 of 9)	intron (NM_023876, intron 7 of 9)	103556	NM_023876	77766	Mm.3608	NM_023876	ENSMUSG00000027167	Elp4	A330107A17Rik|Paxneb	elongator acetyltransferase complex subunit 4	protein-coding
34.4885	chr12	78840359	78840510	+	1.43791	Intergenic	Intergenic	329306	NM_001252616	53618	Mm.35628	NM_016893	ENSMUSG00000021065	Fut8	-	fucosyltransferase 8	protein-coding
34.3836	chr8	12079233	12079384	+	1.43505	Intergenic	Intergenic	238787	NM_029326	75528	Mm.440342	NM_029326	ENSMUSG00000031512	Tex29	1700018L24Rik	testis expressed 29	protein-coding
26.2607	chr17	54578327	54578478	+	1.43407	Intergenic	Intergenic	-69003	NR_045825	69418	Mm.391004	NR_045825	ENSMUSG00000099747	1700025K24Rik	-	RIKEN cDNA 1700025K24 gene	ncRNA
20.5483	chr17	86631159	86631310	+	1.43182	intron (NM_011104, intron 1 of 14)	intron (NM_011104, intron 1 of 14)	55284	NR_045435	72104	Mm.443401	NR_045435	ENSMUSG00000100738	2010106C02Rik	-	RIKEN cDNA 2010106C02 gene	ncRNA
26.5998	chr16	73647518	73647669	+	1.43015	Intergenic	Intergenic	694719	NR_030464	751561		NR_030464	ENSMUSG00000104758	Mir691	Mirn691|mir-691|mmu-mir-691	microRNA 691	ncRNA
24.4591	chr12	106203595	106203746	+	1.42823	intron (NM_172500, intron 3 of 16)	intron (NM_172500, intron 3 of 16)	33217	NM_001042699	212073	Mm.212688	NM_172500	ENSMUSG00000054150	Syne3	nesprin-3	spectrin repeat containing, nuclear envelope family member 3	protein-coding
23.6176	chr12	120293161	120293312	+	1.42601	Intergenic	Intergenic	-88342	NM_029961	77706	Mm.261496	NM_029961	ENSMUSG00000072791	Abcb5	9230106F14Rik	ATP-binding cassette, sub-family B (MDR/TAP), member 5	protein-coding
38.8733	chr18	85418987	85419138	+	1.42485	Intergenic	Intergenic	-298146	NM_025969	67105	Mm.250617	NM_025969	ENSMUSG00000024645	Timm21	1700034H14Rik|2700002I20Rik	tranlocase of inner mitochondrial membrane 21	protein-coding
25.4222	chr17	28179308	28179459	+	1.42394	intron (NM_181413, intron 13 of 24)	intron (NM_181413, intron 13 of 24)	38146	NM_013687	21463	Mm.29758	NM_013687	ENSMUSG00000062859	Tcp11	D17Ken1|Tcp-11	t-complex protein 11	protein-coding
19.5053	chr12	96705284	96705435	+	1.42132	Intergenic	Intergenic	-225077	NM_201518	399558	Mm.341948	NM_201518	ENSMUSG00000047414	Flrt2	-	fibronectin leucine rich transmembrane protein 2	protein-coding
22.1976	chr1	138291253	138291404	+	1.42047	Intergenic	Intergenic	-20520	NM_026500	67997	Mm.385462	NM_026500	ENSMUSG00000026404	Ddx59	1210002B07Rik|4833411G06Rik	DEAD (Asp-Glu-Ala-Asp) box polypeptide 59	protein-coding
34.0811	chr13	42743106	42743257	+	1.41774	Intergenic	Intergenic	-32987	NM_001302635	218194	Mm.160124	NM_198419	ENSMUSG00000054728	Phactr1	9630030F18Rik|Rpel1	phosphatase and actin regulator 1	protein-coding
39.5401	chr4	55934219	55934370	+	1.41734	Intergenic	L2a|LINE|L2	-388947	NM_010637	16600	Mm.4325	NM_010637	ENSMUSG00000003032	Klf4	EZF|Gklf|Zie	Kruppel-like factor 4 (gut)	protein-coding
35.83	chr6	24963321	24963472	+	1.41732	Intergenic	Intergenic	-57271	NM_177013	319832	Mm.127446	NM_177013	ENSMUSG00000048022	Tmem229a	6332401O19Rik	transmembrane protein 229A	protein-coding
24.0407	chr13	114507086	114507237	+	1.41678	Intergenic	Intergenic	-53277	NM_019960	56534	Mm.41410	NM_019960	ENSMUSG00000051456	Hspb3	2310035K17Rik|AI844863|Hsbp3|spb3	heat shock protein 3	protein-coding
40.8202	chr3	120494777	120494928	+	1.41675	intron (NR_130170, intron 2 of 18)	intron (NR_130170, intron 2 of 18)	94798	NR_130170	320739	Mm.388474	NR_130170		6530403H02Rik	-	RIKEN cDNA 6530403H02 gene	ncRNA
41.7456	chr18	14808479	14808630	+	1.41613	intron (NM_001161370, intron 4 of 9)	intron (NM_001161370, intron 4 of 9)	32869	NM_009280	268996	Mm.31761	NM_009280	ENSMUSG00000037013	Ss18	D130059H17|Ssxt|Syt	SS18, nBAF chromatin remodeling complex subunit	protein-coding
26.4569	chr2	142013306	142013457	+	1.41594	intron (NM_001013802, intron 9 of 18)	intron (NM_001013802, intron 9 of 18)	713819	NM_001081133	16558	Mm.251934	NM_001081133	ENSMUSG00000038844	Kif16b	8430434E15Rik|AA623607|AI789011|C80253|C80902|mKIAA1590	kinesin family member 16B	protein-coding
32.0609	chr2	49425522	49425673	+	1.41372	Intergenic	Intergenic	-49237	NM_008449	16574	Mm.256342	NM_008449	ENSMUSG00000026764	Kif5c	KINN|Khc|NKHC|NKHC2	kinesin family member 5C	protein-coding
37.7825	chr1	189094777	189094928	+	1.41332	intron (NM_026367, intron 5 of 9)	intron (NM_026367, intron 5 of 9)	55462	NM_026367	67769	Mm.138321	NM_026367	ENSMUSG00000039210	Gpatch2	5830433G22Rik|5830436K05Rik|AI427714|AI447508|AW107440|AW491060|Gpatc2	G patch domain containing 2	protein-coding
23.1371	chr7	131868951	131869102	+	1.40556	Intergenic	Intergenic	-16577	NR_045907	73076	Mm.417827	NR_045907	ENSMUSG00000086254	3100003L05Rik	-	RIKEN cDNA 3100003L05 gene	ncRNA
21.8565	chr3	30270150	30270301	+	1.4049	intron (NM_021442, intron 1 of 2)	intron (NM_021442, intron 1 of 2)	138184	NM_021442	14013	Mm.56965	NM_007963	ENSMUSG00000027684	Mecom	D630039M04Rik|Evi-1|Evi1|Jbo|Mds|Mds1|Mds1-Evi1|Prdm3|Znfpr1b1	MDS1 and EVI1 complex locus	protein-coding
32.8421	chr3	35124369	35124520	+	1.403	Intergenic	Intergenic	-302871	NR_105799	102466155		NR_105799	ENSMUSG00000098862	Mir6378	Gm27706|mmu-mir-6378	microRNA 6378	ncRNA
31.8277	chr4	151999736	151999887	+	1.40229	Intergenic	Intergenic	-71838	NR_033138	330004	Mm.291863	NM_001033414		Gm833	-	predicted gene 833	ncRNA
35.7731	chr14	102187184	102187335	+	1.40153	intron (NM_201529, intron 1 of 30)	intron (NM_201529, intron 1 of 30)	-52581	NM_001347628	380928	Mm.218981	NM_201529	ENSMUSG00000033060	Lmo7	C78582|FBXO20|Gm914|mKIAA0858	LIM domain only 7	protein-coding
23.798	chr1	72052192	72052343	+	1.40028	promoter-TSS (NR_040454)	promoter-TSS (NR_040454)	-498	NR_040454	71134	Mm.370574	NR_040454	ENSMUSG00000101848	4933417E11Rik	-	RIKEN cDNA 4933417E11 gene	ncRNA
24.4088	chr14	9357957	9358108	+	1.39921	intron (NM_028934, intron 7 of 15)	intron (NM_028934, intron 7 of 15)	140772	NM_028934	74430	Mm.271901	NM_028934	ENSMUSG00000021747	4930452B06Rik	4933406L09Rik|AI854000	RIKEN cDNA 4930452B06 gene	protein-coding
28.9837	chr12	35550161	35550312	+	1.39794	intron (NM_001271386, intron 2 of 27)	intron (NM_001271386, intron 2 of 27)	51531	NM_001271386	79221	Mm.310551	NM_024124	ENSMUSG00000004698	Hdac9	AV022454|D030072B18Rik|HD7B|HD9|HDRP|Hdac7b|Mitr|mKIAA0744	histone deacetylase 9	protein-coding
23.3527	chr6	35555289	35555440	+	1.39334	Intergenic	Intergenic	-65476	NM_008098	14489	Mm.182746	NM_008098	ENSMUSG00000029840	Mtpn	5033418D15Rik|Gcdp|V1	myotrophin	protein-coding
26.5905	chr9	75516749	75516900	+	1.39266	intron (NM_009130, intron 7 of 11)	intron (NM_009130, intron 7 of 11)	15039	NM_001164790	20255	Mm.2386	NM_009130	ENSMUSG00000032181	Scg3	1B1075|AI385542|Chgd|SgIII	secretogranin III	protein-coding
27.266	chr2	177984979	177985130	+	1.389	intron (NM_001007154, intron 1 of 12)	intron (NM_001007154, intron 1 of 12)	57265	NM_001007154	74189	Mm.44413	NM_028806	ENSMUSG00000027525	Phactr3	1500003N10Rik|4930415A02Rik|H17739|Scapin1|Scapinin|mKIAA4224	phosphatase and actin regulator 3	protein-coding
29.9345	chr7	69127249	69127400	+	1.38881	promoter-TSS (NR_015599)	promoter-TSS (NR_015599)	-79	NR_037287	100526507		NR_037287	ENSMUSG00000092850	Mir344g	mir-344g|mmu-mir-344g	microRNA 344g	ncRNA
25.9553	chr13	103444500	103444651	+	1.38861	Intergenic	Intergenic	-39063	NM_008533	17079	Mm.373974	NM_008533	ENSMUSG00000021624	Cd180	F630107B15|Ly78|RP105	CD180 antigen	protein-coding
28.0859	chr7	62237674	62237825	+	1.38523	intron (NM_178705, intron 1 of 11)	intron (NM_178705, intron 1 of 11)	147134	NM_178705	233271	Mm.387344	NM_178705	ENSMUSG00000063297	Luzp2	9330154K17Rik|D130073E01	leucine zipper protein 2	protein-coding
28.1169	chr2	35575780	35575931	+	1.38184	exon (NM_001114125, exon 12 of 17)	exon (NM_001114125, exon 12 of 17)	23603	NM_001290639	69601	Mm.29629	NM_001001602	ENSMUSG00000026883	Dab2ip	2310011D08Rik|AI480459|Aip1|mKIAA1743	disabled 2 interacting protein	protein-coding
29.014	chr5	74651325	74651476	+	1.37955	intron (NM_001286437, intron 5 of 7)	intron (NM_001286437, intron 5 of 7)	60049	NM_026878	68939	Mm.293316	NM_026878	ENSMUSG00000049907	Rasl11b	1190017B18Rik	RAS-like, family 11, member B	protein-coding
36.8919	chr10	34624102	34624253	+	1.37856	Intergenic	Intergenic	420971	NM_010237	14302	Mm.332432	NM_010237	ENSMUSG00000019779	Frk	BSK|BSK/IYK|C85044|GTK|RAK	fyn-related kinase	protein-coding
26.8519	chr4	80924693	80924844	+	1.37837	3' UTR (NM_001305284, exon 48 of 48)	3' UTR (NM_001305284, exon 48 of 48)	163951	NM_001305286	17475	Mm.153039	NM_010820	ENSMUSG00000028402	Mpdz	AI225843|B930003D11Rik|MUPP1	multiple PDZ domain protein	protein-coding
23.9511	chr14	63722096	63722247	+	1.37473	Intergenic	Intergenic	-19128	NM_007798	13030	Mm.236553	NM_007798	ENSMUSG00000021939	Ctsb	CB	cathepsin B	protein-coding
30.5488	chr1	9179268	9179419	+	1.37252	intron (NM_027671, intron 2 of 20)	intron (NM_027671, intron 2 of 20)	110615	NM_001290390	71096	Mm.336395	NM_027671	ENSMUSG00000025909	Sntg1	4933426D16Rik|G1SYN|SYN4	syntrophin, gamma 1	protein-coding
25.8538	chr8	27469352	27469503	+	1.37185	Intergenic	Intergenic	200786	NM_199042	73754	Mm.383241	NM_199042	ENSMUSG00000037214	Thap1	4833431A01Rik|AW490810	THAP domain containing, apoptosis associated protein 1	protein-coding
47.4805	chr9	9475391	9475542	+	1.36953	Intergenic	Intergenic	-236453	NM_027823	71544	Mm.334955	NM_027823	ENSMUSG00000050730	Arhgap42	9030420J04Rik|BE136619	Rho GTPase activating protein 42	protein-coding
46.888	chr13	32147315	32147466	+	1.36661	intron (NM_146041, intron 7 of 10)	intron (NM_146041, intron 7 of 10)	248875	NM_008592	17300	Mm.12949	NM_008592	ENSMUSG00000050295	Foxc1	FREAC3|Fkh1|Mf1|Mf4|ch|fkh-1|frkhda	forkhead box C1	protein-coding
22.3629	chr12	46530459	46530610	+	1.36602	Intergenic	Intergenic	-355064	NM_144552	217517	Mm.285400	NM_144552	ENSMUSG00000046314	Stxbp6	BC024598|C85317	syntaxin binding protein 6 (amisyn)	protein-coding
30.6003	chr1	106853722	106853873	+	1.36332	intron (NM_011800, intron 7 of 11)	intron (NM_011800, intron 7 of 11)	188401	NM_011800	23836	Mm.103640	NM_011800	ENSMUSG00000050840	Cdh20	Cdh7	cadherin 20	protein-coding
22.6797	chr15	4485226	4485377	+	1.36179	intron (NM_177355, intron 2 of 2)	intron (NM_177355, intron 2 of 2)	159810	NM_177355	239318	Mm.308996	NM_177355	ENSMUSG00000049148	Plcxd3	B130016O10Rik	phosphatidylinositol-specific phospholipase C, X domain containing 3	protein-coding
36.6784	chr2	38427535	38427686	+	1.36149	intron (NM_001159631, intron 7 of 9)	intron (NM_001159631, intron 7 of 9)	60214	NM_001159631	59126	Mm.143818	NM_021606	ENSMUSG00000026749	Nek6	1300007C09Rik	NIMA (never in mitosis gene a)-related expressed kinase 6	protein-coding
22.9941	chr2	51624344	51624495	+	1.35517	Intergenic	Intergenic	-36890	NR_040639	433426	Mm.244381	NR_040639	ENSMUSG00000085014	Gm13490	OTTMUSG00000012405	predicted gene 13490	ncRNA
24.9429	chr8	25601702	25601853	+	1.35439	Intergenic	Intergenic	-52359	NM_026931	69068	Mm.25775	NM_026931	ENSMUSG00000056313	1810011O10Rik	1110065B09Rik|AW121743|AW321058	RIKEN cDNA 1810011O10 gene	protein-coding
27.3927	chr10	42826069	42826220	+	1.35434	intron (NM_175407, intron 4 of 6)	intron (NM_175407, intron 4 of 6)	68192	NM_175407	109205	Mm.153750	NM_175407	ENSMUSG00000038248	Sobp	2900009C16Rik|5330439J01Rik|JXC1|jc	sine oculis-binding protein homolog (Drosophila)	protein-coding
46.3769	chr2	173984652	173984803	+	1.35311	intron (NR_040530, intron 2 of 3)	L1MB3|LINE|L1	24692	NR_040530	100038374	Mm.127249	NR_040530	ENSMUSG00000074555	Gm10714	ENSMUSG00000074555	predicted gene 10714	ncRNA
39.186	chr12	53348530	53348681	+	1.35206	intron (NM_029760, intron 6 of 10)	MTE2b|LTR|MaLR	149872	NM_029760	76826	Mm.244781	NM_029760	ENSMUSG00000035142	Nubpl	2410170E07Rik	nucleotide binding protein-like	protein-coding
34.0311	chr17	77124791	77124942	+	1.35191	Intergenic	Intergenic	864503	NR_033456	100043885	Mm.127562	NR_033456		Gm4710	-	predicted gene 4710	ncRNA
34.1154	chr10	19116624	19116775	+	1.35066	Intergenic	Intergenic	40354	NM_053008	94222	Mm.156946	NM_053008	ENSMUSG00000045591	Olig3	Bhlhb7|bHLHe20|oligo3	oligodendrocyte transcription factor 3	protein-coding
32.026	chr15	55217189	55217340	+	1.3492	intron (NM_181277, intron 12 of 47)	intron (NM_181277, intron 12 of 47)	77959	NM_181277	12818	Mm.297859	NM_181277	ENSMUSG00000022371	Col14a1	5730412L22Rik|AW108078	collagen, type XIV, alpha 1	protein-coding
26.5764	chr11	64748703	64748854	+	1.34919	Intergenic	Intergenic	-43759	NM_023479	68626	Mm.157711	NM_023479	ENSMUSG00000020549	Elac2	1110017O07Rik|D11Wsu80e|Hpc2	elaC ribonuclease Z 2	protein-coding
26.8076	chr1	139540191	139540342	+	1.34747	Intergenic	Intergenic	-322766	NR_029795	735252		NR_029795	ENSMUSG00000065565	Mir181a-1	Mirn181a-1|Mirn213|miR-213|mir-181a-1|mmu-mir-213	microRNA 181a-1	ncRNA
30.0389	chr11	62456935	62457086	+	1.3428	intron (NM_198861, intron 1 of 3)	intron (NM_198861, intron 1 of 3)	5015	NM_198861	192976	Mm.339972	NM_198861	ENSMUSG00000046417	Lrrc75a	Fam211a	leucine rich repeat containing 75A	protein-coding
23.1194	chr8	86863334	86863485	+	1.34259	Intergenic	Intergenic	-69108	NM_026350	67736	Mm.30095	NM_026350	ENSMUSG00000004994	Ccdc130	4930527D15Rik|C77430	coiled-coil domain containing 130	protein-coding
31.4434	chr13	44037189	44037340	+	1.33478	Intergenic	Intergenic	156783	NM_001289915	12522	Mm.57175	NM_009856	ENSMUSG00000015396	Cd83	-	CD83 antigen	protein-coding
24.7758	chr14	73853124	73853275	+	1.33437	Intergenic	Intergenic	-56657	NM_026119	67381	Mm.282888	NM_026119	ENSMUSG00000022109	Med4	2410046H15Rik|DRIP36|HSPC126|TRAP36|Vdirp|Vdrip	mediator complex subunit 4	protein-coding
42.9174	chr6	91600393	91600544	+	1.33223	Intergenic	Intergenic	-33593	NM_009320	21366	Mm.395650	NM_009320	ENSMUSG00000030096	Slc6a6	AA589629|C80501|Taut	solute carrier family 6 (neurotransmitter transporter, taurine), member 6	protein-coding
44.2028	chr5	116772769	116772920	+	1.33199	Intergenic	Intergenic	10475	NR_110475	77846	Mm.404871	NR_110475	ENSMUSG00000086715	B230112J18Rik	-	RIKEN cDNA B230112J18 gene	ncRNA
36.0378	chr7	150698412	150698563	+	1.3282	TTS (NM_001285490)	TTS (NM_001285490)	-10058	NM_009434	22113	Mm.334344	NM_009434	ENSMUSG00000010760	Phlda2	Ipl|Tssc3	pleckstrin homology like domain, family A, member 2	protein-coding
24.7126	chr2	167867586	167867737	+	1.32805	Intergenic	Intergenic	-31568	NM_001080708	69553	Mm.68454	NM_001080708	ENSMUSG00000074577	Fam65c	2310033K02Rik|Gm124	family with sequence similarity 65, member C	protein-coding
23.9956	chr1	132728907	132729058	+	1.32389	intron (NM_011082, intron 1 of 10)	intron (NM_011082, intron 1 of 10)	5721	NM_011082	18703	Mm.276414	NM_011082	ENSMUSG00000026417	Pigr	-	polymeric immunoglobulin receptor	protein-coding
47.2502	chr14	80273005	80273156	+	1.32041	Intergenic	Intergenic	-4097	NR_033535	100038734	Mm.387484	NR_033535		Gm10845	ENSMUSG00000075496	predicted gene 10845	ncRNA
23.1098	chr4	152130765	152130916	+	1.32033	Intergenic	Intergenic	59191	NR_033138	330004	Mm.291863	NM_001033414		Gm833	-	predicted gene 833	ncRNA
22.1405	chr6	7918309	7918460	+	1.3198	Intergenic	Intergenic	123160	NM_052993	94192	Mm.102752	NM_052993	ENSMUSG00000042460	C1galt1	2210410E06Rik|AV284120|T-synthase	core 1 synthase, glycoprotein-N-acetylgalactosamine 3-beta-galactosyltransferase, 1	protein-coding
31.0314	chr9	34427790	34427941	+	1.31971	intron (NM_001190912, intron 1 of 15)	intron (NM_001190912, intron 1 of 15)	131549	NM_001190914	67703	Mm.220710	NM_026324	ENSMUSG00000032036	Kirrel3	1500010O20Rik|2900036G11Rik|NEPH2|SST4|mKIAA1867	kin of IRRE like 3 (Drosophila)	protein-coding
38.1139	chr12	75185635	75185786	+	1.31881	intron (NM_172804, intron 1 of 6)	MLT1D|LTR|MaLR	86962	NM_172804	238266	Mm.311393	NM_172804	ENSMUSG00000044912	Syt16	6430703N11|Strep14|Syt14l|syt14r	synaptotagmin XVI	protein-coding
26.687	chr18	53533198	53533349	+	1.31865	intron (NM_029394, intron 3 of 6)	intron (NM_029394, intron 3 of 6)	44388	NM_008908	19038	Mm.4587	NM_008908	ENSMUSG00000024538	Ppic	CyP-20c	peptidylprolyl isomerase C	protein-coding
36.8374	chr10	59491851	59492002	+	1.31132	intron (NM_001199187, intron 5 of 10)	intron (NM_001199187, intron 5 of 10)	25851	NM_001199187	69090	Mm.155839	NM_026937	ENSMUSG00000044475	Ascc1	1810015P09Rik|AI550520|ASC1p50|CGI-18	activating signal cointegrator 1 complex subunit 1	protein-coding
33.1106	chr6	101777709	101777860	+	1.31125	Intergenic	Intergenic	53541	NR_027989	207157	Mm.57632	NM_177579	ENSMUSG00000052236	Gm9871	0610005I04|EG207157|ENSMUSG00000052236	predicted gene 9871	ncRNA
31.508	chr14	87238394	87238545	+	1.3072	intron (NM_019670, intron 22 of 27)	intron (NM_019670, intron 22 of 27)	302452	NM_019670	56419	Mm.440585	NM_019670	ENSMUSG00000022021	Diaph3	4930417P13Rik|Dia2|Diap3|Drf3|mDia2|mKIAA4117|p134MDia2	diaphanous related formin 3	protein-coding
33.4551	chr11	75708670	75708821	+	1.30687	intron (NM_029548, intron 3 of 7)	intron (NM_029548, intron 3 of 7)	15816	NM_029548	380714	Mm.425697	NM_029548	ENSMUSG00000020847	Rph3al	Gm1753|Noc2	rabphilin 3A-like (without C2 domains)	protein-coding
41.6358	chr1	26109214	26109365	+	1.30563	Intergenic	Intergenic	-222737	NM_175642	210933	Mm.336569	NM_175642	ENSMUSG00000033569	Adgrb3	A830096D10Rik|Bai3	adhesion G protein-coupled receptor B3	protein-coding
22.3814	chr2	101417577	101417728	+	1.30411	intron (NM_026592, intron 5 of 6)	intron (NM_026592, intron 5 of 6)	-47253	NM_009020	19374	Mm.4988	NM_009020	ENSMUSG00000032864	Rag2	Rag-2	recombination activating gene 2	protein-coding
33.7953	chr12	113607970	113608121	+	1.30263	Intergenic	Intergenic	53364	NR_036459	100504733	Mm.255309	NM_176956		A730018C14Rik	-	RIKEN cDNA A730018C14 gene	ncRNA
47.7836	chr3	47084377	47084528	+	1.30211	Intergenic	Intergenic	-379748	NR_105800	102465199		NR_105800	ENSMUSG00000098417	Mir6379	Gm27730|mmu-mir-6379	microRNA 6379	ncRNA
32.2077	chr11	35727172	35727323	+	1.30076	intron (NM_170779, intron 2 of 22)	intron (NM_170779, intron 2 of 22)	66344	NM_170779	211652	Mm.31267	NM_170779	ENSMUSG00000018849	Wwc1	AA408228|AU017197|BC037006|Kibra|mKIAA0869	WW, C2 and coiled-coil domain containing 1	protein-coding
24.4502	chr10	6425750	6425901	+	1.29992	intron (NM_001159942, intron 5 of 16)	intron (NM_001159942, intron 5 of 16)	48049	NM_001033253	213783	Mm.150831	NM_001033253	ENSMUSG00000040624	Plekhg1	D10Ertd733e|Gm521|mKIAA1209	pleckstrin homology domain containing, family G (with RhoGef domain) member 1	protein-coding
22.3681	chr1	128287890	128288041	+	1.29685	intron (NM_176957, intron 4 of 12)	intron (NM_176957, intron 4 of 12)	101539	NM_172484	210356	Mm.377234	NM_172484	ENSMUSG00000049690	Nckap5	8430408F21|D130011D22Rik|E030049G20Rik|Erih1|Erih2|Gm1548|Nap5	NCK-associated protein 5	protein-coding
37.8125	chr15	81710358	81710509	+	1.29663	intron (NM_080633, intron 1 of 17)	intron (NM_080633, intron 1 of 17)	7540	NM_080633	11429	Mm.154581	NM_080633	ENSMUSG00000022477	Aco2	Aco-2|Aco3|D10Wsu183e	aconitase 2, mitochondrial	protein-coding
34.4766	chr19	27105865	27106016	+	1.29345	Intergenic	Intergenic	145525	NM_001033407	329047	Mm.293289	NM_001033407	ENSMUSG00000074913	Gm815	-	predicted gene 815	protein-coding
28.7303	chr14	80138280	80138431	+	1.28937	TTS (NR_030436)	TTS (NR_030436)	117	NR_030436	791080		NR_030436	ENSMUSG00000076453	Mir759	Mirn759|mir-759|mmu-mir-759	microRNA 759	ncRNA
27.2471	chr10	87390079	87390230	+	1.28864	intron (NM_001111274, intron 4 of 4)	intron (NM_001111274, intron 4 of 4)	-39262	NR_000040	22172	Mm.391420	NR_000040		Tyms-ps	-	thymidylate synthase, pseudogene	pseudo
24.7509	chr6	106028317	106028468	+	1.28483	intron (NM_001109749, intron 3 of 25)	intron (NM_001109749, intron 3 of 25)	-40367	NM_001109751	269784	Mm.321683	NM_173004	ENSMUSG00000064293	Cntn4	9630050B05|Axcam|BIG-2	contactin 4	protein-coding
35.142	chr17	68328301	68328452	+	1.2833	intron (NM_172964, intron 1 of 17)	intron (NM_172964, intron 1 of 17)	25072	NM_172964	268970	Mm.9935	NM_172964	ENSMUSG00000024043	Arhgap28	AU044757|AW550892|E130310N06	Rho GTPase activating protein 28	protein-coding
23.8112	chr4	81606725	81606876	+	1.28092	Intergenic	Intergenic	-104484	NR_040659	545641	Mm.216028	NR_040659	ENSMUSG00000085022	Gm5860	EG545641	predicted gene 5860	ncRNA
22.9368	chr6	16453940	16454091	+	1.27786	Intergenic	Intergenic	394426	NM_031198	21426	Mm.36217	NM_031198	ENSMUSG00000029553	Tfec	BB107417|Tcfec|bHLHe34	transcription factor EC	protein-coding
29.0015	chr3	40936990	40937141	+	1.27783	Intergenic	Intergenic	-50097	NM_027558	70804	Mm.40321	NM_027558	ENSMUSG00000049940	Pgrmc2	4631434O19Rik|5730409G06Rik|DG6|PMBP	progesterone receptor membrane component 2	protein-coding
29.7907	chr13	12595787	12595938	+	1.27686	intron (NM_133643, intron 3 of 5)	intron (NM_133643, intron 3 of 5)	16855	NM_133643	171211	Mm.159671	NM_133643	ENSMUSG00000095105	Edaradd	1810032E07Rik|5830469M23Rik|A630043P06|cr	EDAR (ectodysplasin-A receptor)-associated death domain	protein-coding
30.5245	chr7	85231270	85231421	+	1.27539	Intergenic	Intergenic	491379	NM_182809	18213	Mm.33496	NM_008746	ENSMUSG00000059146	Ntrk3	AW125844|Ntrk3_tv3|TrkC	neurotrophic tyrosine kinase, receptor, type 3	protein-coding
39.2807	chr9	22258011	22258162	+	1.2752	intron (NM_018739, intron 4 of 5)	intron (NM_018739, intron 4 of 5)	14714	NM_018739	55934	Mm.38235	NM_018739	ENSMUSG00000032239	Rp9	PAP-1|Rp9h	retinitis pigmentosa 9 (human)	protein-coding
33.0647	chr16	70768404	70768555	+	1.27404	Intergenic	Intergenic	151809	NR_040474	52645	Mm.188475	NR_040474		D16Ertd519e	-	DNA segment, Chr 16, ERATO Doi 519, expressed	ncRNA
27.4053	chr5	89332247	89332398	+	1.27345	intron (NM_018760, intron 1 of 25)	intron (NM_018760, intron 1 of 25)	16037	NM_018760	54403	Mm.41044	NM_018760	ENSMUSG00000060961	Slc4a4	AI835705|NBC|NBC1	solute carrier family 4 (anion exchanger), member 4	protein-coding
28.7963	chr1	188165915	188166066	+	1.2732	Intergenic	Intergenic	216570	NR_131124	320449	Mm.404477	NR_131124	ENSMUSG00000103690	A730004F24Rik	-	RIKEN cDNA A730004F24 gene	ncRNA
28.2214	chr5	103770616	103770767	+	1.27293	Intergenic	Intergenic	-42643	NR_040699	74624	Mm.389662	NR_040699	ENSMUSG00000104956	4930429D17Rik	-	RIKEN cDNA 4930429D17 gene	ncRNA
29.8814	chr5	143631286	143631437	+	1.2728	Intergenic	Intergenic	25556	NM_001033312	231863	Mm.89753	NM_001033312	ENSMUSG00000066640	Fbxl18	AI427077|B130019G13Rik|C330021B20Rik	F-box and leucine-rich repeat protein 18	protein-coding
37.9604	chr3	132583490	132583641	+	1.27232	intron (NM_001287102, intron 2 of 12)	intron (NM_001287102, intron 2 of 12)	29213	NM_001287103	114249	Mm.279310	NM_033525	ENSMUSG00000040998	Npnt	1110009H02Rik|AA682063|AI314031|Nctn|POEM	nephronectin	protein-coding
26.7862	chr4	24768143	24768294	+	1.27218	intron (NM_001163020, intron 1 of 10)	intron (NM_001163020, intron 1 of 10)	10015	NM_001163020	212390	Mm.412074	NM_001033531	ENSMUSG00000040387	Klhl32	6430524H05Rik|D4Ertd389e|Gm1356|mKIAA1900	kelch-like 32	protein-coding
36.1102	chr14	55704241	55704392	+	1.27145	intron (NM_001039198, intron 1 of 9)	intron (NM_001039198, intron 1 of 9)	6569	NM_001039198	239102	Mm.441113	NM_001039198	ENSMUSG00000040721	Zfhx2	ZFH-5	zinc finger homeobox 2	protein-coding
31.1738	chr4	154174908	154175059	+	1.26891	Intergenic	Intergenic	-55326	NM_172878	242800	Mm.72944	NM_172878	ENSMUSG00000046637	Ttc34	4932418L02|B230396O12Rik	tetratricopeptide repeat domain 34	protein-coding
36.1636	chr16	74612426	74612577	+	1.2632	Intergenic	Intergenic	-201344	NM_175549	268902	Mm.171736	NM_175549	ENSMUSG00000052516	Robo2	2600013A04Rik|9430089E08Rik|BB097918|D230004I22Rik|mKIAA1568	roundabout guidance receptor 2	protein-coding
29.6085	chr11	94006487	94006638	+	1.26247	Intergenic	Intergenic	-66206	NM_009427	22057	Mm.259673	NM_009427	ENSMUSG00000037573	Tob1	Tob|Trob	transducer of ErbB-2.1	protein-coding
22.5325	chr10	18236575	18236726	+	1.26183	intron (NM_001163592, intron 5 of 7)	intron (NM_001163592, intron 5 of 7)	29232	NM_019487	56016	Mm.35551	NM_019487	ENSMUSG00000019853	Hebp2	SOUL	heme binding protein 2	protein-coding
39.9332	chr8	71414365	71414516	+	1.25938	intron (NM_008509, intron 2 of 9)	intron (NM_008509, intron 2 of 9)	9986	NM_008509	16956	Mm.1514	NM_008509	ENSMUSG00000015568	Lpl	-	lipoprotein lipase	protein-coding
39.4752	chr4	48792494	48792645	+	1.25236	Intergenic	Intergenic	116183	NM_026509	68016	Mm.133444	NM_026509	ENSMUSG00000028348	Murc	2310039E09Rik	muscle-related coiled-coil protein	protein-coding
35.5639	chr16	63278307	63278458	+	1.25102	Intergenic	Intergenic	424249	NM_011173	19128	Mm.127156	NM_011173	ENSMUSG00000022912	Pros1	AW214361	protein S (alpha)	protein-coding
37.843	chr3	156806545	156806696	+	1.25055	intron (NM_001039094, intron 4 of 6)	intron (NM_001039094, intron 4 of 6)	-390741	NM_017381	53861	Mm.259036	NM_017381	ENSMUSG00000028180	Zranb2	AI227013|Zfp265|Zis|Znf265	zinc finger, RAN-binding domain containing 2	protein-coding
36.7721	chr18	43351218	43351369	+	1.25023	Intergenic	Intergenic	-16058	NM_178749	269019	Mm.150401	NM_178749	ENSMUSG00000039954	Stk32a	A930015B13Rik|YANK1	serine/threonine kinase 32A	protein-coding
25.0105	chr6	75957735	75957886	+	1.25	Intergenic	Intergenic	-1234901	NM_028880	74342	Mm.292568	NM_028880	ENSMUSG00000060780	Lrrtm1	4632401D06Rik|AW125451	leucine rich repeat transmembrane neuronal 1	protein-coding
39.2055	chr6	138079289	138079440	+	1.24891	Intergenic	Intergenic	-9694	NM_019946	56615	Mm.14796	NM_019946	ENSMUSG00000008540	Mgst1	1500002K10Rik|Gst	microsomal glutathione S-transferase 1	protein-coding
40.7759	chr10	54599055	54599206	+	1.24363	Intergenic	Intergenic	803402	NR_038016	100502920	Mm.403982	NR_038016	ENSMUSG00000097069	Gm16998	-	predicted gene, 16998	ncRNA
29.1373	chr9	119029004	119029155	+	1.24332	intron (NM_177117, intron 7 of 36)	intron (NM_177117, intron 7 of 36)	17483	NM_177117	320256	Mm.110648	NM_177117	ENSMUSG00000038060	Dlec1	D630005C06Rik	deleted in lung and esophageal cancer 1	protein-coding
29.1867	chr16	55018209	55018360	+	1.24253	Intergenic	Intergenic	265066	NM_178720	239852	Mm.245045	NM_178720	ENSMUSG00000064310	Zpld1	9430016A21Rik	zona pellucida like domain containing 1	protein-coding
62.182	chr2	118519370	118519521	+	1.24086	exon (NM_001033254, exon 6 of 11)	exon (NM_001033254, exon 6 of 11)	10254	NM_001081971	383787	Mm.35758	NM_001081971	ENSMUSG00000078137	Ankrd63	Gm1337	ankyrin repeat domain 63	protein-coding
27.0955	chr10	58745226	58745377	+	1.24023	Intergenic	Intergenic	-40743	NM_011030	18451	Mm.2212	NM_011030	ENSMUSG00000019916	P4ha1	AL022634|P4ha	procollagen-proline, 2-oxoglutarate 4-dioxygenase (proline 4-hydroxylase), alpha 1 polypeptide	protein-coding
34.5592	chr1	196548206	196548357	+	1.237	intron (NM_008882, intron 4 of 31)	MIR|SINE|MIR	-99914	NR_039539	100628615		NR_039539	ENSMUSG00000092633	Mir3962	mmu-mir-3962|mu-mir-3962	microRNA 3962	ncRNA
42.1841	chr12	73047553	73047704	+	1.23493	intron (NM_001286452, intron 10 of 24)	intron (NM_001286452, intron 10 of 24)	57098	NM_001286452	208846	Mm.87417	NM_026102	ENSMUSG00000034574	Daam1	-	dishevelled associated activator of morphogenesis 1	protein-coding
35.0037	chr13	69335495	69335646	+	1.23335	Intergenic	Intergenic	-197151	NM_153534	210044	Mm.390617	NM_153534	ENSMUSG00000021536	Adcy2	mKIAA1060	adenylate cyclase 2	protein-coding
47.2939	chr13	116467162	116467313	+	1.23194	Intergenic	Intergenic	-575065	NM_001033228	109700	Mm.317280	NM_001033228	ENSMUSG00000042284	Itga1	CD49A|E130012M19Rik|Vla1	integrin alpha 1	protein-coding
29.1796	chr4	94142763	94142914	+	1.23072	Intergenic	Intergenic	80649	NM_026368	67770	Mm.35170	NM_026368	ENSMUSG00000028578	Caap1	5830433M19Rik|AI536248|CAAP	caspase activity and apoptosis inhibitor 1	protein-coding
34.098	chr17	28159915	28160066	+	1.22998	intron (NM_181413, intron 12 of 24)	intron (NM_181413, intron 12 of 24)	57539	NM_013687	21463	Mm.29758	NM_013687	ENSMUSG00000062859	Tcp11	D17Ken1|Tcp-11	t-complex protein 11	protein-coding
39.2213	chr10	30472324	30472475	+	1.22787	intron (NM_172495, intron 2 of 15)	intron (NM_172495, intron 2 of 15)	50514	NM_172495	211329	Mm.297903	NM_172495	ENSMUSG00000039697	Ncoa7	9030406N13Rik	nuclear receptor coactivator 7	protein-coding
44.4214	chr2	55742202	55742353	+	1.22663	Intergenic	Intergenic	453896	NM_001304810	16519	Mm.5127	NM_008426	ENSMUSG00000026824	Kcnj3	GIRK-1|GIRK1|Kcnf3|Kir3.1	potassium inwardly-rectifying channel, subfamily J, member 3	protein-coding
30.0545	chr1	122943262	122943413	+	1.22531	Intergenic	Intergenic	-40645	NR_110450	98452	Mm.131017	NR_038008	ENSMUSG00000097881	Celrr	AI848258|B230209K01Rik|Celr|Gm818	cerebellum expressed regulatory RNA	ncRNA
31.0008	chr1	43063002	43063153	+	1.22304	intron (NM_053107, intron 1 of 1)	intron (NM_053107, intron 1 of 1)	53360	NM_053107	93690	Mm.444976	NM_053107	ENSMUSG00000041907	Gpr45	9230112G11Rik|AW046772	G protein-coupled receptor 45	protein-coding
30.8749	chr2	68382487	68382638	+	1.21966	Intergenic	Intergenic	-37908	NM_177651	227998	Mm.67562	NM_177651	ENSMUSG00000053896	4933409G03Rik	-	RIKEN cDNA 4933409G03 gene	protein-coding
33.8543	chr9	61450867	61451018	+	1.21578	Intergenic	Intergenic	230769	NM_001083928	21887	Mm.24255	NM_009389	ENSMUSG00000032280	Tle3	2610103N05Rik|ESG|Grg3a|Grg3b|mKIAA1547	transducin-like enhancer of split 3	protein-coding
31.3176	chr9	65115735	65115886	+	1.21354	intron (NM_173385, intron 3 of 9)	intron (NM_173385, intron 3 of 9)	2823	NM_173385	214425	Mm.138455	NM_173385	ENSMUSG00000042254	Cilp	9830114D16|C130036G17Rik	cartilage intermediate layer protein, nucleotide pyrophosphohydrolase	protein-coding
27.2202	chr4	34197252	34197403	+	1.21256	Intergenic	Intergenic	-60285	NM_026293	67652	Mm.55848	NM_026293	ENSMUSG00000028264	Spaca1	1700124L11Rik|4930540L03Rik	sperm acrosome associated 1	protein-coding
31.7941	chr15	5194648	5194799	+	1.21229	promoter-TSS (NM_001136079)	promoter-TSS (NM_001136079)	-536	NM_001136079	19219	Mm.18509	NM_008965	ENSMUSG00000039942	Ptger4	EP4|Ptgerep4	prostaglandin E receptor 4 (subtype EP4)	protein-coding
39.8878	chr11	33669271	33669422	+	1.21189	intron (NM_001190885, intron 1 of 8)	intron (NM_001190885, intron 1 of 8)	74239	NM_001290690	70357	Mm.252514	NM_027398	ENSMUSG00000053519	Kcnip1	KCHIP1|Kchip1.2	Kv channel-interacting protein 1	protein-coding
32.7692	chr9	108698209	108698360	+	1.21184	promoter-TSS (NM_029634)	promoter-TSS (NM_029634)	-41	NM_029634	76500	Mm.276336	NM_029634	ENSMUSG00000032599	Ip6k2	1500005N04Rik|AW050208|Ihpk2	inositol hexaphosphate kinase 2	protein-coding
29.2499	chr18	7593025	7593176	+	1.21122	intron (NM_001161620, intron 1 of 12)	intron (NM_001161620, intron 1 of 12)	33761	NM_001081287	75739	Mm.133293	NM_001081287	ENSMUSG00000057440	Mpp7	1110068J02Rik|2810038M04Rik|5430426E14Rik|AI415104|Gm955	membrane protein, palmitoylated 7 (MAGUK p55 subfamily member 7)	protein-coding
31.1357	chr4	120359799	120359950	+	1.21119	Intergenic	MLT1B|LTR|MaLR	20706	NM_019563	56222	Mm.272646	NM_019563	ENSMUSG00000070803	Cited4	MRG-2|Mrg2	Cbp/p300-interacting transactivator, with Glu/Asp-rich carboxy-terminal domain, 4	protein-coding
29.2828	chr10	7894120	7894271	+	1.20656	Intergenic	MER20B|DNA|MER1_type	-218274	NM_138667	68652	Mm.193041	NM_138667	ENSMUSG00000015755	Tab2	1110030N06Rik|A530078N03Rik|Map3k7ip2|mKIAA0733	TGF-beta activated kinase 1/MAP3K7 binding protein 2	protein-coding
45.5168	chr2	29502265	29502416	+	1.20521	intron (NM_054050, intron 1 of 23)	intron (NM_054050, intron 1 of 23)	27100	NM_001039087	107746	Mm.298274	NM_054050	ENSMUSG00000039844	Rapgef1	4932418O06Rik|C3G|Grf2	Rap guanine nucleotide exchange factor (GEF) 1	protein-coding
30.4006	chr16	46434553	46434704	+	1.20468	intron (NM_021496, intron 7 of 8)	intron (NM_021496, intron 7 of 8)	62452	NM_021495	58998	Mm.40477	NM_021495	ENSMUSG00000022656	Nectin3	2610301B19Rik|3000002N23Rik|4921513D19Rik|AA407785|AU016832|AW538082|CD113|Pvrl3	nectin cell adhesion molecule 3	protein-coding
30.9774	chr5	86224654	86224805	+	1.20427	Intergenic	Intergenic	269879	NM_001345902	12617	Mm.4649	NM_007683	ENSMUSG00000029253	Cenpc1	CENP-C|Cenpc	centromere protein C1	protein-coding
35.6796	chr4	154171661	154171812	+	1.20331	Intergenic	Intergenic	-58573	NM_172878	242800	Mm.72944	NM_172878	ENSMUSG00000046637	Ttc34	4932418L02|B230396O12Rik	tetratricopeptide repeat domain 34	protein-coding
35.6427	chr8	92800802	92800953	+	1.20192	intron (NM_172913, intron 1 of 6)	intron (NM_172913, intron 1 of 6)	71274	NM_172913	244579	Mm.302755	NM_172913	ENSMUSG00000043668	Tox3	500-9|BC052044|C230068E13|CAGF9|Tnrc9	TOX high mobility group box family member 3	protein-coding
34.3732	chr2	93632235	93632386	+	1.20184	intron (NM_010163, intron 6 of 13)	intron (NM_010163, intron 6 of 13)	30415	NM_010163	14043	Mm.4336	NM_010163	ENSMUSG00000027198	Ext2	AI893565	exostoses (multiple) 2	protein-coding
28.6581	chr10	27907212	27907363	+	1.20113	intron (NM_008983, intron 1 of 31)	intron (NM_008983, intron 1 of 31)	112661	NM_008983	19272	Mm.332303	NM_008983	ENSMUSG00000019889	Ptprk	AI853699|PTPk|RPTPkappa	protein tyrosine phosphatase, receptor type, K	protein-coding
31.1166	chr4	136434274	136434425	+	1.1977	Intergenic	Intergenic	7743	NM_009777	12260	Mm.2570	NM_009777	ENSMUSG00000036905	C1qb	-	complement component 1, q subcomponent, beta polypeptide	protein-coding
30.8274	chr2	173232718	173232869	+	1.19703	Intergenic	Intergenic	-115300	NM_028158	72221	Mm.46132	NM_028158	ENSMUSG00000027518	1700021F07Rik	-	RIKEN cDNA 1700021F07 gene	protein-coding
33.0514	chr3	84492151	84492302	+	1.19596	intron (NM_177260, intron 3 of 6)	intron (NM_177260, intron 3 of 6)	22112	NM_177260	320782	Mm.107370	NM_177260	ENSMUSG00000056498	Tmem154	9930117H01Rik	transmembrane protein 154	protein-coding
46.0399	chr1	20048493	20048644	+	1.19362	exon (NM_153179, exon 67 of 67)	exon (NM_153179, exon 67 of 67)	-297967	NR_045734	75028	Mm.417820	NR_045734	ENSMUSG00000089914	4930486I03Rik	-	RIKEN cDNA 4930486I03 gene	ncRNA
50.7465	chr2	58596032	58596183	+	1.19328	intron (NM_001289660, intron 1 of 7)	intron (NM_001289660, intron 1 of 7)	-11488	NM_029692	76654	Mm.200370	NM_029692	ENSMUSG00000026839	Upp2	1700124F02Rik|AI266885|UDRPASE2|UP2|UPASE2	uridine phosphorylase 2	protein-coding
29.3922	chr8	45144366	45144517	+	1.1931	Intergenic	Intergenic	-359596	NM_001079931	384814	Mm.491652	NM_001079931		Gm5347	EG384814	predicted gene 5347	protein-coding
26.9061	chr13	92811971	92812122	+	1.18365	intron (NM_009027, intron 2 of 23)	intron (NM_009027, intron 2 of 23)	89403	NM_009027	19418	Mm.248630	NM_009027	ENSMUSG00000021708	Rasgrf2	6330417G04Rik|AW048350|Grf2|Ras-GRF2	RAS protein-specific guanine nucleotide-releasing factor 2	protein-coding
59.8142	chr10	7758072	7758223	+	1.17955	Intergenic	Intergenic	-82226	NM_138667	68652	Mm.193041	NM_138667	ENSMUSG00000015755	Tab2	1110030N06Rik|A530078N03Rik|Map3k7ip2|mKIAA0733	TGF-beta activated kinase 1/MAP3K7 binding protein 2	protein-coding
26.5331	chr14	14744373	14744524	+	1.17919	Intergenic	Intergenic	49379	NM_025435	66231	Mm.295875	NM_025435	ENSMUSG00000053453	Thoc7	Nif3l1bp1	THO complex 7	protein-coding
44.352	chr17	65026535	65026686	+	1.17734	intron (NM_008549, intron 10 of 21)	intron (NM_008549, intron 10 of 21)	75621	NM_008549	17158	Mm.2433	NM_008549	ENSMUSG00000024085	Man2a1	Mana-2|Mana2|Map-2	mannosidase 2, alpha 1	protein-coding
27.3391	chr14	55142670	55142821	+	1.17725	Intergenic	L1ME4a|LINE|L1	-6438	NM_013768	27374	Mm.196585	NM_013768	ENSMUSG00000023110	Prmt5	Jbp1|Skb1	protein arginine N-methyltransferase 5	protein-coding
62.7907	chr15	47043189	47043340	+	1.17501	Intergenic	Intergenic	588413	NR_045811	75281	Mm.159487	NR_045811	ENSMUSG00000051198	4930548G14Rik	-	RIKEN cDNA 4930548G14 gene	ncRNA
27.7916	chr15	71385064	71385215	+	1.17383	intron (NM_177819, intron 3 of 19)	intron (NM_177819, intron 3 of 19)	173129	NM_177819	70363	Mm.126450	NM_177819	ENSMUSG00000036800	Fam135b	1700010C24Rik|A830008O07Rik	family with sequence similarity 135, member B	protein-coding
30.7245	chr14	123300441	123300592	+	1.17084	intron (NM_145466, intron 1 of 2)	intron (NM_145466, intron 1 of 2)	11871	NM_145466	223267	Mm.379358	NM_145466	ENSMUSG00000041625	Ggact	A2ld1	gamma-glutamylamine cyclotransferase	protein-coding
35.2004	chr10	79399776	79399927	+	1.16674	intron (NM_001288625, intron 3 of 8)	intron (NM_001288625, intron 3 of 8)	9765	NM_001288625	13496	Mm.301282	NM_007880	ENSMUSG00000019564	Arid3a	Bright|Dri1|Dril1	AT rich interactive domain 3A (BRIGHT-like)	protein-coding
44.1772	chr3	10387476	10387627	+	1.16422	intron (NM_025519, intron 3 of 4)	intron (NM_025519, intron 3 of 4)	20578	NM_025519	66371	Mm.366147	NM_025519	ENSMUSG00000027536	Chmp4c	2010012P02Rik|2210015K02Rik|2310010I16Rik|Shax3|Snf7-3	charged multivesicular body protein 4C	protein-coding
45.1627	chr2	28716659	28716810	+	1.1616	intron (NM_001033294, intron 13 of 19)	intron (NM_001033294, intron 13 of 19)	20808	NM_001033294	227674	Mm.44179	NM_001033294	ENSMUSG00000026806	Ddx31	5830444G11Rik|Gm997	DEAD/H (Asp-Glu-Ala-Asp/His) box polypeptide 31	protein-coding
37.8156	chr4	124072897	124073048	+	1.15904	Intergenic	Intergenic	90230	NR_040774	78460	Mm.452060	NR_040774		1700057H15Rik	-	RIKEN cDNA 1700057H15 gene	ncRNA
29.1136	chr15	19744955	19745106	+	1.15558	Intergenic	Intergenic	851475	NM_022816	64833	Mm.352763	NM_022816	ENSMUSG00000047565	Acot10	Acate3|MT-ACT48|p48	acyl-CoA thioesterase 10	protein-coding
44.7185	chr19	38312766	38312917	+	1.1529	Intergenic	Intergenic	-14219	NM_001081075	70567	Mm.30607	NM_001081075	ENSMUSG00000054237	Fra10ac1	5730455O13Rik|AI448293	FRA10AC1 homolog (human)	protein-coding
76.6428	chr1	114705631	114705782	+	1.15284	Intergenic	Intergenic	-944211	NM_001081316	319901	Mm.103468	NM_001081316	ENSMUSG00000038702	Dsel	9330132E09Rik|DS-epi2	dermatan sulfate epimerase-like	protein-coding
38.3528	chr14	24650552	24650703	+	1.15001	intron (NM_001253376, intron 1 of 26)	intron (NM_001253376, intron 1 of 26)	172800	NM_001253366	16531	Mm.343607	NM_010610	ENSMUSG00000063142	Kcnma1	5730414M22Rik|BKCa|MaxiK|Slo|Slo1|mSlo|mSlo1	potassium large conductance calcium-activated channel, subfamily M, alpha member 1	protein-coding
36.8096	chr8	70498128	70498279	+	1.1479	5' UTR (NM_177698, exon 1 of 15)	5' UTR (NM_177698, exon 1 of 15)	270	NM_177698	234353	Mm.32525	NM_027626	ENSMUSG00000030465	Psd3	4931420C21Rik|AI661273|BC003498|D430018P08|EFA6D	pleckstrin and Sec7 domain containing 3	protein-coding
36.5011	chr10	26860316	26860467	+	1.1479	intron (NM_008481, intron 32 of 63)	intron (NM_008481, intron 32 of 63)	-249281	NR_131034	75855	Mm.402080	NR_131034	ENSMUSG00000101636	4930579H20Rik	-	RIKEN cDNA 4930579H20 gene	ncRNA
37.7493	chr10	67575818	67575969	+	1.14644	intron (NM_023598, intron 8 of 9)	intron (NM_023598, intron 8 of 9)	133547	NM_001081346	170799	Mm.209844	NM_133244	ENSMUSG00000037846	Rtkn2	B130039D23Rik|Mbf|Plekhk1	rhotekin 2	protein-coding
34.9619	chr4	94690257	94690408	+	1.1456	Intergenic	Intergenic	28581	NM_010591	16476	Mm.275071	NM_010591	ENSMUSG00000052684	Jun	AP-1|Junc|c-jun	jun proto-oncogene	protein-coding
44.0643	chr2	44574780	44574931	+	1.14549	intron (NM_172662, intron 5 of 10)	intron (NM_172662, intron 5 of 10)	142287	NM_172662	227835	Mm.314312	NM_172662	ENSMUSG00000036890	Gtdc1	E330008O22Rik	glycosyltransferase-like domain containing 1	protein-coding
44.3387	chr6	6487045	6487196	+	1.1451	Intergenic	Intergenic	41538	NM_009169	20422	Mm.2469	NM_009169	ENSMUSG00000042541	Shfm1	DSS1|Shfdg1|Shfg	split hand/foot malformation (ectrodactyly) type 1	protein-coding
54.88	chr14	96912428	96912579	+	1.13559	intron (NM_053105, intron 1 of 10)	intron (NM_053105, intron 1 of 10)	5750	NM_053105	93688	Mm.308735	NM_053105	ENSMUSG00000022076	Klhl1	mKIAA1490	kelch-like 1	protein-coding
58.4176	chr8	86858352	86858503	+	1.13432	Intergenic	Intergenic	-64126	NM_026350	67736	Mm.30095	NM_026350	ENSMUSG00000004994	Ccdc130	4930527D15Rik|C77430	coiled-coil domain containing 130	protein-coding
32.4326	chr8	128182511	128182662	+	1.13205	Intergenic	Intergenic	-11132	NM_028908	74393	Mm.41709	NM_028908	ENSMUSG00000050930	Map10	4933403G14Rik|AI835009|mKIAA1383	microtubule-associated protein 10	protein-coding
36.8301	chr3	81998156	81998307	+	1.13035	Intergenic	Intergenic	-48432	NM_021896	60596	Mm.143831	NM_021896	ENSMUSG00000033910	Gucy1a3	1200016O07Rik|sGC-alpha1	guanylate cyclase 1, soluble, alpha 3	protein-coding
32.4097	chr8	45937735	45937886	+	1.13002	Intergenic	Intergenic	-97752	NM_001081286	14107	Mm.27365	NM_001081286	ENSMUSG00000070047	Fat1	2310038E12Rik|AU023433|Fath|mFat1	FAT atypical cadherin 1	protein-coding
34.3245	chr9	111270323	111270474	+	1.12934	intron (NM_001164659, intron 11 of 21)	intron (NM_001164659, intron 11 of 21)	56155	NM_001164659	320429	Mm.270754	NM_001164659	ENSMUSG00000062296	Trank1	A230061D21Rik|C030048J01Rik|Gm187|Lba1	tetratricopeptide repeat and ankyrin repeat containing 1	protein-coding
50.3997	chr3	119942129	119942280	+	1.12878	Intergenic	Intergenic	-455898	NM_001310711	56195	Mm.29966	NM_019550	ENSMUSG00000028134	Ptbp2	Ptb2|brPTB|nPTB	polypyrimidine tract binding protein 2	protein-coding
43.7105	chr8	49325224	49325375	+	1.12673	intron (NM_001145937, intron 24 of 26)	intron (NM_001145937, intron 24 of 26)	129932	NM_001161515	320685	Mm.121549	NM_178788	ENSMUSG00000031562	Dctd	6030466N05Rik	dCMP deaminase	protein-coding
40.65	chr2	158099543	158099694	+	1.12627	intron (NM_177850, intron 9 of 14)	intron (NM_177850, intron 9 of 14)	15641	NM_177850	329547	Mm.260883	NM_177850	ENSMUSG00000052922	Bpi	9230105K17Rik|Bpifd1	bactericidal permeablility increasing protein	protein-coding
33.7513	chr5	123022436	123022587	+	1.12483	intron (NM_009879, intron 12 of 18)	intron (NM_009879, intron 12 of 18)	42016	NM_009879	12589	Mm.10125	NM_009879	ENSMUSG00000029469	Ift81	AW060663|Cdv-1|Cdv-1r|Cdv1	intraflagellar transport 81	protein-coding
35.3479	chr17	4220855	4221006	+	1.12354	Intergenic	Intergenic	-98828	NR_045462	78043	Mm.398313	NR_045462		4930548J01Rik	1700113K09Rik	RIKEN cDNA 4930548J01 gene	ncRNA
49.0291	chr18	82349412	82349563	+	1.1233	Intergenic	Intergenic	-160668	NR_039589	100628596		NR_039589	ENSMUSG00000093036	Mir5127	mmu-mir-5127|mu-mir-5127	microRNA 5127	ncRNA
33.0778	chr1	132606429	132606580	+	1.12157	intron (NM_001162416, intron 1 of 12)	intron (NM_001162416, intron 1 of 12)	4649	NM_001162416	18640	Mm.249861	NM_008825	ENSMUSG00000026409	Pfkfb2	4930568D07Rik	6-phosphofructo-2-kinase/fructose-2,6-biphosphatase 2	protein-coding
42.2362	chr10	34231117	34231268	+	1.12031	intron (NM_010237, intron 2 of 8)	intron (NM_010237, intron 2 of 8)	27986	NM_010237	14302	Mm.332432	NM_010237	ENSMUSG00000019779	Frk	BSK|BSK/IYK|C85044|GTK|RAK	fyn-related kinase	protein-coding
29.148	chr14	74626302	74626453	+	1.11666	Intergenic	Intergenic	-128957	NR_046059	74425	Mm.399498	NR_046059		4933402J15Rik	-	RIKEN cDNA 4933402J15 gene	ncRNA
32.7009	chr18	45163809	45163960	+	1.11456	Intergenic	Intergenic	175565	NM_001163013	240255	Mm.244482	NM_001163013	ENSMUSG00000034653	Ythdc2	3010002F02Rik|BC037178	YTH domain containing 2	protein-coding
53.6901	chr3	128072641	128072792	+	1.11262	Intergenic	Intergenic	-138193	NR_045704	402774	Mm.209170	NR_045704	ENSMUSG00000105816	D030025E07Rik	-	RIKEN cDNA D030025E07 gene	ncRNA
39.6944	chr4	57152473	57152624	+	1.10875	intron (NM_019427, intron 1 of 15)	L3|LINE|CR1	3480	NM_019427	54357	Mm.28217	NM_019427	ENSMUSG00000028434	Epb41l4b	6430543G08Rik|AA589614|AU021054|BB007528|D4Ertd346e|Ehm2|Epb4.1l4b|Lulu2	erythrocyte membrane protein band 4.1 like 4b	protein-coding
43.4794	chr15	92411613	92411764	+	1.1047	intron (NM_001164593, intron 3 of 9)	intron (NM_001164593, intron 3 of 9)	-15852	NM_001164594	239618	Mm.309826	NM_001164593	ENSMUSG00000036218	Pdzrn4	1110017D07Rik|LNX4|SAMCAP3L|mKIAA3027	PDZ domain containing RING finger 4	protein-coding
45.5728	chr15	47592420	47592571	+	1.10047	intron (NM_001081391, intron 32 of 70)	intron (NM_001081391, intron 32 of 70)	1031040	NM_001081391	239420	Mm.309363	NM_001081391	ENSMUSG00000022311	Csmd3	4930500N14Rik|mKIAA1894	CUB and Sushi multiple domains 3	protein-coding
85.8858	chr5	9623244	9623395	+	1.0989	intron (NM_181850, intron 1 of 5)	intron (NM_181850, intron 1 of 5)	102033	NM_181850	108069	Mm.318966	NM_181850	ENSMUSG00000003974	Grm3	0710001G23Rik|Gprc1c|mGlu3|mGluR3	glutamate receptor, metabotropic 3	protein-coding
52.6742	chr10	5387402	5387553	+	1.09497	intron (NM_001302533, intron 6 of 7)	intron (NM_001302533, intron 6 of 7)	109999	NM_022027	64009	Mm.331626	NM_022027	ENSMUSG00000096054	Syne1	8B|A330049M09Rik|BE692247|C130039F11Rik|CPG2|Myne1|mKIAA1756|myne-1	spectrin repeat containing, nuclear envelope 1	protein-coding
55.1295	chr9	85050844	85050995	+	1.09352	Intergenic	Intergenic	169812	NM_001160378	212943	Mm.74610	NM_001160378	ENSMUSG00000032265	Fam46a	BAP014|D930050G01Rik	family with sequence similarity 46, member A	protein-coding
51.9404	chr5	53783660	53783811	+	1.0919	Intergenic	Intergenic	125390	NM_001145433	66278	Mm.27900	NM_001145433	ENSMUSG00000061461	Smim20	1110067B18Rik|1810013D10Rik|N28078	small integral membrane protein 20	protein-coding
48.348	chr15	52147868	52148019	+	1.08643	intron (NM_172816, intron 2 of 7)	intron (NM_172816, intron 2 of 7)	20835	NM_172816	239436	Mm.208831	NM_172816	ENSMUSG00000022315	Slc30a8	C820002P14Rik|ZnT-8|ZnT8	solute carrier family 30 (zinc transporter), member 8	protein-coding
45.874	chr10	91194857	91195008	+	1.08339	Intergenic	L2a|LINE|L2	339998	NR_029812	723955		NR_029812	ENSMUSG00000065524	Mir135a-2	Mirn135a-2|mir-135a-2	microRNA 135a-2	ncRNA
32.1738	chr4	150676565	150676716	+	1.08174	intron (NM_001081557, intron 5 of 23)	intron (NM_001081557, intron 5 of 23)	212961	NM_001308446	105704528	Mm.415128	NM_001308446	ENSMUSG00000078491	Gm13090	OTTMUSG00000010356	predicted gene 13090	protein-coding
44.1309	chr2	70751715	70751866	+	1.07864	Intergenic	Intergenic	-88253	NM_172664	228012	Mm.136511	NM_172664	ENSMUSG00000041997	Tlk1	4930545J15Rik	tousled-like kinase 1	protein-coding
38.7278	chr5	29947154	29947305	+	1.07724	intron (NM_133907, intron 13 of 22)	intron (NM_133907, intron 13 of 22)	51447	NM_133907	100763	Mm.137746	NM_133907	ENSMUSG00000039000	Ube3c	AI853514|mKIAA0010	ubiquitin protein ligase E3C	protein-coding
41.9581	chr2	69057815	69057966	+	1.07701	promoter-TSS (NM_021331)	promoter-TSS (NM_021331)	-116	NM_001289857	14378	Mm.140768	NM_021331	ENSMUSG00000005232	G6pc2	G6pc-rs|IGRP	glucose-6-phosphatase, catalytic, 2	protein-coding
32.0222	chr18	61665073	61665224	+	1.07601	intron (NM_177828, intron 8 of 12)	MIRb|SINE|MIR	-20887	NR_045419	442846	Mm.417648	NR_045419		A530050N04Rik	-	RIKEN cDNA A530050N04 gene	ncRNA
39.2582	chr11	80285578	80285729	+	1.07382	TTS (NM_178616)	TTS (NM_178616)	-4895	NM_009871	12569	Mm.142275	NM_009871	ENSMUSG00000048895	Cdk5r1	Cdk5r|D11Bwg0379e|p25|p35	cyclin-dependent kinase 5, regulatory subunit 1 (p35)	protein-coding
58.8998	chr15	67933763	67933914	+	1.07093	intron (NM_198644, intron 14 of 15)	intron (NM_198644, intron 14 of 15)	156580	NM_001145888	380993	Mm.309526	NM_198644	ENSMUSG00000022335	Zfat	Gm922|Zfat1|Zfp406	zinc finger and AT hook domain containing	protein-coding
34.6505	chr2	4473022	4473173	+	1.07062	intron (NM_001347086, intron 12 of 24)	intron (NM_001347086, intron 12 of 24)	-7703	NM_001177844	209630	Mm.37932	NM_172475	ENSMUSG00000026657	Frmd4a	2700017I06Rik|5330420J21|AI594879|C230040M21Rik|Frmd4|Gm13190|OTTMUSG00000010806|mKIAA1294	FERM domain containing 4A	protein-coding
45.738	chr2	26197692	26197843	+	1.06695	intron (NM_001199147, intron 11 of 13)	intron (NM_001199147, intron 11 of 13)	9863	NM_001139503	52838	Mm.31239	NM_026828	ENSMUSG00000075467	Dnlz	1110034G11Rik|D2Bwg1335e|HEP1	DNL-type zinc finger	protein-coding
34.3459	chr2	25616942	25617093	+	1.06479	Intergenic	Intergenic	-4072	NM_010694	16820	Mm.4632	NM_010694	ENSMUSG00000026936	Lcn3	Vnsp1	lipocalin 3	protein-coding
33.9533	chr1	176467046	176467197	+	1.06044	intron (NM_019445, intron 1 of 17)	intron (NM_019445, intron 1 of 17)	35165	NM_019445	54418	Mm.330620	NM_019445	ENSMUSG00000028354	Fmn2	AU024104	formin 2	protein-coding
51.4599	chr9	94560299	94560450	+	1.0598	Intergenic	Intergenic	-9937	NM_177909	331004	Mm.326125	NM_177909	ENSMUSG00000031129	Slc9a9	5730527A11Rik|9930105B05|AI854429|Nhe9	solute carrier family 9 (sodium/hydrogen exchanger), member 9	protein-coding
43.2996	chr9	69365731	69365882	+	1.05573	Intergenic	Intergenic	61055	NR_037296	100526560		NR_037296	ENSMUSG00000093042	Mir3109	mir-3109|mmu-mir-3109	microRNA 3109	ncRNA
40.1867	chr4	15923799	15923950	+	1.04733	TTS (NM_145950)	TTS (NM_145950)	17150	NM_145950	209212	Mm.46455	NM_145950	ENSMUSG00000041153	Osgin2	BC010311|C230027H09Rik	oxidative stress induced growth inhibitor family member 2	protein-coding
41.5445	chr1	100036072	100036223	+	1.04587	intron (NR_040439, intron 2 of 2)	intron (NR_040439, intron 2 of 2)	8103	NR_040439	69030	Mm.402692	NR_040439	ENSMUSG00000100182	1810006J02Rik	-	RIKEN cDNA 1810006J02 gene	ncRNA
36.1849	chr1	158931306	158931457	+	1.04385	Intergenic	Intergenic	-61624	NM_001159967	78255	Mm.28376	NM_023884	ENSMUSG00000026594	Ralgps2	1810020P17Rik|2210408F11Rik|4921528G01Rik|9130014M22Rik|AU043409|AW046161	Ral GEF with PH domain and SH3 binding motif 2	protein-coding
36.4255	chr6	142230511	142230662	+	1.04305	intron (NM_130861, intron 1 of 15)	intron (NM_130861, intron 1 of 15)	-3192	NM_001267707	108096	Mm.206599	NM_130861	ENSMUSG00000063975	Slco1a5	Oatp-3|Oatp3|Slc21a7	solute carrier organic anion transporter family, member 1a5	protein-coding
36.0751	chr3	130440985	130441136	+	1.03917	Intergenic	Intergenic	-7744	NM_001005859	68436	Mm.140568	NM_026724	ENSMUSG00000062006	Rpl34	1100001I22Rik	ribosomal protein L34	protein-coding
48.6878	chr6	62428200	62428351	+	1.03877	Intergenic	Intergenic	-778576	NM_008167	14804	Mm.439651	NM_008167	ENSMUSG00000071424	Grid2	B230104L07Rik|GluD2|GluRdelta2|Lc|Lc<J>|MMS10-AC|Ms10ac|cpr|ho|nmf408|tpr	glutamate receptor, ionotropic, delta 2	protein-coding
44.9975	chr16	23833967	23834118	+	1.03829	Intergenic	Intergenic	56888	NM_009215	20604	Mm.2453	NM_009215	ENSMUSG00000004366	Sst	SOM|SRIF|SS|Smst	somatostatin	protein-coding
54.5029	chr7	79441146	79441297	+	1.03606	intron (NM_001024703, intron 1 of 22)	intron (NM_001024703, intron 1 of 22)	10260	NM_001024703	244049	Mm.217412	NM_001024703	ENSMUSG00000032776	Mctp2	Gm489	multiple C2 domains, transmembrane 2	protein-coding
39.2375	chr14	37978499	37978650	+	1.03154	Intergenic	Intergenic	-30066	NM_078478	66092	Mm.182912	NM_078478	ENSMUSG00000041028	Ghitm	1010001P14Rik|C77840|MICS1|PTD010|Tmbim5	growth hormone inducible transmembrane protein	protein-coding
46.9825	chr15	70873045	70873196	+	1.03047	Intergenic	MLT1F1|LTR|MaLR	685148	NM_177819	70363	Mm.126450	NM_177819	ENSMUSG00000036800	Fam135b	1700010C24Rik|A830008O07Rik	family with sequence similarity 135, member B	protein-coding
67.4412	chr16	97274074	97274225	+	1.02996	intron (NM_031174, intron 2 of 32)	intron (NM_031174, intron 2 of 32)	118193	NM_031174	13508	Mm.102437	NM_031174	ENSMUSG00000050272	Dscam	4932410A21Rik	Down syndrome cell adhesion molecule	protein-coding
52.3826	chr5	112242535	112242686	+	1.022	Intergenic	Intergenic	-51862	NR_045833	269683	Mm.136946	NM_207252	ENSMUSG00000085271	E130006D01Rik	Gm16018|Gm681|OTTMUSG00000029083	RIKEN cDNA E130006D01 gene	ncRNA
106.8	chr3	124720352	124720503	+	1.02185	Intergenic	Intergenic	-386582	NM_022565	64580	Mm.444289	NM_022565	ENSMUSG00000027971	Ndst4	4930439H17Rik	N-deacetylase/N-sulfotransferase (heparin glucosaminyl) 4	protein-coding
56.4163	chr16	23842953	23843104	+	1.0207	Intergenic	Intergenic	47902	NM_009215	20604	Mm.2453	NM_009215	ENSMUSG00000004366	Sst	SOM|SRIF|SS|Smst	somatostatin	protein-coding
50.2285	chr14	76982506	76982657	+	1.0169	Intergenic	Intergenic	-25885	NR_027699	72661	Mm.320384	NM_001160326	ENSMUSG00000052584	Serp2	2810032E02Rik	stress-associated endoplasmic reticulum protein family member 2	protein-coding
40.3914	chr2	135977246	135977397	+	1.01523	intron (NM_172858, intron 3 of 9)	intron (NM_172858, intron 3 of 9)	93658	NM_029530	76161	Mm.41638	NM_029530	ENSMUSG00000027270	Lamp5	3110035N03Rik|6330527O06Rik|BAD-LAMP|LAMP-5	lysosomal-associated membrane protein family, member 5	protein-coding
60.701	chr6	15560247	15560398	+	1.01485	Intergenic	Intergenic	-110339	NM_175088	16543	Mm.1314	NM_175088	ENSMUSG00000041390	Mdfic	Kdt1|Mdfid	MyoD family inhibitor domain containing	protein-coding
41.3509	chr6	114297840	114297991	+	1.01225	Intergenic	Intergenic	-50015	NM_001317125	15465	Mm.333327	NM_008285	ENSMUSG00000053004	Hrh1	Bphs|H1R|HH1R|Hir	histamine receptor H1	protein-coding
47.7234	chr2	143467416	143467567	+	1.01216	intron (NM_008792, intron 2 of 11)	intron (NM_008792, intron 2 of 11)	-93918	NR_040354	378776	Mm.381216	NR_040354	ENSMUSG00000086171	Pcsk2os1	C630020P19Rik	proprotein convertase subtilisin/kexin type 2, opposite strand 1	ncRNA
37.2134	chr17	66766303	66766454	+	1.01028	intron (NM_172963, intron 3 of 13)	intron (NM_172963, intron 3 of 13)	32712	NM_001114098	68617	Mm.33421	NM_172963	ENSMUSG00000052105	Mtcl1	1110012J17Rik|Ccdc165|D130071O13|Kiaa0802|Soga2|mKIAA0802|t8219b25	microtubule crosslinking factor 1	protein-coding
58.7245	chr15	62734647	62734798	+	1.00892	Intergenic	Intergenic	576441	NR_045279	432958	Mm.255105	NR_045279		Gm20740	-	predicted gene, 20740	ncRNA
64.3947	chr4	103666639	103666790	+	1.00739	Intergenic	Intergenic	-373429	NM_010014	13131	Mm.289682	NM_010014	ENSMUSG00000028519	Dab1	AI956902|C630028C02Rik|scm|scr|scrambler|yot	disabled 1	protein-coding
49.7319	chr10	104122982	104123133	+	1.00487	Intergenic	Intergenic	398734	NR_105838	102465222		NR_105838	ENSMUSG00000099264	Mir6411	Gm27767|mmu-mir-6411	microRNA 6411	ncRNA
43.9492	chr11	35849959	35850110	+	0.997649	intron (NM_011856, intron 25 of 28)	intron (NM_011856, intron 25 of 28)	-56443	NM_170779	211652	Mm.31267	NM_170779	ENSMUSG00000018849	Wwc1	AA408228|AU017197|BC037006|Kibra|mKIAA0869	WW, C2 and coiled-coil domain containing 1	protein-coding
42.2058	chr15	72833947	72834098	+	0.996484	intron (NM_001164643, intron 7 of 8)	intron (NM_001164643, intron 7 of 8)	52220	NM_029640	76510	Mm.158902	NM_029640	ENSMUSG00000047921	Trappc9	1810044A24Rik|2900005P22Rik|4632408O18Rik|Ibp|Nibp|TRS130|mKIAA1882	trafficking protein particle complex 9	protein-coding
51.0768	chr14	119066869	119067020	+	0.994815	intron (NM_001033336, intron 3 of 30)	intron (NM_001033336, intron 3 of 30)	9209	NM_001163675	239273	Mm.40537	NM_001033336	ENSMUSG00000032849	Abcc4	ABCC4-N1|D630049P08Rik|MOATB|MRP4	ATP-binding cassette, sub-family C (CFTR/MRP), member 4	protein-coding
52.7313	chr1	10684078	10684229	+	0.990152	intron (NM_177834, intron 1 of 10)	intron (NM_177834, intron 1 of 10)	25873	NM_177834	329093	Mm.336423	NM_177834	ENSMUSG00000042501	Cpa6	9030616D13Rik	carboxypeptidase A6	protein-coding
50.4506	chr4	82411698	82411849	+	0.985557	Intergenic	Intergenic	93792	NM_026647	68268	Mm.32047	NM_026647	ENSMUSG00000028403	Zdhhc21	9130404H11Rik|AL024349|D130004H04Rik|dep	zinc finger, DHHC domain containing 21	protein-coding
52.9561	chr5	74733015	74733166	+	0.984858	intron (NM_001286437, intron 5 of 7)	intron (NM_001286437, intron 5 of 7)	141739	NM_026878	68939	Mm.293316	NM_026878	ENSMUSG00000049907	Rasl11b	1190017B18Rik	RAS-like, family 11, member B	protein-coding
80.4719	chr3	81764454	81764605	+	0.98389	intron (NM_019911, intron 10 of 11)	intron (NM_019911, intron 10 of 11)	15121	NM_019911	56720	Mm.258622	NM_019911	ENSMUSG00000028011	Tdo2	AA407491|TDO|TO|chky	tryptophan 2,3-dioxygenase	protein-coding
45.7441	chr11	88203199	88203350	+	0.983618	intron (NM_054043, intron 9 of 13)	intron (NM_054043, intron 9 of 13)	36999	NR_039545	100628571		NR_039545	ENSMUSG00000092985	Mir378b	mir-378b|mmu-mir-378b	microRNA 378b	ncRNA
60.206	chr9	108727507	108727658	+	0.980306	Intergenic	CpG	-1069	NM_080437	107934	Mm.39945	NM_080437	ENSMUSG00000023473	Celsr3	Adgrc3|Fmi1|flamingo|mKIAA0812	cadherin, EGF LAG seven-pass G-type receptor 3	protein-coding
50.3061	chr4	69255223	69255374	+	0.978024	Intergenic	Intergenic	-639867	NM_019967	56710	Mm.248788	NM_019967	ENSMUSG00000028351	Brinp1	BRINP|Dbc1|Dbccr1|Fam5a	bone morphogenic protein/retinoic acid inducible neural specific 1	protein-coding
45.0726	chr4	138110874	138111025	+	0.977629	Intergenic	Intergenic	68958	NM_029401	75718	Mm.251530	NM_029401	ENSMUSG00000028753	Vwa5b1	4931403E03Rik	von Willebrand factor A domain containing 5B1	protein-coding
49.0903	chr16	52093985	52094136	+	0.970603	intron (NM_001033238, intron 3 of 17)	intron (NM_001033238, intron 3 of 17)	62398	NM_001033238	208650	Mm.328206	NM_001033238	ENSMUSG00000022637	Cblb	AI429560|AI851073|Cbl-b	Casitas B-lineage lymphoma b	protein-coding
51.8774	chr8	24847365	24847516	+	0.967066	intron (NM_001277239, intron 1 of 7)	intron (NM_001277239, intron 1 of 7)	67307	NM_177086	320158	Mm.121274	NM_177086	ENSMUSG00000037492	Zmat4	9630048M01Rik	zinc finger, matrin type 4	protein-coding
71.3649	chr4	7508220	7508371	+	0.96673	Intergenic	Intergenic	20460	NR_040645	71510	Mm.410775	NR_040645	ENSMUSG00000086070	8430436N08Rik	-	RIKEN cDNA 8430436N08 gene	ncRNA
80.0521	chr10	48851200	48851351	+	0.964932	intron (NM_001111268, intron 15 of 16)	intron (NM_001111268, intron 15 of 16)	-35626	NR_046212	100418235	Mm.185993	NR_046212		C130030K03Rik	-	proteasome (prosome, macropain) subunit, alpha type 6 pseudogene	pseudo
44.7458	chr10	3312199	3312350	+	0.958719	intron (NM_001302795, intron 5 of 5)	intron (NM_001302795, intron 5 of 5)	-11082	NM_001033391	320495	Mm.331674	NM_001033391	ENSMUSG00000064065	Ipcef1	A130090K04Rik	interaction protein for cytohesin exchange factors 1	protein-coding
58.3163	chr19	32679080	32679231	+	0.956769	intron (NM_001201470, intron 1 of 11)	intron (NM_001201470, intron 1 of 11)	8950	NM_001201470	23972	Mm.203916	NM_011864	ENSMUSG00000024899	Papss2	1810018P12Rik|AI159688|AtpsU2|Atpsk2|Sk2|bm	3'-phosphoadenosine 5'-phosphosulfate synthase 2	protein-coding
67.536	chr10	125818330	125818481	+	0.956	Intergenic	Intergenic	329042	NR_105841	102465224		NR_105841	ENSMUSG00000098756	Mir378d	Gm27650|mmu-mir-378d	microRNA 378d	ncRNA
69.0987	chr18	22098993	22099144	+	0.954522	intron (NM_027616, intron 20 of 22)	intron (NM_027616, intron 20 of 22)	230829	NM_027616	70950	Mm.235716	NM_027616	ENSMUSG00000024306	Ccdc178	4921528I01Rik	coiled coil domain containing 178	protein-coding
64.0257	chr1	129473802	129473953	+	0.954403	intron (NM_028135, intron 2 of 7)	intron (NM_028135, intron 2 of 7)	100721	NM_028135	72160	Mm.281287	NM_028135	ENSMUSG00000026347	Tmem163	2610024A01Rik|SV31	transmembrane protein 163	protein-coding
54.8893	chr18	40043895	40044046	+	0.953698	Intergenic	Intergenic	110819	NM_011033	18459	Mm.9493	NM_011033	ENSMUSG00000051732	Pabpc2	Pabp|Pabp+|Pabp2	poly(A) binding protein, cytoplasmic 2	protein-coding
45.9515	chr19	37119024	37119175	+	0.953323	exon (NM_001290827, exon 10 of 11)	exon (NM_001290827, exon 10 of 11)	118530	NM_001080706	107182	Mm.295062	NM_001080706	ENSMUSG00000040565	Btaf1	AI414500|AI447930|E430027O22Rik|TAF170	B-TFIID TATA-box binding protein associated factor 1	protein-coding
58.426	chr5	125544171	125544322	+	0.953167	intron (NM_011424, intron 17 of 46)	intron (NM_011424, intron 17 of 46)	60401	NM_028443	73121	Mm.296138	NM_028443	ENSMUSG00000037962	Rflna	3110032G18Rik|Fam101a|cfm|cfm2	refilin A	protein-coding
42.9826	chr3	76397203	76397354	+	0.951739	intron (NM_001253719, intron 9 of 15)	intron (NM_001253719, intron 9 of 15)	517773	NM_001253719	213262	Mm.379337	NM_178673	ENSMUSG00000034098	Fstl5	9130207J01Rik	follistatin-like 5	protein-coding
62.6904	chr3	125381911	125382062	+	0.950059	intron (NM_022565, intron 6 of 13)	intron (NM_022565, intron 6 of 13)	259482	NM_011674	22239	Mm.306021	NM_011674	ENSMUSG00000032854	Ugt8a	AI850488|AW455908|Cgt|Ugt8|mCerGT	UDP galactosyltransferase 8A	protein-coding
57.6192	chr2	125035092	125035243	+	0.94771	intron (NM_183354, intron 21 of 27)	intron (NM_183354, intron 21 of 27)	-37817	NM_001159646	110074	Mm.282499	NM_023595	ENSMUSG00000027203	Dut	5031412I06Rik|5133400F09Rik|D2Bwg0749e|Dutp|dUTPase	deoxyuridine triphosphatase	protein-coding
42.8357	chr14	90038878	90039029	+	0.943228	Intergenic	Intergenic	-257078	NR_002862	328451	Mm.320571	NR_002862		Gm5088	EG328451|Pabpc4l	poly(A)-binding protein, cytoplasmic pseudogene	pseudo
75.3251	chr2	45110911	45111062	+	0.941254	Intergenic	Intergenic	-142187	NM_015753	24136	Mm.440702	NM_015753	ENSMUSG00000026872	Zeb2	9130203F04Rik|D130016B08Rik|SIP1|Zfhx1b|Zfx1b|Zfxh1b	zinc finger E-box binding homeobox 2	protein-coding
46.2161	chr11	57574096	57574247	+	0.937583	intron (NM_134189, intron 4 of 11)	intron (NM_134189, intron 4 of 11)	40798	NR_131042	76516	Mm.28485	NR_131042	ENSMUSG00000087165	2010001A14Rik	-	RIKEN cDNA 2010001A14 gene	ncRNA
55.4449	chr9	62358467	62358618	+	0.936001	intron (NM_175484, intron 1 of 11)	MLT1J|LTR|MaLR	26309	NM_175484	235431	Mm.335229	NM_175484	ENSMUSG00000041729	Coro2b	CLIPINC|E130012P22Rik	coronin, actin binding protein, 2B	protein-coding
58.5847	chr5	126064364	126064515	+	0.935385	intron (NM_001190352, intron 1 of 8)	intron (NM_001190352, intron 1 of 8)	51651	NM_001190352	208151	Mm.40397	NM_001190352	ENSMUSG00000070498	Tmem132b	AK220418|mKIAA1786	transmembrane protein 132B	protein-coding
47.8855	chr2	24618638	24618789	+	0.934211	promoter-TSS (NM_001042528)	promoter-TSS (NM_001042528)	-41	NM_007579	12287	Mm.4424	NM_007579	ENSMUSG00000004113	Cacna1b	AW050276|AW060892|AW822256|BIII|Cav2.2|Cchn1a|alpha(1B)	calcium channel, voltage-dependent, N type, alpha 1B subunit	protein-coding
59.6704	chr3	139524188	139524339	+	0.932787	Intergenic	Intergenic	-166950	NR_105798	102465198		NR_105798	ENSMUSG00000099169	Mir7j	Gm27716|Mirlet7j|mmu-let-7j	microRNA 7j	ncRNA
100.606	chr4	62180926	62181077	+	0.931176	promoter-TSS (NM_001276446)	promoter-TSS (NM_001276446)	-58	NM_001276446	17025	Mm.6988	NM_008525	ENSMUSG00000028393	Alad	ALADH|Lv	aminolevulinate, delta-, dehydratase	protein-coding
47.5965	chr14	15376775	15376926	+	0.927898	Intergenic	Intergenic	-158689	NM_001033270	218756	Mm.258893	NM_001033270	ENSMUSG00000021733	Slc4a7	E430014N10Rik|NBC3|NBCn1|NBCn1-G	solute carrier family 4, sodium bicarbonate cotransporter, member 7	protein-coding
66.7704	chr13	56013695	56013846	+	0.926897	Intergenic	Intergenic	-80984	NM_011097	18740	Mm.135195	NM_011097	ENSMUSG00000021506	Pitx1	Bft|P-OTX|Potx|Ptx1	paired-like homeodomain transcription factor 1	protein-coding
127.02	chr4	76905583	76905734	+	0.926803	intron (NM_011211, intron 6 of 39)	intron (NM_011211, intron 6 of 39)	952141	NM_011211	19266	Mm.184021	NM_011211	ENSMUSG00000028399	Ptprd	1110002J03Rik|3000002J10Rik|B230219D21Rik|R-PTP-delta	protein tyrosine phosphatase, receptor type, D	protein-coding
52.7184	chr11	33874764	33874915	+	0.923954	intron (NM_001190886, intron 1 of 7)	intron (NM_001190886, intron 1 of 7)	11826	NM_031169	16533	Mm.6206	NM_031169	ENSMUSG00000020155	Kcnmb1	BKbeta1	potassium large conductance calcium-activated channel, subfamily M, beta member 1	protein-coding
61.4762	chr6	135509623	135509774	+	0.922629	Intergenic	Intergenic	-99233	NR_126088	75024	Mm.399147	NR_126088	ENSMUSG00000107396	4930425L21Rik	4930473P14Rik	RIKEN cDNA 4930425L21 gene	ncRNA
56.3842	chr19	24387565	24387716	+	0.921659	intron (NM_008846, intron 13 of 14)	intron (NM_008846, intron 13 of 14)	-32564	NM_008044	14297	Mm.7319	NM_008044	ENSMUSG00000059363	Fxn	FA|FARR|Frda|X25	frataxin	protein-coding
44.831	chr16	66586257	66586408	+	0.919067	Intergenic	Intergenic	-71031	NR_040512	75501	Mm.394300	NR_040512	ENSMUSG00000092599	1700010K23Rik	-	RIKEN cDNA 1700010K23 gene	ncRNA
83.0763	chr1	63414737	63414888	+	0.916647	Intergenic	Intergenic	-77653	NM_011780	23792	Mm.124892	NM_011780	ENSMUSG00000025964	Adam23	AW046396|MDC3	a disintegrin and metallopeptidase domain 23	protein-coding
60.682	chr6	70699862	70700013	+	0.906089	Intergenic	Intergenic	42232	NM_009075	19895	Mm.17905	NM_009075	ENSMUSG00000053604	Rpia	RPI	ribose 5-phosphate isomerase A	protein-coding
63.3443	chr3	35363230	35363381	+	0.905502	Intergenic	Intergenic	201780	NR_040748	625963	Mm.251506	NR_040748	ENSMUSG00000105662	Gm6639	-	predicted gene 6639	ncRNA
45.6003	chr16	48479375	48479526	+	0.902675	intron (NM_010816, intron 8 of 26)	intron (NM_010816, intron 8 of 26)	48100	NM_010816	17450	Mm.250060	NM_010816	ENSMUSG00000022652	Morc1	Morc	microrchidia 1	protein-coding
57.7088	chr7	69223562	69223713	+	0.898222	Intergenic	Intergenic	6559	NR_049204	100885843		NR_049204	ENSMUSG00000095154	Mir344i	Gm26031|mir-344i|mmu-mir-344i	microRNA 344i	ncRNA
80.311	chr15	3528645	3528796	+	0.89759	intron (NM_001048178, intron 1 of 8)	intron (NM_001048178, intron 1 of 8)	3122	NM_001286370	14600	Mm.3986	NM_010284	ENSMUSG00000055737	Ghr	GHBP|GHR/BP	growth hormone receptor	protein-coding
63.2209	chr12	39668592	39668743	+	0.890527	Intergenic	Intergenic	158369	NM_001163154	14009	Mm.4866	NM_007960	ENSMUSG00000004151	Etv1	ER81|Etsrp81	ets variant 1	protein-coding
54.2747	chr17	71362996	71363147	+	0.890275	Intergenic	Intergenic	-5826	NM_010867	17929	Mm.4103	NM_010867	ENSMUSG00000024049	Myom1	D430047A17Rik	myomesin 1	protein-coding
59.0074	chr5	20182435	20182586	+	0.885185	intron (NM_001170745, intron 20 of 20)	intron (NM_001170745, intron 20 of 20)	205432	NM_172992	68770	Mm.86410	NM_172992	ENSMUSG00000039987	Phtf2	1110054G21Rik|9530062N20Rik|AI447096|C77923	putative homeodomain transcription factor 2	protein-coding
49.8575	chr7	61412001	61412152	+	0.883112	Intergenic	Intergenic	-264817	NR_105746	102466619		NR_105746	ENSMUSG00000099176	Mir6238	Gm27982|mmu-mir-6238	microRNA 6238	ncRNA
82.0017	chr5	17005769	17005920	+	0.873242	Intergenic	Intergenic	23904	NM_027609	70935	Mm.332225	NM_027609	ENSMUSG00000058643	Speer4f1	4922502J04Rik|SPEER-4F|Speer4f	spermatogenesis associated glutamate (E)-rich protein 4F1	protein-coding
70.849	chr14	18005325	18005476	+	0.870306	Intergenic	CpG	67328	NR_144493	100417973		NR_144493		Pou5f1-rs6	Gm18927|Oct4P3|Otf3-rs6|Otf3f	POU domain, class 5, transcription factor 1, related sequence 6	pseudo
59.3445	chr14	63932633	63932784	+	0.866091	Intergenic	MER5A|DNA|MER1_type	-68600	NM_001310610	14463	Mm.247669	NM_008092	ENSMUSG00000021944	Gata4	Gata-4	GATA binding protein 4	protein-coding
72.3934	chr11	58663370	58663521	+	0.86513	Intergenic	Intergenic	8827	NM_146537	258530	Mm.377556	NM_146537	ENSMUSG00000094805	Olfr311	MOR222-1	olfactory receptor 311	protein-coding
57.1932	chr2	58062039	58062190	+	0.864332	Intergenic	L2b|LINE|L2	45729	NR_045896	100042926	Mm.446515	NR_045895	ENSMUSG00000086862	Gm13546	OTTMUSG00000012675	predicted gene 13546	ncRNA
57.6831	chr5	147049668	147049819	+	0.863958	intron (NM_153599, intron 1 of 12)	Lx5|LINE|L1	6492	NM_153599	264064	Mm.260576	NM_153599	ENSMUSG00000029635	Cdk8	-	cyclin-dependent kinase 8	protein-coding
74.4192	chr7	56254771	56254922	+	0.86129	intron (NM_001111016, intron 2 of 38)	intron (NM_001111016, intron 2 of 38)	40403	NM_001111016	78286	Mm.333881	NM_175272	ENSMUSG00000052512	Nav2	5330421F07Rik|AU067780|BQ960892|HELAD1|POMFIL2|RAINB1|RAINB2|Unc53H2|mKIAA3015	neuron navigator 2	protein-coding
60.7568	chr3	51025905	51026056	+	0.853621	Intergenic	Lx8|LINE|L1	-2389	NM_009834	12457	Mm.86541	NM_009834	ENSMUSG00000023087	Noct	AU043840|Ccr4|Ccrn4l	nocturnin	protein-coding
68.4168	chr8	123067529	123067680	+	0.852177	intron (NM_001145896, intron 1 of 15)	intron (NM_001145896, intron 1 of 15)	5008	NR_106159	102466849		NR_106159	ENSMUSG00000098280	Mir7687	Gm27573|mmu-mir-7687	microRNA 7687	ncRNA
68.2128	chr7	59087419	59087570	+	0.841564	Intergenic	Intergenic	-29891	NM_001330608	14453	Mm.207360	NM_008087	ENSMUSG00000030498	Gas2	Gas-2	growth arrest specific 2	protein-coding
80.2303	chr7	123824980	123825131	+	0.836104	Intergenic	Intergenic	177172	NM_001130479	53322	Mm.9901	NM_016773	ENSMUSG00000030659	Nucb2	AI607786|Calnuc|Nefa|Nesfatin-1	nucleobindin 2	protein-coding
59.6585	chr3	87605692	87605843	+	0.828937	intron (NM_011832, intron 2 of 21)	intron (NM_011832, intron 2 of 21)	4894	NM_011832	23920	Mm.42041	NM_011832	ENSMUSG00000005640	Insrr	Irr	insulin receptor-related receptor	protein-coding
58.7531	chr19	15911735	15911886	+	0.826912	Intergenic	Intergenic	87302	NM_001205339	107272	Mm.289936	NM_177420	ENSMUSG00000024640	Psat1	D8Ertd814e|EPIP|PSA|Psat	phosphoserine aminotransferase 1	protein-coding
54.5272	chr1	123464447	123464598	+	0.826381	promoter-TSS (NM_025860)	promoter-TSS (NM_025860)	35	NM_025860	66942	Mm.44219	NM_025860	ENSMUSG00000001674	Ddx18	2310005B10Rik	DEAD (Asp-Glu-Ala-Asp) box polypeptide 18	protein-coding
99.7676	chr2	105515521	105515672	+	0.818483	promoter-TSS (NM_001244200)	promoter-TSS (NM_001244200)	-305	NM_001310144	18508	Mm.3608	NM_013627	ENSMUSG00000027168	Pax6	1500038E17Rik|AEY11|Dey|Gsfaey11|Pax-6|Sey	paired box 6	protein-coding
60.9486	chrX	17149384	17149535	+	0.816743	promoter-TSS (NM_001313746)	promoter-TSS (NM_001313746)	-8	NM_028058	72018	Mm.41558	NM_028058	ENSMUSG00000025040	Fundc1	1500005J14Rik|1810033P05Rik	FUN14 domain containing 1	protein-coding
80.5403	chr16	75831972	75832123	+	0.813867	Intergenic	Intergenic	-64984	NM_030201	110920	Mm.26704	NM_030201	ENSMUSG00000032932	Hspa13	1600002I10Rik|AV006182|B230217N24Rik|Stch	heat shock protein 70 family, member 13	protein-coding
134.451	chr7	90776095	90776246	+	0.805096	Intergenic	Intergenic	-4357	NM_023377	170460	Mm.357953	NM_023377	ENSMUSG00000046027	Stard5	2310058G22Rik|AI607880|D7Ertd152e	StAR-related lipid transfer (START) domain containing 5	protein-coding
116.433	chr7	46704719	46704870	+	0.803193	promoter-TSS (NM_001243021)	promoter-TSS (NM_001243021)	-94	NM_001243021	233147	Mm.148946	NM_001243021	ENSMUSG00000030424	Zfp939	9430025M13Rik	zinc finger protein 939	protein-coding
106.679	chr6	77929713	77929864	+	0.798606	promoter-TSS (NM_001109764)	promoter-TSS (NM_001109764)	-127	NM_009819	12386	Mm.34637	NM_009819	ENSMUSG00000063063	Ctnna2	AI481747|Catna|Catna2|cdf|chp	catenin (cadherin associated protein), alpha 2	protein-coding
71.9514	chr6	7643116	7643267	+	0.794148	promoter-TSS (NM_012055)	promoter-TSS (NM_012055)	-9	NM_012055	27053	Mm.2942	NM_012055	ENSMUSG00000029752	Asns	-	asparagine synthetase	protein-coding
79.9382	chrX	119510991	119511142	+	0.787219	promoter-TSS (NM_138742)	promoter-TSS (NM_138742)	-72	NM_138742	54561	Mm.490573	NM_138742	ENSMUSG00000055733	Nap1l3	MB20	nucleosome assembly protein 1-like 3	protein-coding
64.5059	chr5	136158923	136159074	+	0.78223	Intergenic	Intergenic	-6017	NM_008898	18984	Mm.3863	NM_008898	ENSMUSG00000005514	Por	4933424M13Rik|CPR|CYPOR|P450R	P450 (cytochrome) oxidoreductase	protein-coding
68.314	chr18	61773917	61774068	+	0.780842	Intergenic	Intergenic	-25315	NR_045420	545261	Mm.426593	NR_045420	ENSMUSG00000098098	Bvht	Braveheart|Gm20748	braveheart long non-coding RNA	ncRNA
89.7093	chr2	143250673	143250824	+	0.774835	Intergenic	Intergenic	-121121	NM_008792	18549	Mm.294493	NM_008792	ENSMUSG00000027419	Pcsk2	6330411F23Rik|AI839700|Nec-2|Nec2|PC2|Phpp-2|SPC2	proprotein convertase subtilisin/kexin type 2	protein-coding
74.0314	chr7	90350792	90350943	+	0.772986	Intergenic	Intergenic	53887	NM_177895	330578	Mm.5796	NM_177895	ENSMUSG00000053528	A530021J07Rik	-	Riken cDNA A530021J07 gene	protein-coding
73.5936	chr17	7152589	7152740	+	0.765429	promoter-TSS (NM_001083945)	promoter-TSS (NM_001083945)	41	NM_001083945	100037282	Mm.29830	NM_001083945	ENSMUSG00000023806	Rsph3b	Rshl2b	radial spoke 3B homolog (Chlamydomonas)	protein-coding
64.7553	chrX	108009564	108009715	+	0.756468	promoter-TSS (NM_008901)	promoter-TSS (NM_008901)	-79	NM_008901	18994	Mm.56946	NM_008901	ENSMUSG00000056854	Pou3f4	Brn-4|Brn4|OTF-9|Otf9|Slf|oct-9	POU domain, class 3, transcription factor 4	protein-coding
68.7479	chr4	62163226	62163377	+	0.750223	promoter-TSS (NM_024257)	promoter-TSS (NM_024257)	-67	NM_024257	72748	Mm.41506	NM_024257	ENSMUSG00000038422	Hdhd3	2810435D12Rik	haloacid dehalogenase-like hydrolase domain containing 3	protein-coding
136.65	chr12	97362573	97362724	+	0.727838	Intergenic	Intergenic	-77216	NR_103800	69423	Mm.46121	NM_027076		1700019M22Rik	-	NFX-like protein	pseudo
75.7333	chr9	86360813	86360964	+	0.716573	5' UTR (NM_177208, exon 1 of 39)	5' UTR (NM_177208, exon 1 of 39)	127	NM_177208	320615	Mm.245500	NM_177208	ENSMUSG00000034973	Dopey1	B130005I07Rik|BC035275|C130028L17|D9Ertd809e	dopey family member 1	protein-coding
91.427	chr4	5651368	5651519	+	0.704378	intron (NM_173426, intron 1 of 2)	intron (NM_173426, intron 1 of 2)	80117	NM_173426	242297	Mm.331470	NM_173426	ENSMUSG00000049119	Fam110b	1700012H17Rik|5031405P22|AW049855	family with sequence similarity 110, member B	protein-coding
92.9031	chr6	3420797	3420948	+	0.70361	intron (NM_178899, intron 4 of 9)	intron (NM_178899, intron 4 of 9)	23626	NM_178899	101202	Mm.206911	NM_178899	ENSMUSG00000044156	Hepacam2	AI987662	HEPACAM family member 2	protein-coding
103.464	chr8	50550512	50550663	+	0.693695	Intergenic	Intergenic	-790543	NM_001145937	23965	Mm.42191	NM_011857	ENSMUSG00000031561	Tenm3	2610100B16Rik|Odz1|Odz3|Ten-m3|mKIAA1455	teneurin transmembrane protein 3	protein-coding
113.99	chr2	84888021	84888172	+	0.673491	TTS (NM_001136081)	TTS (NM_001136081)	-2521	NM_001081260	228140	Mm.23606	NM_001081260	ENSMUSG00000033955	Tnks1bp1	Tab182|mKIAA1741	tankyrase 1 binding protein 1	protein-coding
119.179	chr1	141351201	141351352	+	0.656159	promoter-TSS (NM_009791)	promoter-TSS (NM_009791)	-74	NM_009791	12316	Mm.168523	NM_009791	ENSMUSG00000033952	Aspm	Calmbp1|D330028K02Rik|MCPH5|Sha1	asp (abnormal spindle)-like, microcephaly associated (Drosophila)	protein-coding
108.542	chr2	55699511	55699662	+	0.65607	Intergenic	Intergenic	411205	NM_001304810	16519	Mm.5127	NM_008426	ENSMUSG00000026824	Kcnj3	GIRK-1|GIRK1|Kcnf3|Kir3.1	potassium inwardly-rectifying channel, subfamily J, member 3	protein-coding
113.405	chr5	52862283	52862434	+	0.638903	intron (NM_001256059, intron 1 of 11)	intron (NM_001256059, intron 1 of 11)	424	NM_001256059	100503884	Mm.332379	NM_001256059	ENSMUSG00000045790	Ccdc149	Gm447	coiled-coil domain containing 149	protein-coding
148.854	chr13	81772203	81772354	+	0.635365	promoter-TSS (NM_054053)	promoter-TSS (NM_054053)	-135	NM_054053	110789	Mm.288694	NM_054053	ENSMUSG00000069170	Adgrv1	Frings|Gpr98|Mass1|Mgr1|VLGR1	adhesion G protein-coupled receptor V1	protein-coding
154.274	chr6	108778399	108778550	+	0.600974	promoter-TSS (NM_138677)	promoter-TSS (NM_138677)	-161	NM_138677	192193	Mm.21596	NM_138677	ENSMUSG00000030104	Edem1	A130059K23Rik|EDEM|mKIAA0212	ER degradation enhancer, mannosidase alpha-like 1	protein-coding
130.397	chr6	18798506	18798657	+	0.584571	promoter-TSS (NM_133939)	promoter-TSS (NM_133939)	-54	NM_133939	76522	Mm.275158	NM_133939	ENSMUSG00000044155	Lsm8	2010003I05Rik|AW214405|Naa38	LSM8 homolog, U6 small nuclear RNA associated	protein-coding
206.071	chr13	6547286	6547437	+	0.561352	promoter-TSS (NM_145131)	promoter-TSS (NM_145131)	-42	NM_145131	69617	Mm.41933	NM_145131	ENSMUSG00000021193	Pitrm1	2310012C15Rik|AA410010|MP-1|MP1|Ntup1|PreP|mKIAA1104	pitrilysin metallepetidase 1	protein-coding
168.051	chr1	177622900	177623051	+	0.538669	promoter-TSS (NM_010098)	promoter-TSS (NM_010098)	-212	NM_010098	13603	Mm.32744	NM_010098	ENSMUSG00000026525	Opn3	ERO|Ecpn	opsin 3	protein-coding
162.8	chr14	37948455	37948606	+	0.517034	promoter-TSS (NM_078478)	promoter-TSS (NM_078478)	-22	NM_078478	66092	Mm.182912	NM_078478	ENSMUSG00000041028	Ghitm	1010001P14Rik|C77840|MICS1|PTD010|Tmbim5	growth hormone inducible transmembrane protein	protein-coding
231.79	chr12	41172415	41172566	+	0.498941	promoter-TSS (NM_172575)	promoter-TSS (NM_172575)	-113	NM_178845	246196	Mm.26852	NM_172575	ENSMUSG00000055917	Zfp277	2410017E24Rik|NIRF4	zinc finger protein 277	protein-coding
